# Supplementary material for: Nonlinear expression patterns and multiple shifts in gene network interactions underlie robust phenotypic change in Drosophila melanogaster selected for night sleep duration
Source: PLoS Comput Biol. 2023 Aug 10;19(8):e1011389. doi: 10.1371/journal.pcbi.1011389 (PMC10443883; doi:10.1371/journal.pcbi.1011389)
Supplement: S1 Table — For each gene the table lists the Flybase ID, Bloomington Drosophila Stock Center (BDSC) number, Minos genotype, and isogenic control line. For each sleep trait, the number of flies tested and mean sleep phenotype is given for sexes combined and females and males separately. P-values are listed for each term in the ANOVA model for sexes combined and for males and females separately. Significance is indicated by bold P-values. (XLSX) [file pcbi.1011389.s009.xlsx]

## Sheet: S1 Table
Flybase Gene ID	Gene	Bloomington stock no.	Genotype	Isogenic control line	Sleep trait	Sexes combined phenotype	Female		Male		Sexes Combined							Females			Males
							No. flies	Phenotype	No. flies	Phenotype	Genotype	Sex	Rep	Genotype×Sex	Genotype×Rep	Sex×Rep	Genotype×Sex×Rep	Genotype	Rep	Genotype×Rep	Genotype	Rep	Genotype×Rep
FBgn0031974	CG12560	29186	w[1118]; Mi{GFP[E.3xP3]=ET1}CG12560[MB11224]	w[1118]	Night sleep (min.)	544.297	48	542.146	48	546.448	<.0001	<.0001	0.3249	<.0001	0.0065	0.8865	0.7053	<.0001	0.4947	0.1532	0.0177	0.4582	0.0069
FBgn0031935	CG13793	24204	w[1118]; Mi{GFP[E.3xP3]=ET1}CG13793[MB04609]	w[1118]	Night sleep (min.)	479.879	45	444.078	48	513.443	0.0002	<.0001	0.1424	0.0006	0.0239	0.2087	0.3068	<.0001	0.897	0.0458	0.8263	0.0222	0.2888
FBgn0031726	Cyp6a16	24315	w[1118]; Mi{GFP[E.3xP3]=ET1}Cyp6a16[MB05000]	w[1118]	Night sleep (min.)	494.411	48	467.292	47	522.106	<.0001	<.0001	0.0189	0.0001	0.1965	0.723	0.5585	<.0001	0.0888	0.6548	0.466	0.1018	0.1256
FBgn0030600	hiw	23830	w[1118] Mi{GFP[E.3xP3]=ET1}hiw[MB02880] CG5541[MB02880]	w[1118]	Night sleep (min.)	500.997	47	489.521	48	512.234	<.0001	<.0001	0.9333	<.0001	0.0004	0.8141	0.9906	<.0001	0.8431	0.0259	0.8947	0.8992	0.0032
FBgn0035666	Jon65Aii	22727	y[1] w[67c23]; Mi{GFP[E.3xP3]=ET1}Jon65Aii[MB00207]	y[1]w[67c23]	Night sleep (min.)	548.796	45	573.094	48	526.016	<.0001	0.0035	0.7686	0.7934	0.006	0.0579	0.4194	0.0023	0.2452	0.0109	0.0011	0.1301	0.1751
NA	w_control	5905	w[1118]	NA	Night sleep (min.)	429.846	48	349.682	48	510.01	--	--	--	--	--	--	--	--	--	--	--	--	--
NA	yw_control	6599	y[1]w[67c23]	NA	Night sleep (min.)	611.742	46	630.842	48	593.438	--	--	--	--	--	--	--	--	--	--	--	--	--
FBgn0031974	CG12560	29186	w[1118]; Mi{GFP[E.3xP3]=ET1}CG12560[MB11224]	w[1118]	Day sleep (min.)	346.797	48	247.469	48	446.125	0.0522	<.0001	0.5991	0.032	0.6882	<.0001	0.1104	0.9038	<.0001	0.2433	0.0001	<.0001	0.2506
FBgn0031935	CG13793	24204	w[1118]; Mi{GFP[E.3xP3]=ET1}CG13793[MB04609]	w[1118]	Day sleep (min.)	358.583	45	214.8	48	493.38	0.1068	<.0001	0.6934	0.1426	0.4962	<.0001	0.0019	0.0728	<.0001	0.0267	0.8905	<.0001	0.0234
FBgn0031726	Cyp6a16	24315	w[1118]; Mi{GFP[E.3xP3]=ET1}Cyp6a16[MB05000]	w[1118]	Day sleep (min.)	358.553	48	243.995	47	475.548	0.3621	<.0001	0.5746	0.4124	0.6675	<.0001	<.0001	0.9546	0.0021	0.0006	0.1432	0.001	<.0001
FBgn0030600	hiw	23830	w[1118] Mi{GFP[E.3xP3]=ET1}hiw[MB02880] CG5541[MB02880]	w[1118]	Day sleep (min.)	398.742	47	276.457	48	518.479	0.0193	<.0001	0.3444	0.731	0.9941	0.0008	<.0001	0.1066	0.0102	0.0005	0.0761	0.0311	<.0001
FBgn0035666	Jon65Aii	22727	y[1] w[67c23]; Mi{GFP[E.3xP3]=ET1}Jon65Aii[MB00207]	y[1]w[67c23]	Day sleep (min.)	314.64	45	296.133	48	331.99	<.0001	<.0001	<.0001	0.0119	<.0001	<.0001	0.8797	<.0001	<.0001	0.0041	<.0001	0.0552	<.0001
NA	w_control	5905	w[1118]	NA	Day sleep (min.)	369.956	48	245.016	48	494.896	--	--	--	--	--	--	--	--	--	--	--	--	--
NA	yw_control	6599	y[1]w[67c23]	NA	Day sleep (min.)	516.423	46	457.522	48	572.87	--	--	--	--	--	--	--	--	--	--	--	--	--
FBgn0031974	CG12560	29186	w[1118]; Mi{GFP[E.3xP3]=ET1}CG12560[MB11224]	w[1118]	24-hour sleep (min.)	891.094	48	789.615	48	992.573	<.0001	<.0001	0.3807	<.0001	0.0621	<.0001	0.5274	<.0001	0.0029	0.1329	0.6194	0.004	0.2702
FBgn0031935	CG13793	24204	w[1118]; Mi{GFP[E.3xP3]=ET1}CG13793[MB04609]	w[1118]	24-hour sleep (min.)	838.462	45	658.878	48	1006.82	0.1089	<.0001	0.2514	0.1308	0.0711	0.0035	0.0264	0.0616	0.0149	0.0161	0.9352	0.1191	0.7132
FBgn0031726	Cyp6a16	24315	w[1118]; Mi{GFP[E.3xP3]=ET1}Cyp6a16[MB05000]	w[1118]	24-hour sleep (min.)	852.963	48	711.286	47	997.654	0.0115	<.0001	0.0747	0.0044	0.2976	0.0108	0.0178	0.0008	0.0067	0.0316	0.7875	0.5259	0.2762
FBgn0030600	hiw	23830	w[1118] Mi{GFP[E.3xP3]=ET1}hiw[MB02880] CG5541[MB02880]	w[1118]	24-hour sleep (min.)	899.739	47	765.979	48	1030.71	<.0001	<.0001	0.6571	0.0012	0.0236	0.1028	0.002	<.0001	0.199	0.0011	0.3336	0.3181	0.4762
FBgn0035666	Jon65Aii	22727	y[1] w[67c23]; Mi{GFP[E.3xP3]=ET1}Jon65Aii[MB00207]	y[1]w[67c23]	24-hour sleep (min.)	863.435	45	869.228	48	858.005	<.0001	0.1197	0.0005	0.1054	<.0001	0.0007	0.7111	<.0001	<.0001	0.0014	<.0001	0.9389	0.0039
NA	w_control	5905	w[1118]	NA	24-hour sleep (min.)	799.802	48	594.698	48	1004.91	--	--	--	--	--	--	--	--	--	--	--	--	--
NA	yw_control	6599	y[1]w[67c23]	NA	24-hour sleep (min.)	1128.16	46	1088.36	48	1166.31	--	--	--	--	--	--	--	--	--	--	--	--	--
FBgn0031974	CG12560	29186	w[1118]; Mi{GFP[E.3xP3]=ET1}CG12560[MB11224]	w[1118]	Sleep latency (min.)	15.5833	48	13.5938	48	17.5729	0.0001	0.5018	<.0001	0.106	0.0046	0.6949	0.2771	0.0026	<.0001	0.0297	0.0114	<.0001	0.0492
FBgn0031935	CG13793	24204	w[1118]; Mi{GFP[E.3xP3]=ET1}CG13793[MB04609]	w[1118]	Sleep latency (min.)	29.6505	45	24.2444	48	34.7188	0.6718	0.9512	<.0001	0.0302	0.7702	0.4422	0.0277	0.1565	<.0001	0.294	0.0453	<.0001	0.0047
FBgn0031726	Cyp6a16	24315	w[1118]; Mi{GFP[E.3xP3]=ET1}Cyp6a16[MB05000]	w[1118]	Sleep latency (min.)	31.9184	48	33.7188	47	30.0798	0.9281	0.0993	<.0001	0.518	0.8551	0.4504	0.4656	0.6804	<.0001	0.7596	0.5304	<.0001	0.3044
FBgn0030600	hiw	23830	w[1118] Mi{GFP[E.3xP3]=ET1}hiw[MB02880] CG5541[MB02880]	w[1118]	Sleep latency (min.)	14.9079	47	14.0053	48	15.7917	<.0001	0.3293	<.0001	0.1812	0.0041	0.5887	0.3403	0.0035	<.0001	0.0357	0.0019	<.0001	0.0258
FBgn0035666	Jon65Aii	22727	y[1] w[67c23]; Mi{GFP[E.3xP3]=ET1}Jon65Aii[MB00207]	y[1]w[67c23]	Sleep latency (min.)	47.8414	45	35.1889	48	59.7031	<.0001	0.0042	<.0001	0.0009	0.878	0.0585	0.1333	0.0452	<.0001	0.2914	<.0001	<.0001	0.2789
NA	w_control	5905	w[1118]	NA	Sleep latency (min.)	31.9922	48	36.7969	48	27.1875	--	--	--	--	--	--	--	--	--	--	--	--	--
NA	yw_control	6599	y[1]w[67c23]	NA	Sleep latency (min.)	23.1011	46	24.087	48	22.1562	--	--	--	--	--	--	--	--	--	--	--	--	--
FBgn0031974	CG12560	29186	w[1118]; Mi{GFP[E.3xP3]=ET1}CG12560[MB11224]	w[1118]	Night avg. bout length (min.)	63.9148	48	59.8856	48	67.944	<.0001	0.0001	0.0036	0.047	0.8774	0.5424	0.0449	<.0001	0.0228	0.1609	<.0001	0.0701	0.1479
FBgn0031935	CG13793	24204	w[1118]; Mi{GFP[E.3xP3]=ET1}CG13793[MB04609]	w[1118]	Night avg. bout length (min.)	47.831	45	36.9539	48	58.0283	<.0001	<.0001	0.008	0.4779	0.0657	0.963	0.0209	<.0001	0.0362	0.7099	0.0028	0.0871	0.0073
FBgn0031726	Cyp6a16	24315	w[1118]; Mi{GFP[E.3xP3]=ET1}Cyp6a16[MB05000]	w[1118]	Night avg. bout length (min.)	52.1075	48	39.4245	47	65.0604	<.0001	<.0001	0.0012	0.9248	0.9205	0.3744	0.413	<.0001	0.005	0.3915	0.0031	0.024	0.6151
FBgn0030600	hiw	23830	w[1118] Mi{GFP[E.3xP3]=ET1}hiw[MB02880] CG5541[MB02880]	w[1118]	Night avg. bout length (min.)	49.9806	47	42.9227	48	56.8916	<.0001	<.0001	<.0001	0.0275	0.9314	0.1133	0.4084	<.0001	0.0126	0.5472	0.0052	0.0001	0.5627
FBgn0035666	Jon65Aii	22727	y[1] w[67c23]; Mi{GFP[E.3xP3]=ET1}Jon65Aii[MB00207]	y[1]w[67c23]	Night avg. bout length (min.)	84.4315	45	106.336	48	63.8964	<.0001	0.4169	0.4612	0.1679	0.1566	0.0335	0.9601	0.023	0.3638	0.3748	<.0001	0.028	0.2568
NA	w_control	5905	w[1118]	NA	Night avg. bout length (min.)	33.16	48	20.6128	48	45.7071	--	--	--	--	--	--	--	--	--	--	--	--	--
NA	yw_control	6599	y[1]w[67c23]	NA	Night avg. bout length (min.)	175.994	46	170.594	48	181.169	--	--	--	--	--	--	--	--	--	--	--	--	--
FBgn0031974	CG12560	29186	w[1118]; Mi{GFP[E.3xP3]=ET1}CG12560[MB11224]	w[1118]	Day avg. bout length (min.)	45.4712	48	17.7418	48	73.2006	0.1327	<.0001	<.0001	0.0893	0.0114	<.0001	0.0154	0.7437	0.003	0.8559	0.0948	<.0001	0.0102
FBgn0031935	CG13793	24204	w[1118]; Mi{GFP[E.3xP3]=ET1}CG13793[MB04609]	w[1118]	Day avg. bout length (min.)	41.788	45	16.6658	48	65.34	0.6566	<.0001	<.0001	0.258	0.0014	<.0001	0.0001	0.391	0.0413	0.3708	0.3844	<.0001	0.0001
FBgn0031726	Cyp6a16	24315	w[1118]; Mi{GFP[E.3xP3]=ET1}Cyp6a16[MB05000]	w[1118]	Day avg. bout length (min.)	47.499	48	16.9101	47	78.7387	0.0327	<.0001	<.0001	0.0105	0.2704	<.0001	0.0462	0.4711	0.1362	0.1343	0.0154	<.0001	0.1082
FBgn0030600	hiw	23830	w[1118] Mi{GFP[E.3xP3]=ET1}hiw[MB02880] CG5541[MB02880]	w[1118]	Day avg. bout length (min.)	65.2822	47	26.6972	48	103.063	<.0001	<.0001	0.0004	0.0001	0.0076	<.0001	0.0004	0.0044	0.3396	0.1691	<.0001	<.0001	0.0011
FBgn0035666	Jon65Aii	22727	y[1] w[67c23]; Mi{GFP[E.3xP3]=ET1}Jon65Aii[MB00207]	y[1]w[67c23]	Day avg. bout length (min.)	28.3011	45	20.9206	48	35.2202	<.0001	<.0001	0.0386	<.0001	<.0001	0.0172	0.0005	<.0001	0.6654	0.3222	<.0001	0.0152	<.0001
NA	w_control	5905	w[1118]	NA	Day avg. bout length (min.)	39.7215	48	18.4958	48	60.9471	--	--	--	--	--	--	--	--	--	--	--	--	--
NA	yw_control	6599	y[1]w[67c23]	NA	Day avg. bout length (min.)	90.1384	46	51.9818	48	126.705	--	--	--	--	--	--	--	--	--	--	--	--	--
FBgn0031974	CG12560	29186	w[1118]; Mi{GFP[E.3xP3]=ET1}CG12560[MB11224]	w[1118]	Night bout number	12.3099	48	14.3073	48	10.3125	<.0001	<.0001	0.0002	0.2525	0.3983	0.7267	0.0953	<.0001	0.0431	0.1334	<.0001	0.0003	0.4545
FBgn0031935	CG13793	24204	w[1118]; Mi{GFP[E.3xP3]=ET1}CG13793[MB04609]	w[1118]	Night bout number	12.6774	45	15.0778	48	10.4271	<.0001	<.0001	0.0043	0.5506	0.7677	0.6464	0.0082	0.0005	0.0512	0.1649	<.0001	0.0271	0.0074
FBgn0031726	Cyp6a16	24315	w[1118]; Mi{GFP[E.3xP3]=ET1}Cyp6a16[MB05000]	w[1118]	Night bout number	12.3237	48	14.0365	47	10.5745	<.0001	<.0001	0.0015	0.0874	0.998	0.8105	0.0473	<.0001	0.0651	0.215	0.0002	0.0048	0.0985
FBgn0030600	hiw	23830	w[1118] Mi{GFP[E.3xP3]=ET1}hiw[MB02880] CG5541[MB02880]	w[1118]	Night bout number	12.1737	47	13.7553	48	10.625	<.0001	<.0001	<.0001	0.0476	0.169	0.2855	0.2388	<.0001	0.0293	0.1143	0.0002	<.0001	0.8682
FBgn0035666	Jon65Aii	22727	y[1] w[67c23]; Mi{GFP[E.3xP3]=ET1}Jon65Aii[MB00207]	y[1]w[67c23]	Night bout number	11.6532	45	10.1611	48	13.0521	<.0001	0.5285	0.3619	0.0023	0.7731	0.0084	0.6869	0.2918	0.2756	0.6652	<.0001	0.0045	0.9256
NA	w_control	5905	w[1118]	NA	Night bout number	16.0339	48	18.7656	48	13.3021	--	--	--	--	--	--	--	--	--	--	--	--	--
NA	yw_control	6599	y[1]w[67c23]	NA	Night bout number	7.92021	46	8.88587	48	6.99479	--	--	--	--	--	--	--	--	--	--	--	--	--
FBgn0031974	CG12560	29186	w[1118]; Mi{GFP[E.3xP3]=ET1}CG12560[MB11224]	w[1118]	Day bout number	11.4948	48	14.8646	48	8.125	0.0005	<.0001	<.0001	0.0002	<.0001	0.0157	0.0575	0.8891	0.0657	0.0174	<.0001	<.0001	<.0001
FBgn0031935	CG13793	24204	w[1118]; Mi{GFP[E.3xP3]=ET1}CG13793[MB04609]	w[1118]	Day bout number	10.8145	45	13.0222	48	8.74479	<.0001	<.0001	<.0001	0.0472	<.0001	0.0019	0.0528	0.0326	0.007	0.0264	<.0001	<.0001	<.0001
FBgn0031726	Cyp6a16	24315	w[1118]; Mi{GFP[E.3xP3]=ET1}Cyp6a16[MB05000]	w[1118]	Day bout number	11.5868	48	15.0885	47	8.01064	0.0002	<.0001	<.0001	<.0001	<.0001	0.0001	0.3796	0.6705	0.0217	0.0152	<.0001	<.0001	<.0001
FBgn0030600	hiw	23830	w[1118] Mi{GFP[E.3xP3]=ET1}hiw[MB02880] CG5541[MB02880]	w[1118]	Day bout number	9.36579	47	11.9309	48	6.85417	<.0001	<.0001	<.0001	0.0079	<.0001	0.0011	0.1207	0.0009	0.0715	0.0026	<.0001	<.0001	<.0001
FBgn0035666	Jon65Aii	22727	y[1] w[67c23]; Mi{GFP[E.3xP3]=ET1}Jon65Aii[MB00207]	y[1]w[67c23]	Day bout number	13.0726	45	14.2889	48	11.9323	0.0003	<.0001	<.0001	0.0279	0.8953	0.0008	0.0007	0.3385	<.0001	0.0322	<.0001	0.651	0.0072
NA	w_control	5905	w[1118]	NA	Day bout number	13.6146	48	14.7344	48	12.4948	--	--	--	--	--	--	--	--	--	--	--	--	--
NA	yw_control	6599	y[1]w[67c23]	NA	Day bout number	10.6782	46	13.163	48	8.29688	--	--	--	--	--	--	--	--	--	--	--	--	--
FBgn0031974	CG12560	29186	w[1118]; Mi{GFP[E.3xP3]=ET1}CG12560[MB11224]	w[1118]	Waking activity (cts/min.)	2.87429	48	2.3578	48	3.39078	0.0001	<.0001	<.0001	0.6104	0.1572	0.0821	0.871	0.0042	0.0021	0.2834	0.0075	<.0001	0.3326
FBgn0031935	CG13793	24204	w[1118]; Mi{GFP[E.3xP3]=ET1}CG13793[MB04609]	w[1118]	Waking activity (cts/min.)	3.01527	45	2.45298	48	3.54242	<.0001	<.0001	<.0001	0.3187	0.6476	0.4659	0.2627	0.0001	<.0001	0.5568	0.0001	<.0001	0.3363
FBgn0031726	Cyp6a16	24315	w[1118]; Mi{GFP[E.3xP3]=ET1}Cyp6a16[MB05000]	w[1118]	Waking activity (cts/min.)	2.75589	48	2.30532	47	3.21604	0.0345	<.0001	<.0001	0.7174	0.16	0.5145	0.0152	0.0187	<.0001	0.3207	0.3051	0.0123	0.0267
FBgn0030600	hiw	23830	w[1118] Mi{GFP[E.3xP3]=ET1}hiw[MB02880] CG5541[MB02880]	w[1118]	Waking activity (cts/min.)	2.88409	47	2.39357	48	3.3644	0.0001	<.0001	0.0128	0.9666	<.0001	0.2738	0.4288	0.0004	0.1873	0.0016	0.0195	0.0349	0.0035
FBgn0035666	Jon65Aii	22727	y[1] w[67c23]; Mi{GFP[E.3xP3]=ET1}Jon65Aii[MB00207]	y[1]w[67c23]	Waking activity (cts/min.)	2.55634	45	2.11699	48	2.96824	0.3257	<.0001	0.0009	0.2041	0.0312	0.0403	<.0001	0.114	0.3571	<.0001	0.8381	0.0002	0.0725
NA	w_control	5905	w[1118]	NA	Waking activity (cts/min.)	2.60682	48	2.12504	48	3.0886	--	--	--	--	--	--	--	--	--	--	--	--	--
NA	yw_control	6599	y[1]w[67c23]	NA	Waking activity (cts/min.)	2.6189	46	2.27777	48	2.94583	--	--	--	--	--	--	--	--	--	--	--	--	--
