# Supplementary material for: Nonlinear expression patterns and multiple shifts in gene network interactions underlie robust phenotypic change in Drosophila melanogaster selected for night sleep duration
Source: PLoS Comput Biol. 2023 Aug 10;19(8):e1011389. doi: 10.1371/journal.pcbi.1011389 (PMC10443883; doi:10.1371/journal.pcbi.1011389)
Supplement: S2 Table — For each trait, the ANOVA analysis results are presented. Source indicates each factor in the model. gen, generation; rep, replicate; sel, selection scheme; d.f., degrees of freedom; M.S., Type III mean squares; F, F ratio statistic; P, P–value. (XLSX) [file pcbi.1011389.s010.xlsx]

## Sheet: S2 Table
Sleep Trait	Sex	Source	d.f.	M.S.	F	P
Night sleep (min.)	Combined Sexes	sel	1	3.01824e+08	3361.75	0.0003
Night sleep (min.)	Combined Sexes	rep(sel)	2	89786.1	0.35	0.7186
Night sleep (min.)	Combined Sexes	sex	1	357532	2.28	0.27
Night sleep (min.)	Combined Sexes	sel×sex	1	810.605	0.01	0.9492
Night sleep (min.)	Combined Sexes	gen	13	1.18223e+06	8.44	<.0001
Night sleep (min.)	Combined Sexes	sel×gen	13	4.79888e+06	34.25	<.0001
Night sleep (min.)	Combined Sexes	rep×sex(sel)	2	156661	3.66	0.0398
Night sleep (min.)	Combined Sexes	rep×gen(sel)	26	140138	3.27	0.0018
Night sleep (min.)	Combined Sexes	sex×gen	13	52613.7	1.23	0.3154
Night sleep (min.)	Combined Sexes	sel×sex×gen	13	28798.7	0.67	0.7709
Night sleep (min.)	Combined Sexes	rep×sex×gen(sel)	26	42839.5	4	<.0001
Night sleep (min.)	Female	sel	1	1.49518e+08	627.9	0.0016
Night sleep (min.)	Female	rep(sel)	2	238148	2.92	0.0719
Night sleep (min.)	Female	gen	13	476911	5.83	<.0001
Night sleep (min.)	Female	sel×gen	13	2.25292e+06	27.56	<.0001
Night sleep (min.)	Female	rep×gen(sel)	26	81770.4	6.85	<.0001
Night sleep (min.)	Male	sel	1	1.52343e+08	25407.8	<.0001
Night sleep (min.)	Male	rep(sel)	2	5995.85	0.06	0.9425
Night sleep (min.)	Male	gen	13	762223	7.54	<.0001
Night sleep (min.)	Male	sel×gen	13	2.58433e+06	25.57	<.0001
Night sleep (min.)	Male	rep×gen(sel)	26	101080	10.64	<.0001
Day avg. bout length (min.)	Combined Sexes	sel	1	254326	24.05	0.0391
Day avg. bout length (min.)	Combined Sexes	rep(sel)	2	10573.8	2.76	0.2486
Day avg. bout length (min.)	Combined Sexes	sex	1	667331	188.61	0.0053
Day avg. bout length (min.)	Combined Sexes	sel×sex	1	83178.7	23.51	0.04
Day avg. bout length (min.)	Combined Sexes	gen	13	4551.16	2.18	0.0437
Day avg. bout length (min.)	Combined Sexes	sel×gen	13	7875.21	3.78	0.0019
Day avg. bout length (min.)	Combined Sexes	rep×sex(sel)	2	3538.23	1.98	0.159
Day avg. bout length (min.)	Combined Sexes	rep×gen(sel)	26	2084.76	1.16	0.3515
Day avg. bout length (min.)	Combined Sexes	sex×gen	13	2341.43	1.31	0.2709
Day avg. bout length (min.)	Combined Sexes	sel×sex×gen	13	581.882	0.32	0.9813
Day avg. bout length (min.)	Combined Sexes	rep×sex×gen(sel)	26	1792.4	2.25	0.0003
Day avg. bout length (min.)	Female	sel	1	23013	2.42	0.2604
Day avg. bout length (min.)	Female	rep(sel)	2	9528.75	11.84	0.0002
Day avg. bout length (min.)	Female	gen	13	1214.12	1.51	0.18
Day avg. bout length (min.)	Female	sel×gen	13	4075.05	5.06	0.0002
Day avg. bout length (min.)	Female	rep×gen(sel)	26	804.789	1.01	0.4515
Day avg. bout length (min.)	Male	sel	1	318257	69.88	0.014
Day avg. bout length (min.)	Male	rep(sel)	2	4554.35	1.47	0.2488
Day avg. bout length (min.)	Male	gen	13	5729.11	1.85	0.0888
Day avg. bout length (min.)	Male	sel×gen	13	4370.89	1.41	0.2207
Day avg. bout length (min.)	Male	rep×gen(sel)	26	3102.77	3.92	<.0001
Night avg. bout length (min.)	Combined Sexes	sel	1	2.04555e+07	1304.06	0.0008
Night avg. bout length (min.)	Combined Sexes	rep(sel)	2	15686.8	0.05	0.948
Night avg. bout length (min.)	Combined Sexes	sex	1	751193	3.18	0.2164
Night avg. bout length (min.)	Combined Sexes	sel×sex	1	232998	0.99	0.4252
Night avg. bout length (min.)	Combined Sexes	gen	13	149075	1.84	0.0896
Night avg. bout length (min.)	Combined Sexes	sel×gen	13	464439	5.74	<.0001
Night avg. bout length (min.)	Combined Sexes	rep×sex(sel)	2	236152	8.23	0.0017
Night avg. bout length (min.)	Combined Sexes	rep×gen(sel)	26	80918.5	2.82	0.0052
Night avg. bout length (min.)	Combined Sexes	sex×gen	13	21873.5	0.76	0.6904
Night avg. bout length (min.)	Combined Sexes	sel×sex×gen	13	15268.3	0.53	0.8834
Night avg. bout length (min.)	Combined Sexes	rep×sex×gen(sel)	26	28730.8	4.65	<.0001
Night avg. bout length (min.)	Female	sel	1	8.06029e+06	45.68	0.0212
Night avg. bout length (min.)	Female	rep(sel)	2	176484	2.75	0.0824
Night avg. bout length (min.)	Female	gen	13	54369.3	0.85	0.6123
Night avg. bout length (min.)	Female	sel×gen	13	201047	3.13	0.0064
Night avg. bout length (min.)	Female	rep×gen(sel)	26	64251.3	10.53	<.0001
Night avg. bout length (min.)	Male	sel	1	1.26861e+07	170.42	0.0058
Night avg. bout length (min.)	Male	rep(sel)	2	74440.8	1.62	0.2165
Night avg. bout length (min.)	Male	gen	13	120091	2.62	0.0177
Night avg. bout length (min.)	Male	sel×gen	13	283195	6.18	<.0001
Night avg. bout length (min.)	Male	rep×gen(sel)	26	45865	7.32	<.0001
Day bout number	Combined Sexes	sel	1	742.179	0.03	0.8872
Day bout number	Combined Sexes	rep(sel)	2	28820.9	2.44	0.2861
Day bout number	Combined Sexes	sex	1	442.272	0.04	0.8634
Day bout number	Combined Sexes	sel×sex	1	12633.7	1.09	0.4069
Day bout number	Combined Sexes	gen	13	712.19	1.76	0.1077
Day bout number	Combined Sexes	sel×gen	13	177.38	0.44	0.9399
Day bout number	Combined Sexes	rep×sex(sel)	2	11638.7	54.62	<.0001
Day bout number	Combined Sexes	rep×gen(sel)	26	405.848	1.9	0.0535
Day bout number	Combined Sexes	sex×gen	13	270.334	1.27	0.2921
Day bout number	Combined Sexes	sel×sex×gen	13	221.059	1.04	0.449
Day bout number	Combined Sexes	rep×sex×gen(sel)	26	213.236	6.02	<.0001
Day bout number	Female	sel	1	9628.42	0.26	0.663
Day bout number	Female	rep(sel)	2	37577.8	95.88	<.0001
Day bout number	Female	gen	13	435.177	1.11	0.3949
Day bout number	Female	sel×gen	13	283.194	0.72	0.7271
Day bout number	Female	rep×gen(sel)	26	392.66	9.25	<.0001
Day bout number	Male	sel	1	3672.24	1.47	0.3491
Day bout number	Male	rep(sel)	2	2497.52	11.23	0.0003
Day bout number	Male	gen	13	552.238	2.48	0.0234
Day bout number	Male	sel×gen	13	114.951	0.52	0.8934
Day bout number	Male	rep×gen(sel)	26	222.422	7.79	<.0001
Night bout number	Combined Sexes	sel	1	8773.07	12.62	0.0709
Night bout number	Combined Sexes	rep(sel)	2	694.992	0.37	0.7208
Night bout number	Combined Sexes	sex	1	33530.1	20.59	0.0453
Night bout number	Combined Sexes	sel×sex	1	25.023	0.02	0.9127
Night bout number	Combined Sexes	gen	13	2388.62	6.21	<.0001
Night bout number	Combined Sexes	sel×gen	13	282.176	0.73	0.7155
Night bout number	Combined Sexes	rep×sex(sel)	2	1628.58	11.27	0.0003
Night bout number	Combined Sexes	rep×gen(sel)	26	384.449	2.66	0.0077
Night bout number	Combined Sexes	sex×gen	13	160.342	1.11	0.3943
Night bout number	Combined Sexes	sel×sex×gen	13	101.109	0.7	0.7467
Night bout number	Combined Sexes	rep×sex×gen(sel)	26	144.551	4.21	<.0001
Night bout number	Female	sel	1	4806.86	2.53	0.2526
Night bout number	Female	rep(sel)	2	1899.41	4.95	0.0151
Night bout number	Female	gen	13	1275.04	3.32	0.0045
Night bout number	Female	sel×gen	13	243.337	0.63	0.8051
Night bout number	Female	rep×gen(sel)	26	384.66	9.07	<.0001
Night bout number	Male	sel	1	3980.8	9.68	0.0896
Night bout number	Male	rep(sel)	2	411.207	2.89	0.0734
Night bout number	Male	gen	13	1279.58	9	<.0001
Night bout number	Male	sel×gen	13	138.456	0.97	0.5005
Night bout number	Male	rep×gen(sel)	26	142.247	5.38	<.0001
Day sleep (min.)	Combined Sexes	sel	1	3.44492e+07	1.91	0.3009
Day sleep (min.)	Combined Sexes	rep(sel)	2	1.80232e+07	11.46	0.0723
Day sleep (min.)	Combined Sexes	sex	1	5.65306e+07	37.14	0.0259
Day sleep (min.)	Combined Sexes	sel×sex	1	24566	0.02	0.9105
Day sleep (min.)	Combined Sexes	gen	13	118511	1.19	0.342
Day sleep (min.)	Combined Sexes	sel×gen	13	724036	7.24	<.0001
Day sleep (min.)	Combined Sexes	rep×sex(sel)	2	1.5223e+06	30.38	<.0001
Day sleep (min.)	Combined Sexes	rep×gen(sel)	26	99955	1.99	0.0422
Day sleep (min.)	Combined Sexes	sex×gen	13	43155.2	0.86	0.5992
Day sleep (min.)	Combined Sexes	sel×sex×gen	13	16606	0.33	0.9797
Day sleep (min.)	Combined Sexes	rep×sex×gen(sel)	26	50139.6	5	<.0001
Day sleep (min.)	Female	sel	1	1.61134e+07	1.09	0.4063
Day sleep (min.)	Female	rep(sel)	2	1.48019e+07	155.59	<.0001
Day sleep (min.)	Female	gen	13	71647.6	0.75	0.6992
Day sleep (min.)	Female	sel×gen	13	348346	3.66	0.0024
Day sleep (min.)	Female	rep×gen(sel)	26	95313.2	10.18	<.0001
Day sleep (min.)	Male	sel	1	1.83891e+07	3.96	0.185
Day sleep (min.)	Male	rep(sel)	2	4.64646e+06	86.24	<.0001
Day sleep (min.)	Male	gen	13	91043.3	1.69	0.1237
Day sleep (min.)	Male	sel×gen	13	394569	7.32	<.0001
Day sleep (min.)	Male	rep×gen(sel)	26	53901.1	5.05	<.0001
Sleep latency (min.)	Combined Sexes	sel	1	2.46582e+07	434.48	0.0023
Sleep latency (min.)	Combined Sexes	rep(sel)	2	56756.8	0.33	0.7344
Sleep latency (min.)	Combined Sexes	sex	1	1.04812e+06	10.54	0.0832
Sleep latency (min.)	Combined Sexes	sel×sex	1	407873	4.1	0.1802
Sleep latency (min.)	Combined Sexes	gen	13	313654	3.25	0.005
Sleep latency (min.)	Combined Sexes	sel×gen	13	648553	6.73	<.0001
Sleep latency (min.)	Combined Sexes	rep×sex(sel)	2	99491.2	4.58	0.0198
Sleep latency (min.)	Combined Sexes	rep×gen(sel)	26	96377.8	4.43	0.0002
Sleep latency (min.)	Combined Sexes	sex×gen	13	38241.4	1.76	0.1067
Sleep latency (min.)	Combined Sexes	sel×sex×gen	13	46367	2.13	0.0485
Sleep latency (min.)	Combined Sexes	rep×sex×gen(sel)	26	21734.8	5.28	<.0001
Sleep latency (min.)	Female	sel	1	9.24249e+06	63.95	0.0153
Sleep latency (min.)	Female	rep(sel)	2	144553	4.21	0.0261
Sleep latency (min.)	Female	gen	13	106341	3.09	0.0069
Sleep latency (min.)	Female	sel×gen	13	216500	6.29	<.0001
Sleep latency (min.)	Female	rep×gen(sel)	26	34408.7	7.97	<.0001
Sleep latency (min.)	Male	sel	1	1.59095e+07	1670.63	0.0006
Sleep latency (min.)	Male	rep(sel)	2	9523.19	0.11	0.8952
Sleep latency (min.)	Male	gen	13	249521	2.91	0.0099			×
Sleep latency (min.)	Male	sel×gen	13	485636	5.67	<.0001
Sleep latency (min.)	Male	rep×gen(sel)	26	85732.2	21.9	<.0001
Waking activity (cts./min.)	Combined Sexes	sel	1	55.9203	1.16	0.3938
Waking activity (cts./min.)	Combined Sexes	rep(sel)	2	48.1182	11.95	0.0182
Waking activity (cts./min.)	Combined Sexes	sex	1	831.293	305.89	0.0033
Waking activity (cts./min.)	Combined Sexes	sel×sex	1	20.4094	7.51	0.1114
Waking activity (cts./min.)	Combined Sexes	gen	13	4.73283	2.59	0.0187
Waking activity (cts./min.)	Combined Sexes	sel×gen	13	1.14951	0.63	0.8074
Waking activity (cts./min.)	Combined Sexes	rep×sex(sel)	2	2.71778	5.28	0.0119
Waking activity (cts./min.)	Combined Sexes	rep×gen(sel)	26	1.82504	3.55	0.001
Waking activity (cts./min.)	Combined Sexes	sex×gen	13	0.964935	1.87	0.0837
Waking activity (cts./min.)	Combined Sexes	sel×sex×gen	13	0.956451	1.86	0.0867
Waking activity (cts./min.)	Combined Sexes	rep×sex×gen(sel)	26	0.514729	3.14	<.0001
Waking activity (cts./min.)	Female	sel	1	4.32706	0.21	0.6915
Waking activity (cts./min.)	Female	rep(sel)	2	20.5727	35.6	<.0001
Waking activity (cts./min.)	Female	gen	13	2.35895	4.08	0.0011
Waking activity (cts./min.)	Female	sel×gen	13	0.310001	0.54	0.8806
Waking activity (cts./min.)	Female	rep×gen(sel)	26	0.57894	5.76	<.0001
Waking activity (cts./min.)	Male	sel	1	72.8685	2.4	0.2612
Waking activity (cts./min.)	Male	rep(sel)	2	30.3218	17.11	<.0001
Waking activity (cts./min.)	Male	gen	13	3.33481	1.88	0.0827
Waking activity (cts./min.)	Male	sel×gen	13	1.8121	1.02	0.4608
Waking activity (cts./min.)	Male	rep×gen(sel)	26	1.77351	7.85	<.0001
