# Supplementary material for: Nonlinear expression patterns and multiple shifts in gene network interactions underlie robust phenotypic change in Drosophila melanogaster selected for night sleep duration
Source: PLoS Comput Biol. 2023 Aug 10;19(8):e1011389. doi: 10.1371/journal.pcbi.1011389 (PMC10443883; doi:10.1371/journal.pcbi.1011389)
Supplement: S4 Table — For each sleep trait, the ANOVA analysis results are presented. Source indicates each factor in the model. gen, generation; rep, replicate; d.f., degrees of freedom; MS, Type III mean squares; F, F ratio statistic; P, P-value. (XLSX) [file pcbi.1011389.s012.xlsx]

## Sheet: S4 Table
Sleep Trait	Sex	Source	d.f.	M.S.	F	P
Day avg. bout length (min.)	Combined Sexes	rep	1	714.235	0.05	0.8628
Day avg. bout length (min.)	Combined Sexes	sex	1	405713	27.47	0.12
Day avg. bout length (min.)	Combined Sexes	gen	13	7325.99	2.73	0.0409
Day avg. bout length (min.)	Combined Sexes	rep×sex	1	14768.1	7.01	0.0201
Day avg. bout length (min.)	Combined Sexes	rep×gen	13	2685.42	1.27	0.3348
Day avg. bout length (min.)	Combined Sexes	sex×gen	13	2086.82	0.99	0.5075
Day avg. bout length (min.)	Combined Sexes	rep×sex×gen	13	2109.08	2.15	0.0092
Day avg. bout length (min.)	Female	gen	13	4518.24	3.63	0.0136
Day avg. bout length (min.)	Female	rep	1	4439.58	3.57	0.0814
Day avg. bout length (min.)	Female	rep×gen	13	1245.19	1.1	0.3577
Day avg. bout length (min.)	Male	gen	13	4781.59	1.35	0.2981
Day avg. bout length (min.)	Male	rep	1	11123.8	3.14	0.0996
Day avg. bout length (min.)	Male	rep×gen	13	3541.69	4.29	<.0001
Night avg. bout length (min.)	Combined Sexes	rep	1	953864	30.82	0.0028
Night avg. bout length (min.)	Combined Sexes	sex	1	155358	49.59	0.0898
Night avg. bout length (min.)	Combined Sexes	gen	13	113583	2.47	0.0575
Night avg. bout length (min.)	Combined Sexes	rep×sex	1	3133.01	0.17	0.6838
Night avg. bout length (min.)	Combined Sexes	rep×gen	13	45923.5	2.54	0.0524
Night avg. bout length (min.)	Combined Sexes	sex×gen	13	40671.2	2.25	0.0784
Night avg. bout length (min.)	Combined Sexes	rep×sex×gen	13	18068.4	2.23	0.0065
Night avg. bout length (min.)	Female	gen	13	94440.9	2.54	0.0527
Night avg. bout length (min.)	Female	rep	1	526779	14.18	0.0024
Night avg. bout length (min.)	Female	rep×gen	13	37204.6	4.54	<.0001
Night avg. bout length (min.)	Male	gen	13	57598.6	2.16	0.0891
Night avg. bout length (min.)	Male	rep	1	429033	16.11	0.0015
Night avg. bout length (min.)	Male	rep×gen	13	26662.3	3.34	<.0001
Day bout number	Combined Sexes	rep	1	27364	7.55	0.2114
Day bout number	Combined Sexes	sex	1	3596.05	1.02	0.4968
Day bout number	Combined Sexes	gen	13	646.701	1.72	0.1696
Day bout number	Combined Sexes	rep×sex	1	3524.34	12.8	0.0034
Day bout number	Combined Sexes	rep×gen	13	375.444	1.36	0.2926
Day bout number	Combined Sexes	sex×gen	13	232.714	0.84	0.6175
Day bout number	Combined Sexes	rep×sex×gen	13	275.586	7.57	<.0001
Day bout number	Female	gen	13	304.523	1.38	0.2834
Day bout number	Female	rep	1	24961.9	113.59	<.0001
Day bout number	Female	rep×gen	13	220.122	4.81	<.0001
Day bout number	Male	gen	13	584.663	1.35	0.2997
Day bout number	Male	rep	1	5692.81	13.13	0.0031
Day bout number	Male	rep×gen	13	434.212	15.93	<.0001
Night bout number	Combined Sexes	rep	1	5215.52	10.02	0.1293
Night bout number	Combined Sexes	sex	1	8929.63	20.93	0.137
Night bout number	Combined Sexes	gen	13	676.006	3.12	0.0249
Night bout number	Combined Sexes	rep×sex	1	426.621	3.47	0.085
Night bout number	Combined Sexes	rep×gen	13	216.85	1.76	0.1592
Night bout number	Combined Sexes	sex×gen	13	175.147	1.43	0.266
Night bout number	Combined Sexes	rep×sex×gen	13	122.903	3.14	0.0001
Night bout number	Female	gen	13	393.415	2.03	0.1074
Night bout number	Female	rep	1	4261.07	22.04	0.0004
Night bout number	Female	rep×gen	13	193.692	4.27	<.0001
Night bout number	Male	gen	13	457.679	3.1	0.0254
Night bout number	Male	rep	1	1345.72	9.13	0.0098
Night bout number	Male	rep×gen	13	147.577	4.46	<.0001
Day sleep (min.)	Combined Sexes	rep	1	8.94087e+06	23.31	0.08
Day sleep (min.)	Combined Sexes	sex	1	3.59322e+07	110.24	0.0604
Day sleep (min.)	Combined Sexes	gen	13	198904	1.91	0.1279
Day sleep (min.)	Combined Sexes	rep×sex	1	325932	7.04	0.0198
Day sleep (min.)	Combined Sexes	rep×gen	13	104048	2.25	0.0789
Day sleep (min.)	Combined Sexes	sex×gen	13	58736.8	1.27	0.3375
Day sleep (min.)	Combined Sexes	rep×sex×gen	13	46322.2	3.98	<.0001
Day sleep (min.)	Female	gen	13	76915.7	1	0.5006
Day sleep (min.)	Female	rep	1	6.26453e+06	81.53	<.0001
Day sleep (min.)	Female	rep×gen	13	76977.2	6.26	<.0001
Day sleep (min.)	Male	gen	13	184210	2.48	0.0568
Day sleep (min.)	Male	rep	1	2.96223e+06	39.97	<.0001
Day sleep (min.)	Male	rep*gen	13	74198.9	6.75	<.0001
Sleep latency (min.)	Combined Sexes	rep×gen	1	37522.8	2.98	0.2579
Sleep latency (min.)	Combined Sexes	sex	1	112857	11.43	0.1831
Sleep latency (min.)	Combined Sexes	gen	13	11787.3	2.33	0.0699
Sleep latency (min.)	Combined Sexes	rep×sex	1	9877.49	4.21	0.061
Sleep latency (min.)	Combined Sexes	rep×gen	13	5053.04	2.15	0.0904
Sleep latency (min.)	Combined Sexes	sex×gen	13	3368.47	1.43	0.2626
Sleep latency (min.)	Combined Sexes	rep×sex×gen	13	2349.8	1.97	0.0194
Sleep latency (min.)	Female	gen	13	6280.78	1.35	0.2983
Sleep latency (min.)	Female	rep	1	42437.4	9.13	0.0098
Sleep latency (min.)	Female	rep×gen	13	4653.34	2.96	0.0003
Sleep latency (min.)	Male	gen	13	8861.63	3.25	0.0211
Sleep latency (min.)	Male	rep	1	4502.95	1.65	0.2208
Sleep latency (min.)	Male	rep×gen	13	2724.62	3.32	<.0001
Night sleep (min.)	Combined Sexes	rep	1	22340.3	0.16	0.6957
Night sleep (min.)	Combined Sexes	sex	1	815706	135.18	0.0546
Night sleep (min.)	Combined Sexes	gen	13	123366	0.73	0.7083
Night sleep (min.)	Combined Sexes	rep×sex	1	6034.02	0.16	0.698
Night sleep (min.)	Combined Sexes	rep×gen	13	168325	4.39	0.006
Night sleep (min.)	Combined Sexes	sex×gen	13	63371.1	1.65	0.1888
Night sleep (min.)	Combined Sexes	rep×sex×gen	13	38383.9	2.95	0.0003
Night sleep (min.)	Female	gen	13	128369	0.87	0.6002
Night sleep (min.)	Female	rep	1	25488.6	0.17	0.6848
Night sleep (min.)	Female	rep×gen	13	148186	9.03	<.0001
Night sleep (min.)	Male	gen	13	56682.3	0.99	0.5038
Night sleep (min.)	Male	rep	1	2608.37	0.05	0.8338
Night sleep (min.)	Male	rep×gen	13	56985.6	5.9	<.0001
Waking activity (cts./min.)	Combined Sexes	rep	1	39.717	41.16	0.0002
Waking activity (cts./min.)	Combined Sexes	sex	1	417.513	2227.06	0.0135
Waking activity (cts./min.)	Combined Sexes	gen	13	1.93347	1.9	0.1299
Waking activity (cts./min.)	Combined Sexes	rep×sex	1	0.187473	0.79	0.3912
Waking activity (cts./min.)	Combined Sexes	rep×gen	13	1.01705	4.27	0.0068
Waking activity (cts./min.)	Combined Sexes	sex×gen	13	0.317878	1.33	0.3058
Waking activity (cts./min.)	Combined Sexes	rep×sex×gen	13	0.238442	1.55	0.0926
Waking activity (cts./min.)	Female	gen	13	0.851881	1.62	0.1989
Waking activity (cts./min.)	Female	rep	1	22.4092	42.6	<.0001
Waking activity (cts./min.)	Female	rep×gen	13	0.526987	5.7	<.0001
Waking activity (cts./min.)	Male	gen	13	1.4099	1.94	0.1234
Waking activity (cts./min.)	Male	rep	1	17.4349	23.96	0.0003
Waking activity (cts./min.)	Male	rep×gen	13	0.728299	3.4	<.0001
