# Supplementary material for: Nonlinear expression patterns and multiple shifts in gene network interactions underlie robust phenotypic change in Drosophila melanogaster selected for night sleep duration
Source: PLoS Comput Biol. 2023 Aug 10;19(8):e1011389. doi: 10.1371/journal.pcbi.1011389 (PMC10443883; doi:10.1371/journal.pcbi.1011389)
Supplement: S5 Table — For each sleep trait listed, the ANOVA results are presented. Source indicates each factor in the model. gen, generation; sel, selection scheme; d.f., degrees of freedom; M.S., Type III mean squares; F, F ratio statistic; P, P-value. (XLSX) [file pcbi.1011389.s013.xlsx]

## Sheet: S5 Table
Trait	Sex	Source	d.f.	M.S.	F	P
Night sleep CVE	Sexes Combined	sel	1	46881.6	1772.73	<.0001
Night sleep CVE	Sexes Combined	sex	1	388.95	14.71	0.0003
Night sleep CVE	Sexes Combined	gen	13	251.178	9.5	<.0001
Night sleep CVE	Sexes Combined	sel×sex	1	8.304	0.31	0.5775
Night sleep CVE	Sexes Combined	sel×gen	13	851.798	32.21	<.0001
Night sleep CVE	Sexes Combined	sex×gen	13	32.157	1.22	0.2929
Night sleep CVE	Sexes Combined	sel×sex×gen	13	23.42	0.89	0.5722
Night sleep CVE	Female	sel	1	24068.9	687.58	<.0001
Night sleep CVE	Female	gen	13	130.181	3.72	0.0017
Night sleep CVE	Female	sel×gen	13	445.232	12.72	<.0001
Night sleep CVE	Male	sel	1	22821	1275.86	<.0001
Night sleep CVE	Male	gen	13	153.154	8.56	<.0001
Night sleep CVE	Male	sel×gen	13	429.987	24.04	<.0001
Day avg. bout length CVE	Sexes Combined	sel	1	35755.7	17.18	0.0001
Day avg. bout length CVE	Sexes Combined	sex	1	25408.8	12.21	0.0009
Day avg. bout length CVE	Sexes Combined	gen	13	11494.5	5.52	<.0001
Day avg. bout length CVE	Sexes Combined	sel×sex	1	28995.5	13.93	0.0004
Day avg. bout length CVE	Sexes Combined	sel×gen	13	11780	5.66	<.0001
Day avg. bout length CVE	Sexes Combined	sex×gen	13	7481.88	3.59	0.0004
Day avg. bout length CVE	Sexes Combined	sel×sex×gen	13	8789.74	4.22	<.0001
Day avg. bout length CVE	Female	sel	1	64574.2	23.31	<.0001
Day avg. bout length CVE	Female	gen	13	17551.1	6.34	<.0001
Day avg. bout length CVE	Female	sel×gen	13	19135.2	6.91	<.0001
Day avg. bout length CVE	Male	sel	1	176.929	0.13	0.7241
Day avg. bout length CVE	Male	gen	13	1425.32	1.02	0.4573
Day avg. bout length CVE	Male	sel×gen	13	1434.55	1.03	0.452
Night avg. bout length CVE	Sexes Combined	sel	1	31066.3	20.68	<.0001
Night avg. bout length CVE	Sexes Combined	sex	1	17321.4	11.53	0.0013
Night avg. bout length CVE	Sexes Combined	gen	13	3074.13	2.05	0.0331
Night avg. bout length CVE	Sexes Combined	sel×sex	1	3915.47	2.61	0.112
Night avg. bout length CVE	Sexes Combined	sel×gen	13	2898.46	1.93	0.0459
Night avg. bout length CVE	Sexes Combined	sex×gen	13	1812.4	1.21	0.2992
Night avg. bout length CVE	Sexes Combined	sel×sex×gen	13	1667.01	1.11	0.3704
Night avg. bout length CVE	Female	sel	1	28519.9	17.46	0.0003
Night avg. bout length CVE	Female	gen	13	4513.12	2.76	0.0118
Night avg. bout length CVE	Female	sel×gen	13	3874.96	2.37	0.0271
Night avg. bout length CVE	Male	sel	1	6461.88	4.72	0.0385
Night avg. bout length CVE	Male	gen	13	373.411	0.27	0.9916
Night avg. bout length CVE	Male	sel×gen	13	690.514	0.5	0.9033
Day bout number CVE	Sexes Combined	sel	1	1555.8	12.51	0.0008
Day bout number CVE	Sexes Combined	sex	1	2570.32	20.67	<.0001
Day bout number CVE	Sexes Combined	gen	13	31.356	0.25	0.9955
Day bout number CVE	Sexes Combined	sel×sex	1	996.829	8.02	0.0064
Day bout number CVE	Sexes Combined	sel×gen	13	68.806	0.55	0.8796
Day bout number CVE	Sexes Combined	sex×gen	13	15.002	0.12	0.9999
Day bout number CVE	Sexes Combined	sel×sex×gen	13	25.259	0.2	0.9985
Day bout number CVE	Female	sel	1	2521.65	11.4	0.0022
Day bout number CVE	Female	gen	13	28.684	0.13	0.9998
Day bout number CVE	Female	sel×gen	13	77.806	0.35	0.9746
Day bout number CVE	Male	sel	1	30.977	1.13	0.2968
Day bout number CVE	Male	gen	13	17.674	0.64	0.796
Day bout number CVE	Male	sel×gen	13	16.259	0.59	0.8388
Night bout number CVE	Sexes Combined	sel	1	1218.23	25.04	<.0001
Night bout number CVE	Sexes Combined	sex	1	142.179	2.92	0.0929
Night bout number CVE	Sexes Combined	gen	13	259.407	5.33	<.0001
Night bout number CVE	Sexes Combined	sel×sex	1	19.107	0.39	0.5334
Night bout number CVE	Sexes Combined	sel×gen	13	54.223	1.11	0.3667
Night bout number CVE	Sexes Combined	sex×gen	13	11.513	0.24	0.9967
Night bout number CVE	Sexes Combined	sel×sex×gen	13	33.995	0.7	0.7563
Night bout number CVE	Female	sel	1	771.236	14.87	0.0006
Night bout number CVE	Female	gen	13	162.481	3.13	0.0055
Night bout number CVE	Female	sel×gen	13	28.244	0.54	0.8757
Night bout number CVE	Male	sel	1	466.104	10.26	0.0034
Night bout number CVE	Male	gen	13	108.438	2.39	0.0262
Night bout number CVE	Male	sel×gen	13	59.974	1.32	0.2595
Day sleep CVE	Sexes Combined	sel	1	10534.7	50.6	<.0001
Day sleep CVE	Sexes Combined	sex	1	15274	73.36	<.0001
Day sleep CVE	Sexes Combined	gen	13	37.354	0.18	0.9992
Day sleep CVE	Sexes Combined	sel×sex	1	258.372	1.24	0.27
Day sleep CVE	Sexes Combined	sel×gen	13	143.549	0.69	0.765
Day sleep CVE	Sexes Combined	sex×gen	13	26.886	0.13	0.9999
Day sleep CVE	Sexes Combined	sel×sex×gen	13	29.582	0.14	0.9998
Day sleep CVE	Female	sel	1	7046.35	18.59	0.0002
Day sleep CVE	Female	gen	13	57.858	0.15	0.9995
Day sleep CVE	Female	sel×gen	13	119.603	0.32	0.9839
Day sleep CVE	Male	sel	1	3746.73	100.24	<.0001
Day sleep CVE	Male	gen	13	6.383	0.17	0.9992
Day sleep CVE	Male	sel×gen	13	53.528	1.43	0.2061
Sleep latency CVE	Sexes Combined	sel	1	1.64383e+06	334.8	<.0001
Sleep latency CVE	Sexes Combined	sex	1	94835.4	19.32	<.0001
Sleep latency CVE	Sexes Combined	gen	13	6901.35	1.41	0.186
Sleep latency CVE	Sexes Combined	sel×sex	1	69339.8	14.12	0.0004
Sleep latency CVE	Sexes Combined	sel×gen	13	39966.2	8.14	<.0001
Sleep latency CVE	Sexes Combined	sex×gen	13	1619.29	0.33	0.9842
Sleep latency CVE	Sexes Combined	sel×sex×gen	13	2889.58	0.59	0.853
Sleep latency CVE	Female	sel	1	1.1942e+06	209.28	<.0001
Sleep latency CVE	Female	gen	13	5888.41	1.03	0.4507
Sleep latency CVE	Female	sel×gen	13	27505.1	4.82	0.0002
Sleep latency CVE	Male	sel	1	518970	126.16	<.0001
Sleep latency CVE	Male	gen	13	2632.23	0.64	0.8003
Sleep latency CVE	Male	sel×gen	13	15350.7	3.73	0.0017
Waking activity CVE	Sexes Combined	sel	1	52.322	2.73	0.1039
Waking activity CVE	Sexes Combined	sex	1	67.714	3.54	0.0653
Waking activity CVE	Sexes Combined	gen	13	20.451	1.07	0.4046
Waking activity CVE	Sexes Combined	sel×sex	1	14.913	0.78	0.3813
Waking activity CVE	Sexes Combined	sel×gen	13	4.658	0.24	0.9962
Waking activity CVE	Sexes Combined	sex×gen	13	4.05	0.21	0.9981
Waking activity CVE	Sexes Combined	sel×sex×gen	13	16.337	0.85	0.6044
Waking activity CVE	Female	sel	1	61.551	4.03	0.0544
Waking activity CVE	Female	gen	13	12.808	0.84	0.6189
Waking activity CVE	Female	sel×gen	13	9.383	0.61	0.8215
Waking activity CVE	Male	sel	1	5.684	0.25	0.6233
Waking activity CVE	Male	gen	13	11.693	0.51	0.9009
Waking activity CVE	Male	sel×gen	13	11.613	0.5	0.9031
