# Supplementary material for: Nonlinear expression patterns and multiple shifts in gene network interactions underlie robust phenotypic change in Drosophila melanogaster selected for night sleep duration
Source: PLoS Comput Biol. 2023 Aug 10;19(8):e1011389. doi: 10.1371/journal.pcbi.1011389 (PMC10443883; doi:10.1371/journal.pcbi.1011389)
Supplement: S6 Table — GLM analysis results for each gene in females are shown as a row; the Maximum a Posteriori (MAP) parameter estimates and log-likelihoods are shown as well as p-values computed from the likelihood ratio test. Significance statistics corrected for multiple testing are also included, as well as the normalized counts for all samples. (XLSX) [file pcbi.1011389.s014.xlsx]

## Sheet: S6 Table
FlyBase ID	Gene Symbol	b1	b2	bShort1	bShort2	bLong1	bLong2	bGen	bShortGen1	bShortGen2	bLongGen1	bLongGen2	dispersion	flogp	r1	r2	rShort1	rShort2	rLong1	rLong2	rGen	redispersion	rlogp	p	padj	muShort	sigmaShort	muControl	sigmaControl	muLong	sigmaLong	muShortGen	sigmaShortGen	muLongGen	sigmaLongGen	ruShort	rigmaShort	ruControl	rigmaControl	ruLong	rigmaLong	L1_F_EG0_Sa1	L1_F_EG0_Sa2	C1_F_EG0_Sa1	C1_F_EG0_Sa2	S1_F_EG0_Sa1	S1_F_EG0_Sa2	L2_F_EG0_Sa1	L2_F_EG0_Sa2
FBgn0000044	Act57B	9.53164	9.6441	-0.376144	-0.042755	-0.616026	0.0702529	-0.0243656	0.0641014	-0.0114899	0.0590543	-0.0505579	9.09394	-1493.56	9.41083	9.55015	0.171519	-0.101885	-0.258452	-0.288102	-0.00938013	7.38265	-1510.78	6.06e-07	2.51e-05	-0.270648	0.406505	9.56418	0.107647	-0.464053	0.329901	-0.0282097	0.113448	-0.0663225	0.487291	-0.0956687	0.117414	9.46335	0.0997391	-0.359906	0.147079	5084.98	5904.55	6185.97	8761.16	8963.66	8526.35	10611.4	8367.3
FBgn0000045	Act79B	8.07507	8.15121	-0.0312219	0.193993	-0.38175	0.100891	-0.00984678	0.0193743	-0.0241858	0.0276178	-0.0695891	9.58025	-1288.02	8.27123	8.23634	0.171002	0.0264246	-0.356199	-0.30897	-0.0263302	7.79798	-1302.56	7.54e-06	0.000168437	-0.204116	2.22339	8.15869	0.0707762	-0.311747	0.46442	0.00800753	0.0457229	-0.0276934	0.150872	-0.0723678	0.244974	8.23319	0.12328	-0.312977	0.0532793	1363.8	1592.7	1739.51	2210.9	2135.2	2060.88	2288.59	2091.83
FBgn0000394	cv	7.28089	6.97514	-0.131104	0.0124389	0.0533225	-0.0252942	0.0157277	-0.0126113	0.02408	-0.0355617	-0.011519	81.1293	-999.39	7.34696	7.09855	-0.24102	0.144155	-0.153987	-0.127265	0.00598174	57.542	-1030.06	1.52e-12	4.06e-10	-0.00155386	0.192647	6.90707	0.431006	-0.0235222	0.136426	0.00144097	0.0448989	-0.0321094	0.0240486	-0.145695	0.14937	7.17421	0.466181	-0.14905	0.044946	1919.13	1545.54	1988.4	1540.37	1192.59	1230.09	1317.64	1091.86
FBgn0000442	Pkg21D	5.9792	6.08954	-0.157342	0.174277	-0.368997	-0.0210682	-0.0142531	0.0255792	-0.0336954	0.0209424	-0.0206607	22.8721	-907.873	5.95315	6.10893	0.00708103	0.00172525	-0.184887	-0.165044	-0.0125054	16.1647	-920.671	3.82e-05	0.000556972	-0.20752	0.69541	6.05445	0.0512819	-0.128176	0.863909	-0.0373439	0.0356497	-0.00514478	0.0336565	0.0242614	0.0481525	6.0363	0.571098	-0.16622	0.0672489	150.542	219.719	251.56	323.576	337.465	330.539	330.643	428.038
FBgn0000477	DNaseII	6.71016	6.55599	-0.252052	0.223001	-0.401688	0.30947	0.002568	0.0158527	-0.0325852	0.0480658	-0.0432337	22.2731	-1014	6.65037	6.50199	-0.0250521	-0.0530316	-0.0470888	0.0256835	0.0081407	16.5093	-1030.41	1.3e-06	4.36e-05	0.158827	0.354483	6.64195	0.115617	0.366765	0.630657	-0.0289842	0.0882975	-0.0107423	0.205509	0.0246712	0.195561	6.64047	0.132734	0.149417	0.234171	316.696	397.638	908.561	594.248	668.681	592.308	801.932	773.855
FBgn0000808	gd	6.25531	6.18685	-0.0233681	-0.00979293	0.0880624	0.00171878	0.014865	0.000380465	0.0209096	-0.00650907	0.0133035	94.2868	-873.424	6.22573	6.1728	-0.0367961	0.104317	0.0191392	0.069367	0.018046	81.082	-887.076	1.73e-05	0.000308247	-0.0221646	0.0233396	6.1726	0.511018	0.175204	0.259548	0.0356779	0.0365571	-0.00287192	0.0222376	-0.0267671	0.12889	6.18666	0.0581455	0.00539325	0.0948209	653.464	595.921	650.31	589.327	523.904	578.998	563.82	509.051
FBgn0001087	g	8.71154	8.77782	0.148832	0.0103866	0.171989	-0.00448431	0.0217242	-0.0117624	0.00407512	-0.0111281	0.00371871	154.016	-1222.44	8.73393	8.7927	0.0626301	0.0327324	0.0834508	0.0462848	0.0196404	124.346	-1235.15	4.16e-05	0.00059317	0.0963229	0.0619209	8.76012	0.0825516	0.11972	0.389561	0.00442595	0.013248	0.000337192	0.0233948	0.0545612	0.0384987	8.7403	0.0672055	0.115277	0.0730781	8211.79	7879.88	4889.37	7000.56	7230.5	7403.85	5938	6369.79
FBgn0001112	Gld	4.92002	4.94105	-0.12642	0.343028	-0.400795	0.330925	-0.0138441	0.0169437	-0.0433923	0.0183929	-0.049222	14.3034	-763.282	5.03202	5.05045	0.0103836	0.0139819	-0.22304	0.00314243	-0.0312076	12.3466	-775.87	4.64e-05	0.000635761	0.0213444	0.229684	4.97638	0.0916852	-0.258672	0.923606	-0.159482	0.164599	-0.00327912	0.0526653	0.00663782	0.032076	5.03849	0.0210968	0.396918	1.24326	65.7925	88.9595	85.6375	98.4262	145.818	104.264	186.295	151.143
FBgn0001142	Gs1	9.40061	9.43951	-0.0929822	-0.120549	0.368951	-0.0818618	0.0066127	-0.00120484	0.052907	-0.0253416	0.0154238	64.4414	-1392.12	9.38996	9.4085	-0.0548369	0.214583	0.16365	0.0631828	0.0109769	39.6411	-1419.41	3.98e-11	7.18e-09	-0.0945148	0.0326535	9.44424	0.0329048	0.170016	0.637634	0.015379	0.0830169	0.0425434	0.0818443	0.0475919	0.223764	9.42924	0.0211012	0.697011	0.596601	18407.4	16309.6	15157.8	14941.1	12260.2	14147.7	12907.4	13058.8
FBgn0002183	dre4	9.75773	9.78563	0.0131656	-0.0548972	-0.0412293	0.00633695	0.00867869	-0.0130967	-0.0030983	0.00794059	0.00812982	206.194	-1340.48	9.76158	9.77086	-0.0919106	-0.0735702	0.0119508	0.0632287	0.00866144	140.505	-1354.34	1.43e-05	0.000269575	0.0604103	0.132563	9.77569	0.0230584	-0.011637	0.0489877	0.00577612	0.0186697	-0.0882958	0.493238	-0.0388214	0.0529895	9.76784	0.0207615	0.0516815	0.0686962	16121.4	17181	13649.8	17286.1	17231.6	17861.3	16072	15860.4
FBgn0002622	RpS3	11.3678	11.2662	-0.137325	0.0229707	-0.256568	-0.0483097	-0.0196692	0.0133546	-0.00305536	0.026175	0.00195984	116.481	-1589.08	11.3475	11.2283	-0.0579476	0.000364029	-0.103788	-0.00731932	-0.014523	95.5518	-1603.07	1.26e-05	0.000244658	-0.294234	0.259758	11.3245	0.067939	-0.444003	0.502653	0.00957338	0.023515	-0.121275	0.139235	-0.0732059	0.261483	11.2823	0.150114	-0.0650737	0.0857117	59100.6	61468.8	121989	79337.6	73318.5	70100.9	77466.7	75117.1
FBgn0002719	Men	9.5055	9.44389	0.0841063	0.0807779	0.00977232	0.165759	-0.00143229	-0.00993481	-0.0392947	-0.0074138	-0.0210975	37.5302	-1413.48	9.61162	9.49183	-0.035483	-0.113291	-0.0887255	0.0646843	-0.0124783	31.0533	-1425.9	5.42e-05	0.000707923	0.0756765	0.0438782	9.48889	0.163304	0.088198	0.0722157	-0.0309334	0.014743	-0.0241051	0.0275595	-0.138481	0.094508	9.48418	0.645866	-0.0541318	0.0815341	8815.08	12087.8	11455.4	12057.2	16455.6	13737.3	13421.9	13656.1
FBgn0002772	Mlc1	8.22212	8.39393	-0.0879505	0.0912601	-0.455596	0.108144	-0.00300812	0.0285849	-0.0234877	0.041471	-0.04942	15.9949	-1287.79	8.28156	8.3602	0.272378	0.0568181	-0.184929	-0.158586	-0.00585057	12.4109	-1302.99	4.04e-06	0.000105933	-0.068788	0.215666	7.98808	0.408641	-0.121755	0.602301	0.0789562	0.222184	-0.05035	0.102179	0.0948009	0.0380584	8.23624	0.353542	-0.155459	0.123168	2293.82	2263.64	3725.23	3187.78	2913.24	2830.66	3843.11	3397.71
FBgn0002869	MtnB	5.89633	5.25431	-0.279081	0.782155	0.421938	0.918718	0.106996	-0.0502328	-0.0388129	-0.165884	-0.172325	3.11983	-1069.07	6.21148	5.7722	-0.749015	0.367813	-0.70965	-0.375261	0.0555851	2.95005	-1081.63	4.76e-05	0.000645927	0.213325	1.06687	5.4448	0.5796	-0.16977	1.81062	-0.0433534	0.0895306	-0.180172	0.0212708	0.00695635	1.06195	5.99731	0.317343	-0.710002	0.357243	621.126	200.427	1433.09	508.125	164.566	220.729	125.842	210.392
FBgn0002887	mus201	7.90584	7.90169	0.0656909	-0.100259	0.145225	-0.00303749	0.0116094	-0.019201	0.0191891	-0.000488943	-0.000369788	158.341	-1083.62	7.92976	7.90076	-0.0693203	0.0352232	0.100319	0.0291553	0.0121356	111.757	-1102.51	1.24e-07	6.62e-06	-0.15808	0.404095	7.89857	0.0185042	0.188309	0.37023	-0.00328271	0.081002	0.131221	0.770357	-0.0239998	0.0911119	7.86918	0.117091	0.0529002	0.0369092	2968.47	3128.59	2229.25	2941.71	2956.99	3053.6	2402.1	2824.57
FBgn0002922	nau	3.99177	4.01013	-0.046564	0.2283	-0.0916328	0.103724	-0.00220527	0.0219161	-0.0315455	0.0147522	-0.0402631	22.3982	-632.945	4.06932	4.08103	0.178745	-0.0663572	-0.0600368	-0.10286	-0.0110535	21.2378	-647.961	4.82e-06	0.000119572	-0.0859395	0.286397	4.01568	0.0283076	0.152858	0.333625	-0.0185329	0.0615458	0.00710858	0.0832441	-0.0167124	0.0754413	4.0825	0.0142671	-0.0703879	0.0364389	35.6841	41.8002	48.1711	39.3705	53.1195	52.132	51.8172	36.2744
FBgn0002937	ninaB	5.41333	5.41515	0.0387526	0.133862	-0.471936	0.140389	-0.0324805	-0.000363342	-0.0577407	0.0382224	-0.0465913	14.2317	-818.463	5.55481	5.53568	-0.049137	-0.195255	-0.0991411	-0.129333	-0.0540296	12.1799	-830.589	7.11e-05	0.000854197	-0.0197833	0.160837	5.42302	0.0849483	-0.385422	1.05702	0.0541944	0.178337	-0.0415908	0.0776557	-0.0587459	0.24867	5.5722	0.0292564	-0.110468	0.0892182	86.9799	137.19	168.599	232.532	205.187	190.781	243.047	175.326
FBgn0002962	nos	9.73606	9.77855	0.0553848	-0.188607	0.345903	-0.194168	-0.000348197	-0.0184954	0.0452562	-0.0257427	0.0446928	16.9652	-1516.07	9.60491	9.65019	-0.0292004	0.120382	0.155322	0.124922	0.0124066	15.799	-1532.36	1.45e-06	4.69e-05	-0.0511769	0.817143	9.76527	0.0385237	0.0583295	0.249772	0.0713827	0.0564952	-0.102172	0.0920904	0.136641	0.19089	9.6158	0.0859719	0.164818	0.0912598	35231.3	24811.1	21246.1	20678.1	18396	20446.8	16519.8	14958.4
FBgn0003048	pcx	8.11006	8.14133	0.11348	-0.0457404	0.203479	-0.0994908	0.0247257	-0.0152352	0.00333751	-0.0154787	0.0137423	122.93	-1146.32	8.13915	8.1537	0.0215477	0.0156126	0.105809	0.0516188	0.0210467	105.496	-1161.63	3.64e-06	9.73e-05	-0.0267226	0.175351	8.13839	0.0302724	-0.0633964	0.275791	-0.0159659	0.18597	-0.00633515	0.0913248	0.0189644	0.013365	8.12933	0.0512424	0.0617068	0.328179	4661.23	4799.52	2573.14	4074.84	3958.97	4101.79	3403.89	3369.89
FBgn0003076	Pgm	9.44949	9.4252	-0.0832118	0.122475	-0.135409	0.0322481	-0.0225529	0.0327223	-0.0215414	-0.00367019	-0.0267468	32.2067	-1397.22	9.46356	9.34129	0.188371	0.0268277	-0.214129	-0.106157	-0.0183744	22.7345	-1411.45	1.01e-05	0.000206604	-0.600678	0.879803	9.41924	0.0873119	-0.0019815	0.187164	0.0665018	0.127648	-0.00742311	0.0269068	0.0431567	0.0429119	9.53521	0.328874	-0.166505	0.0467313	8274.24	9744.81	14462	9623.62	10754.1	10646	11898.2	14015.2
FBgn0003149	Prm	8.58962	8.70467	-0.212413	0.0661303	-0.392354	0.0899388	-0.0171514	0.0418584	-0.00826383	0.0270209	-0.0421382	13.6991	-1329.76	8.60073	8.66072	-0.0729625	-0.026754	-0.331957	-0.256366	-0.00946989	13.3592	-1342.74	3.21e-05	0.000489635	0.00765466	0.188872	8.57709	0.277068	-0.257728	0.251041	0.0364067	0.0826362	-0.158196	0.657318	-0.00213861	0.0628685	8.63241	0.0552151	-0.259247	0.0484401	2914.94	2882.07	2593.21	4020.71	3498.6	3190.03	3873.95	3767.7
FBgn0003227	rec	6.60066	6.68856	-0.0228008	-0.053919	-0.0757071	0.0377145	-0.00181656	-0.0157943	0.0379602	0.0286267	0.00148237	93.2164	-929.44	6.56917	6.60784	-0.0997805	0.233967	0.0761831	0.0580908	0.010343	53.5446	-949.667	3.49e-08	2.33e-06	0.015042	0.0500258	6.65828	0.0703685	-0.018841	0.0877264	0.0623818	0.113014	0.0129623	0.0202716	-0.105054	0.18818	6.60787	0.0399178	0.0515212	0.049917	750.48	762.05	731.933	773.876	699.928	770.888	773.556	710.979
FBgn0003250	Rh4	8.17961	8.00164	0.0336717	0.171106	-0.213844	0.0998033	-0.0151192	-0.00522472	-0.0237534	0.0227054	-0.0376617	21.2334	-1223.92	8.38606	8.13882	-0.08414	-0.0478362	-0.124548	-0.145667	-0.0311291	16.1591	-1239.41	3.1e-06	8.5e-05	0.0873173	0.113223	8.22382	0.44301	-0.00962683	0.22491	-0.0106081	0.0582975	0.11514	0.301584	-0.0493365	0.0132662	8.16932	0.327247	-0.16833	0.0823093	3203.76	3639.84	4505.34	3475.67	3215.29	2709.75	4144.14	3718.13
FBgn0003285	rst	6.56142	6.43703	0.114683	0.328595	-0.0884891	0.460653	0.0442822	-0.0734546	-0.00837224	-0.00923747	-0.0272422	20.9695	-1047.71	6.69611	6.51391	-0.305041	0.310884	-0.0830363	0.356767	0.0226144	16.3962	-1061	2.42e-05	0.000396618	0.253591	0.369822	6.55468	0.111397	0.170079	0.441569	-0.0785232	0.249947	-0.0220777	0.0221083	-0.483514	0.619397	6.72095	0.328644	0.0619285	0.480471	851.957	871.374	760.033	1031.01	1058.22	801.945	1236.21	870.586
FBgn0003292	rt	7.70188	7.68722	-0.00507333	-0.00761249	0.316626	-0.108447	0.0167853	-0.0111916	0.0158953	-0.0315384	0.0194742	42.7168	-1154.39	7.65011	7.62842	0.0355638	0.109702	0.0877448	0.0890324	0.0208688	32.72	-1168.61	1.01e-05	0.000206744	-0.0172554	0.0242703	7.68553	0.014472	0.129804	0.306155	0.00650684	0.0366735	-0.0319521	0.0296872	-0.279962	0.35865	7.65608	0.134004	0.0985101	0.0264218	4065.75	3276.49	2500.88	2518.48	2117.49	2497.9	2080.09	2350.58
FBgn0003317	sax	8.42974	8.39574	0.00714466	-0.013383	0.182572	-0.00352621	0.00529605	-0.00125998	0.011004	-0.00902966	0.011191	147.316	-1167.86	8.4513	8.45045	-0.0217253	0.0402066	0.104181	0.016957	0.00367206	141.841	-1181.83	1.29e-05	0.000247299	0.00573695	0.0343224	8.42099	0.0376814	0.285203	0.3031	0.015028	0.0186259	0.0375891	0.0445082	0.166682	0.475663	8.45103	0.000826873	0.416614	0.425824	6233.56	5964.57	4322.02	5291.64	4718.26	5057.91	4326.73	4673.36
FBgn0003401	shu	8.01093	8.00531	-0.0112135	-0.0602602	0.0856018	-0.0872089	0.00677104	-0.00514555	0.0184546	0.00182662	0.0270761	137.707	-1111.88	7.9642	7.96617	-0.00794567	0.0180979	0.0902319	0.0678085	0.0155145	123.763	-1125.57	1.66e-05	0.000300314	-0.0306347	0.0382949	8.00421	0.0275936	-0.0736104	0.124306	-0.00727368	0.0185303	0.0659712	0.0790236	-0.0910847	0.0980362	7.97865	0.0254925	0.0951112	0.031118	3776.93	3640.91	3556.63	3138.56	3090.31	3222.2	2921.5	3103.88
FBgn0003515	st	6.11856	5.93066	0.0735893	0.270434	-0.389481	0.263875	-0.0163213	-0.012944	-0.0338441	0.0275639	-0.0578119	18.0422	-911.606	6.26559	6.09309	-0.0346578	-0.00468311	-0.15188	-0.114725	-0.0307491	15.4061	-923.869	6.26e-05	0.000783453	0.269884	0.480093	6.01485	0.22457	-0.0890897	0.597061	-0.0323898	0.0369521	-0.00594966	0.0732077	-0.00633727	0.0532243	6.15739	0.149212	-0.114668	0.0240014	208.529	295.817	329.169	349.413	468.702	423.711	402.2	328.888
FBgn0003598	Su(var)3-7	9.59671	9.65603	0.0648348	-0.0729277	0.20887	-0.0358133	0.0104566	-0.00865506	0.0115581	-0.0101566	0.0150685	124.258	-1372.41	9.59342	9.66227	-0.0265749	0.000311488	0.13722	0.0643447	0.00988494	86.6621	-1385.75	2.31e-05	0.000384816	0.0166847	0.213129	9.61217	0.103104	0.263302	0.558867	-0.0474444	0.124772	0.00342445	0.0102333	-0.00592354	0.0496448	9.62702	0.0527198	0.262822	0.371286	19368.6	19161.7	11088.7	15963.5	16031.7	16641.2	13874.7	15518.2
FBgn0003890	betaTub97EF	7.54297	7.516	-0.0265461	0.178516	-0.337146	0.185477	-0.0216648	0.0119087	-0.0513475	0.0138339	-0.0548002	17.0273	-1132.88	7.56539	7.54004	-0.0167696	0.025706	-0.192853	-0.121364	-0.0333655	13.9214	-1148.96	1.77e-06	5.47e-05	0.0865388	0.0933031	7.56397	0.0533964	0.17366	0.738694	0.0608171	0.0870049	-0.0389064	0.0338656	0.0399825	0.0288838	7.53046	0.176864	-0.198817	0.0448226	812.927	907.815	1640.49	1337.37	1457.14	1276.68	1549.58	1501.76
FBgn0003969	vap	8.22114	8.21462	-0.038956	-0.0737656	0.173163	-0.103813	-0.00885424	0.00111985	0.0205078	-0.0189349	0.0194942	62.794	-1175.99	8.15343	8.21268	-0.0298824	0.0656687	0.0851271	-0.0299695	-0.00418408	61.0294	-1188.66	4.31e-05	0.000607919	-0.0366807	0.0669713	8.22248	0.0184747	-0.194412	0.391826	0.309073	0.352012	-0.00530098	0.20082	0.0701226	0.00627593	8.15877	0.0841152	-0.0763995	0.252726	5113.97	4920.64	4174.83	4042.86	3904.81	3929.86	3606.23	3753.19
FBgn0004117	Tm2	8.54765	8.61149	-0.2366	-0.0131597	-0.404045	0.106802	-0.0153225	0.0302734	-0.0194213	0.037018	-0.0419967	15.2093	-1317.41	8.59541	8.65451	0.0432316	-0.150213	-0.178825	-0.20701	-0.0171447	11.4594	-1331.45	1.2e-05	0.000234923	-0.053037	0.331283	8.57625	0.0978702	-0.179538	0.748976	0.00985515	0.234386	-0.0295942	0.0697991	-0.144831	0.109032	8.64677	0.0571118	-0.216001	0.0413913	2451.05	2710.58	3541.92	3689.75	3702.74	3542.76	4553.74	3870.48
FBgn0004133	blow	6.02255	5.90575	-0.288745	0.0821627	-0.56465	0.203094	0.0121199	0.0196186	-0.0372503	0.0448113	-0.0358064	15.0234	-932.236	6.0518	5.92936	-0.227259	-0.150437	-0.259479	0.0758355	0.00499646	13.9894	-945.346	2.86e-05	0.000450096	-0.3407	0.624874	5.94007	0.0891931	-0.549456	1.40503	-0.075019	0.0874963	0.00928615	0.143248	-0.162182	0.0292441	6.04806	0.275423	-0.188775	0.35897	155.003	200.427	248.884	289.127	355.172	287.281	389.863	290.195
FBgn0004169	up	8.88545	8.97463	-0.101301	0.13421	-0.279752	0.0888839	-0.000250991	0.0287415	-0.0235098	0.0162814	-0.058294	14.68	-1393.37	8.97482	9.02118	-0.0148008	-0.0258435	-0.146786	-0.146428	-0.0114471	11.548	-1405.91	4.88e-05	0.000654653	-0.0446733	0.386388	8.88526	0.10187	-0.233163	0.862055	-0.0935354	0.098553	0.0109371	0.143289	-0.068686	0.153055	8.98583	0.0894411	-0.107782	0.0380695	3876.18	4331.15	5482.14	5641.05	5621.29	5529.32	6778.18	5859.53
FBgn0004379	Klp67A	8.67356	8.72617	0.0852103	-0.105894	0.180397	-0.0743805	0.0101979	-0.0135236	0.0154773	-0.00982462	0.0154824	102.368	-1240.23	8.67692	8.7567	0.0229054	0.0122365	0.101082	0.0145147	0.00902615	78.0825	-1252.96	4.07e-05	0.000586493	0.0330415	0.0770739	8.72069	0.0325014	0.169852	0.255811	-0.076243	0.0582208	-0.0184914	0.0696378	-0.000739835	0.0658619	8.7702	0.0714737	0.0419428	0.084558	7877.25	7373.99	5856.8	6545.34	6553.49	6933.55	5754.17	6623.71
FBgn0004381	Klp68D	8.18572	8.17252	0.0189079	-0.0736409	0.204531	-0.0715938	0.0122028	-0.00325112	0.0194421	-0.017151	0.0158726	94.8936	-1168.2	8.12795	8.14088	0.0161958	0.0758364	0.109276	0.0305863	0.0174882	74.2375	-1181.85	1.73e-05	0.000308454	0.534083	0.596792	8.19609	0.0271744	0.223625	0.849997	0.00427982	0.040584	0.0175547	0.0302848	0.0988258	0.0736593	8.10588	0.0571325	0.053433	0.10106	4992.42	4780.23	3495.08	4274.16	3848.56	4000.85	3426.1	3655.25
FBgn0004400	rhi	8.15354	8.02482	-0.156321	-0.133831	-0.0406048	-0.00300503	0.0104938	-0.0142689	0.0101268	0.0342773	0.0523882	59.1414	-1177.91	8.07673	7.9299	-0.377309	-0.0498225	0.175698	0.344779	0.0231354	43.6038	-1208.49	1.64e-12	4.28e-10	-0.132601	0.017156	8.04092	0.252566	-0.0259594	0.116658	0.0644041	0.180998	0.0611268	0.0653926	-0.115374	0.450096	7.92498	0.176423	0.304988	0.15566	3741.25	3037.48	3920.59	3738.96	3438.19	3341.99	2891.89	3398.91
FBgn0004426	LysC	7.72863	6.32895	-0.147743	1.32265	-0.0666074	0.00174818	-0.00629529	-0.0434094	-0.454127	0.00190569	-0.0520859	1.29269	-1180.71	8.4203	6.86146	-0.111558	-0.918913	-0.396792	-0.458162	-0.071963	0.903467	-1209.31	1.12e-11	2.39e-09	0.451427	1.24563	7.03758	2.34123	-0.0890779	0.100943	0.564891	1.42636	0.00695768	0.067213	-0.954697	0.304026	7.29124	0.911442	-0.46603	0.0728066	409.251	387.992	1391.61	1264.78	1457.14	2149.61	941.345	663.822
FBgn0004428	LysE	6.44295	4.83916	0.87841	1.56897	-0.461555	0.485341	0.0395352	-0.169673	-0.184812	-0.00538185	-0.177008	1.46206	-1043.57	7.11294	5.46598	-0.328257	0.4155	-0.73459	-0.772037	-0.0336973	1.19516	-1056.71	2.8e-05	0.000443934	0.872046	1.79414	6.41932	0.942368	0.023574	0.753915	-0.00442817	0.311222	-0.119559	0.251644	0.0942403	0.370307	6.27569	0.748221	-0.639432	0.169158	15.6118	361.197	250.222	524.119	1720.66	2967.09	140.647	65.294
FBgn0004619	GluRIA	4.35291	4.53322	-0.190507	-0.166117	-0.263353	0.232615	-0.0186544	0.0149645	-0.00554518	0.0274348	-0.0700844	22.7249	-652.831	4.46826	4.57856	-0.271896	-0.123787	-0.188553	-0.199709	-0.0281873	20.8568	-665.866	3.06e-05	0.000471255	-0.181103	0.0216026	4.26451	0.200662	0.253507	0.399623	0.0111904	0.0269849	-0.0710243	0.30707	-0.167013	0.0730646	4.48599	0.113096	-0.230849	0.103917	51.2958	67.5234	37.4664	59.0557	59.3689	52.132	78.9595	94.3135
FBgn0004852	Ac76E	6.70958	6.60076	-0.1273	0.258337	-0.00756201	0.302877	0.00983701	0.0111578	-0.0400202	-0.0182877	-0.0649809	19.6839	-1024.91	6.8345	6.74548	-0.241348	-0.0994949	-0.152856	-0.162418	-0.00513978	18.6107	-1036.87	8.31e-05	0.000966355	0.0705956	0.137874	6.57155	0.363806	0.147705	0.500157	-0.0408824	0.0816841	-0.108879	0.251611	-0.111542	0.0355296	6.8454	0.295866	-0.170067	0.0991894	898.792	790.989	408.116	773.876	782.211	686.589	729.142	524.77
FBgn0004872	piwi	9.22596	9.405	0.0643474	-0.0946846	0.392377	-0.117935	0.00488144	-0.0221215	-0.00536614	-0.0230991	0.0350668	81.6619	-1345.22	9.2382	9.41429	-0.125631	-0.115328	0.227391	0.112931	0.00474307	54.5814	-1371.06	1.61e-10	2.39e-08	0.0161209	0.303861	9.17757	0.137621	0.440172	0.737356	-0.00118706	0.0361809	0.038827	0.0713782	-0.0792214	0.0506317	9.231	0.167984	0.167665	0.201134	15096.6	12957	7780.97	12191.3	10916.6	11599.9	10404.1	10306.8
FBgn0005386	ash1	8.77024	8.78567	0.0885596	-0.0750165	0.222226	0.0189246	0.0171838	-0.0136141	0.0180611	-0.0103388	0.0109223	81.0911	-1270.11	8.79629	8.80546	0.00073736	0.0131973	0.144877	0.0880619	0.0155339	76.8386	-1283.82	1.63e-05	0.000294379	0.360441	1.34442	8.78413	0.0580933	0.281293	0.734369	0.0262736	0.0305714	0.0298039	0.0358685	-0.0400995	0.10898	8.81019	0.0352323	0.0987339	0.0917601	9525.41	9549.74	5178.39	7770.75	7533.6	7917.41	6441.37	6855.87
FBgn0005564	Shal	5.71399	5.61146	-0.0796492	0.158287	-0.113138	0.278096	0.0154562	0.00652535	-0.0345214	-0.00491266	-0.0499599	34.5598	-847.957	5.83844	5.71717	-0.0596391	-0.0464781	-0.140002	-0.048367	0.000265268	28.2248	-860.371	5.45e-05	0.000708726	0.0832854	0.203006	5.58062	0.187598	0.325769	0.533999	0.255165	0.532324	-0.0102683	0.0260951	-0.0349722	0.0998609	5.78359	0.279005	0.18984	0.445198	283.242	271.166	219.446	268.211	257.265	257.332	305.968	243.039
FBgn0005592		4.31544	4.61028	0.0536389	0.191369	-0.180793	0.188583	-0.0161242	0.0461012	-0.0388739	0.0297547	-0.031814	11.7334	-706.03	4.41959	4.62294	0.269149	-0.0446104	-0.0917435	-0.131037	-0.0167202	12.8249	-719.091	2.99e-05	0.000463982	0.119594	0.148819	4.42508	0.263982	0.0914161	0.354648	-0.0232517	0.0694111	0.00288222	0.200028	-0.0573094	0.385784	4.58929	0.267619	-0.11164	0.0344525	35.6841	65.3798	42.8188	66.4377	87.491	102.046	92.5307	78.5946
FBgn0005649	Rox8	9.97149	9.96119	0.0487465	-0.0386271	0.158068	-0.0230065	0.0198003	-0.00833708	0.0145105	-0.00589352	0.0110267	139.254	-1426.63	9.96542	9.95269	-0.00864432	0.0761268	0.104694	0.0742346	0.0210968	113.39	-1439.34	4.14e-05	0.000591195	-0.0509209	0.230391	9.9703	0.0199112	-0.0569203	0.284204	0.00131536	0.155575	0.0123754	0.0159267	0.0176775	0.0874387	9.96589	0.0366159	0.0709639	0.0469853	26502.1	27057.6	19264.4	23587.8	22694.5	24333.4	20979.8	21904.9
FBgn0005670	Cyp4d1	6.14985	6.19152	-0.0433695	-0.0872019	-0.383932	-0.0368719	-0.0165527	0.0720228	-0.0438983	0.000595955	-0.13228	5.23651	-1002.2	6.34723	6.37755	0.382462	-0.321884	-0.474795	-0.757637	-0.0386253	3.42657	-1022.51	3.21e-08	2.17e-06	-0.0575322	0.0718966	6.09224	0.123974	-0.474747	0.722473	0.00281362	0.195223	-0.0581528	0.102253	-0.611493	1.29616	6.39417	0.0816776	-0.363449	0.345708	55.7563	123.257	271.632	151.33	360.379	291.717	315.838	600.946
FBgn0010105	comm	4.70126	4.68446	-0.241159	0.0980282	-0.360067	0.105773	-0.0280654	0.0366546	-0.0116522	0.0211093	-0.0436983	27.537	-678.52	4.66011	4.63174	-0.0901543	0.0163674	-0.169708	-0.0939857	-0.0235965	20.4295	-691.65	2.8e-05	0.000443934	-0.0395031	0.214313	4.75764	0.081898	-0.0619066	0.293526	-0.0101791	0.0373072	-0.0753846	0.132269	0.0381257	0.0453224	4.59845	0.249253	-0.182432	0.162234	91.4404	84.6723	62.8901	87.3532	95.8234	76.5342	115.972	100.359
FBgn0010385	Def	5.80808	5.80069	-0.384204	-0.146998	-1.29998	-0.0946438	0.00313468	-0.0797569	-0.0205988	0.146067	0.0301215	5.46946	-958.328	5.696	5.72699	-0.772077	-0.188736	-0.0980155	0.168349	0.00390567	3.87996	-977.615	8.53e-08	4.76e-06	-0.316113	0.273652	5.79931	0.0361763	-0.0699481	1.11234	0.0220985	0.178692	0.0939776	0.0853902	-0.499955	0.377747	5.69225	0.0708943	0.101274	0.238686	98.1311	88.9595	175.289	498.283	276.013	287.281	262.787	424.411
FBgn0010388	Dro	5.5889	5.55056	1.14653	0.998743	-0.505337	0.681124	0.0904506	-0.0278009	-0.243502	-0.000837895	-0.249508	0.862452	-1100.58	6.31255	6.32311	0.777029	-0.431423	-0.647051	-0.575781	0.00880699	0.716391	-1113.38	3.8e-05	0.00055491	1.06953	0.180398	5.57911	0.117763	-0.217244	0.377737	-0.114233	0.113283	-0.184427	2.60467	-0.185483	0.691811	6.29727	0.114443	-0.640506	0.115598	55.7563	211.145	49.5092	359.256	55.2026	1252.28	1729.71	361.535
FBgn0010389	htl	6.04833	6.04281	0.00309022	0.0255227	-0.29512	0.22066	-0.0138476	0.0096143	-0.00849237	0.0218227	-0.0441026	26.5938	-894.935	6.05871	6.06137	-0.0718971	-0.0653078	-0.103003	-0.067133	-0.0189547	22.632	-908.028	2.9e-05	0.000454804	-0.0903158	1.4429	6.04168	0.0143603	0.149371	0.418476	0.00226174	0.0257749	0.0565299	0.0898213	0.076929	0.121576	6.07329	0.0301832	-0.0846242	0.0238453	330.077	275.453	310.436	410.929	371.837	291.717	408.369	359.117
FBgn0010909	msn	9.17825	9.136	0.0371673	0.0326587	0.164599	0.00265245	0.026434	-0.0106152	0.0100811	-0.0197584	-0.00251184	124.17	-1297.19	9.22805	9.19137	-0.0220252	0.0840877	-0.000167631	-0.0181633	0.0207878	120.001	-1309.79	4.56e-05	0.000627961	0.0587032	0.0270431	9.15942	0.0844272	0.272555	0.406027	-0.00236146	0.0179973	0.00854542	0.0450699	0.0224692	0.065745	9.21839	0.0329457	-0.022648	0.039741	13400.5	13215.3	7396.94	11454.3	11154.1	11530	9589.88	9182.27
FBgn0011232	scat	8.50043	8.56054	0.0155657	-0.105614	0.121138	-0.039095	-3.66e-05	-0.00108565	0.0224279	-0.00471986	0.0121063	158.083	-1158.19	8.47187	8.48661	0.0492411	0.0938016	0.0906564	0.0699485	0.00395445	143.36	-1173.72	3e-06	8.29e-05	0.064687	0.165093	8.90467	0.593247	0.0896466	0.0976259	0.0129765	0.0459408	0.0120844	0.0236346	0.0520829	0.051964	8.4753	0.0339843	0.0664628	0.0515836	5881.18	5859.53	4168.14	5374.07	5425.48	5760.03	4810.36	4955.09
FBgn0011296	l(2)efl	7.84637	7.68724	-0.177871	0.107264	-0.312461	0.0517969	-0.0329345	0.0325016	0.00703881	0.0316628	-0.014109	18.8001	-1167.25	7.74502	7.59708	0.0788896	0.153166	0.00469572	-0.0540423	-0.0246381	15.3598	-1179.47	6.47e-05	0.000797137	0.30948	0.384159	7.86451	0.451324	-0.0503373	0.64512	0.0355637	0.0167113	0.00555388	0.0802018	0.155246	0.0265226	7.71452	0.168952	2.29e-05	0.0918676	2142.16	1586.27	3006.68	2142	1887.31	1842.37	1956.72	2534.37
FBgn0011554	etaTry	5.79733	5.82488	-0.111814	0.000804103	-0.441312	0.0502251	-0.0425319	0.0303102	-0.0460295	0.0459851	-0.0298145	8.04828	-890.061	5.89046	5.87716	0.215076	-0.28849	-0.192389	-0.178571	-0.0486611	7.98797	-903.437	2.23e-05	0.000374463	-0.0891301	0.264087	5.78692	0.0245048	-0.109676	0.5347	0.0397786	0.148696	-0.0330767	0.0869546	-0.0214347	0.588074	5.88131	0.0470211	-0.236482	0.238755	74.7135	94.3185	410.793	259.599	259.348	295.045	252.917	339.771
FBgn0011576	Cyp4d2	6.34251	6.29444	-0.000487383	0.0913348	-0.159406	0.284439	-0.00946938	0.0169839	-0.0255176	0.0104001	-0.0512373	26.2484	-943.914	6.36056	6.24912	0.0222781	0.0574315	-0.074495	0.0724426	-0.0156536	18.7889	-956.222	6e-05	0.000763434	-0.0134276	0.520787	6.32717	0.0255135	-0.128901	0.231324	-0.00963922	0.0235369	-0.0923097	0.226023	0.032724	0.150715	6.32466	0.075131	-0.0363904	0.114264	294.393	338.689	610.167	430.615	471.826	435.912	545.314	525.979
FBgn0011603	ine	6.84148	6.85671	-0.0812921	0.183216	-0.0599973	0.226901	0.0115942	0.0281133	-0.0272183	0.0138528	-0.0521525	19.9316	-1072.14	6.90519	6.8961	-0.0558797	-0.0607812	-0.117384	-0.117181	0.00416829	12.8663	-1088.15	1.91e-06	5.74e-05	-0.227933	0.342944	6.85182	0.0544211	0.331723	0.599298	0.00496943	0.0368307	-0.0398029	0.0464569	-0.0102228	0.232942	6.91428	0.0286276	-0.116249	0.0076651	584.326	750.26	741.3	976.88	940.528	830.784	957.384	881.469
FBgn0011742	Arp2	9.21653	9.20036	0.0588425	0.0211176	0.113385	-0.0259292	0.00127198	-0.0133422	-0.000516668	-0.0144088	0.00624238	232.784	-1241.52	9.2297	9.22135	-0.0518094	0.0426181	0.0217609	0.0201193	-0.00313573	176.065	-1256.27	6.2e-06	0.000144053	0.0533368	0.0918198	9.16014	0.253645	-0.403551	1.42304	-0.0073676	0.0135703	0.000203082	0.0480519	0.0678941	0.102654	9.22647	0.0128393	-0.000557004	0.0381477	11708.8	11660.1	9250.19	10851.5	10482.3	11164	9819.35	9233.05
FBgn0011770	Gip	7.89668	8.21631	0.0688337	0.0755375	0.0717614	0.0697789	-0.0181775	-0.0221691	-0.0262064	0.000181616	-0.102545	15.8579	-1217	8.05795	8.37707	-0.0598538	-0.0691822	0.155109	-0.543055	-0.0462881	14.3635	-1233.15	1.66e-06	5.2e-05	0.0638303	0.218259	7.48532	1.0441	0.069569	0.00558734	0.0322608	0.234387	0.02509	0.504466	-0.0911787	0.058313	7.23292	1.5665	-0.0948593	0.440311	2312.77	2100.73	3655.65	2926.95	2197.69	2394.74	3199.09	3662.51
FBgn0011828	Pxn	7.01096	7.04282	-0.318324	0.249644	-0.582591	0.16378	-0.0216114	0.0579521	-0.0360549	0.0686783	-0.0456809	9.64192	-1111.07	6.96082	6.95421	0.135323	0.0449981	-0.138761	-0.0852437	-0.0145154	7.85101	-1124.72	1.74e-05	0.000308872	-0.407679	0.491735	7.02603	0.0777418	-0.716023	1.05966	-0.0149271	0.19498	0.0564505	0.0624049	-0.052437	0.264806	7.0073	0.0660398	-0.106469	0.0293262	365.762	564.839	412.131	680.371	829.081	713.21	888.294	611.829
FBgn0011834	Ser6	6.69445	7.73712	0.0766393	-0.200342	-0.0868881	-0.153905	-0.192553	0.225695	0.0504953	0.187678	-0.049084	1.79338	-1126.15	6.3124	7.12559	1.4154	0.0151523	1.21196	-0.635536	-0.106074	1.44373	-1142	2.21e-06	6.44e-05	0.232581	0.69908	7.55538	0.762761	-0.101038	0.182013	0.104921	0.0899168	-0.111578	0.717034	0.461222	1.72503	6.28943	1.03317	0.0182131	1.06007	256.479	455.515	988.846	643.461	550.985	780.871	400.966	467.94
FBgn0011836	Taf2	8.21279	8.24347	0.0727235	-0.0206988	0.158162	-0.0750787	0.0195394	-0.0183888	0.00888931	-0.0181292	0.0163686	134.31	-1158.93	8.24391	8.28802	-0.0791598	0.0432329	0.0623835	0.0334904	0.0144223	96.7333	-1174.87	2.04e-06	6.06e-05	-0.0256124	0.0717122	8.23259	0.0657893	-0.108089	0.315105	-0.0248591	0.043788	-0.00111402	0.0808745	-0.00753199	0.190822	8.28213	0.09457	0.0560163	0.0394464	4730.37	4854.19	3309.09	4379.96	4136.03	4222.69	3565.51	3877.74
FBgn0013308	Odc2	4.68029	4.57495	0.0739204	0.0729157	0.0664949	0.0542031	-0.0309968	-0.0056558	-0.024734	-0.0145927	-0.115957	13.851	-702.692	4.80937	4.56666	0.140928	0.0500262	-0.169811	-0.568831	-0.0427163	10.6797	-717.025	9.13e-06	0.000194026	0.19135	0.129526	4.71812	0.294913	0.0686864	0.0220003	-0.0671407	0.15615	0.056531	0.195232	0.0449941	0.0658368	4.79839	0.167412	-0.20815	0.215454	64.6773	84.6723	60.2139	83.6623	89.5741	76.5342	91.2969	66.5031
FBgn0013771	Cyp6a9	6.3628	7.04681	0.270351	0.108056	0.22111	0.158831	-0.0135251	0.0341562	-0.00655534	-0.0452522	0.00196315	22.2412	-1029.03	6.46037	7.13794	0.418075	0.00606481	-0.0792119	0.121669	-0.0207146	17.0106	-1044.22	4.1e-06	0.000107034	0.289353	0.312757	6.47039	0.558839	0.126828	0.0742898	-0.050964	0.144527	0.0222244	0.0663217	0.283135	0.393349	6.57136	0.543704	0.0328913	0.111912	759.401	749.189	666.367	616.394	742.632	1034.88	1009.2	939.508
FBgn0013812	Dhc93AB	4.96547	4.54529	-0.135828	0.224376	-0.297339	0.27244	-0.00732496	0.00362065	-0.0390764	0.0276234	-0.0662468	21.4308	-718.932	4.95706	4.65175	-0.0527294	-0.0637533	-0.0585934	-0.217378	-0.0140459	13.4759	-736.757	3.41e-07	1.57e-05	-0.0115862	0.752981	4.94063	0.932674	-0.222265	0.478396	-0.0111203	0.0463761	-0.210625	0.232047	-0.10587	0.144987	4.66424	0.304053	-0.0955404	0.12806	93.6706	99.6775	62.8901	87.3532	114.572	124.229	115.972	102.778
FBgn0013949	Elal	7.09079	7.05641	-0.295316	-0.176759	-0.623213	-0.122713	-0.0507298	0.0869387	-0.00542156	0.0732946	-0.0155946	11.9463	-1063.04	6.85226	6.84072	0.210963	-0.273429	-0.17352	-0.245378	-0.0179689	8.90037	-1083.04	4.32e-08	2.74e-06	-0.214508	0.0988495	7.06905	0.029551	-0.407056	0.239285	-0.711754	1.04124	0.0719108	0.111901	-0.272588	0.869488	6.84163	0.0143642	-0.0750836	0.199481	301.084	555.193	1184.21	841.544	882.201	723.193	1164.65	886.305
FBgn0014073	Tie	6.48016	6.62672	0.114584	0.226194	-0.145841	-0.122213	-0.00901793	0.0967759	0.101957	-0.00269827	-0.0423984	10.0616	-1076.81	6.35848	6.42947	0.665159	0.968064	-0.236605	-0.256085	0.0143181	8.1115	-1094.88	2.73e-07	1.3e-05	0.0909132	0.119751	6.54708	0.2183	-0.131996	0.0300625	0.0954984	0.0177537	-0.333719	1.19926	0.827932	0.175841	6.30048	0.410815	-0.31128	0.0758471	482.85	452.3	231.489	549.956	573.899	728.739	780.959	499.378
FBgn0014127	barr	8.4137	8.44652	0.0880431	-0.107635	0.223818	-0.0278306	0.00799406	-0.0090723	0.0132107	-0.00681484	0.0148377	103.727	-1190.99	8.42648	8.43491	-0.0130254	0.00860823	0.159383	0.0986335	0.00691528	86.8069	-1203.89	3.47e-05	0.00052347	-0.150456	0.136981	8.42297	0.0982781	0.17979	0.149477	0.00871699	0.0484582	0.00639095	0.031759	-0.00952404	0.0817228	8.4178	0.099251	0.186031	0.238033	6252.52	6190.72	4221.66	5166.14	5054.69	5338.54	4509.33	5039.73
FBgn0014417	CG13397	8.55779	8.77795	0.185077	-0.42109	0.162388	-0.307259	-0.042328	0.0057	0.0274889	-0.0166639	0.0401733	39.6904	-1239.75	8.51934	8.62334	0.22872	-0.169526	0.0487334	0.0326188	-0.0332156	31.9963	-1258.25	1.8e-07	9.12e-06	0.0138327	0.487576	8.93797	0.719557	-0.562455	0.95353	0.00537206	0.0293703	-0.0526217	0.293991	-0.107202	0.229637	8.51642	0.231233	0.0263143	0.0391388	8196.18	8172.48	3519.17	4682.63	4754.72	4982.49	4271.22	4155.84
FBgn0014865	Mtk	5.55288	5.60463	1.24482	1.00129	-0.633506	0.420797	0.136633	-0.118443	-0.337739	0.0167372	-0.270042	0.849748	-1093.51	6.19883	6.12341	0.514872	-0.555967	-0.754808	-0.699799	0.0289397	0.800426	-1105.73	6.49e-05	0.000797137	0.890479	0.638692	5.58513	0.0783133	-0.105592	0.616723	-0.244722	0.303644	-0.156699	0.163432	-0.196317	0.959275	6.21579	0.223601	-0.752443	0.0781441	42.3748	105.036	107.047	199.313	116.655	888.462	1982.62	266.013
FBgn0015011	AhcyL2	6.30998	6.28795	-0.130161	0.190097	-0.436419	0.309856	-0.0447246	0.0168607	-0.036117	0.0308543	-0.0576018	18.871	-911.51	6.37659	6.38607	-0.00586386	-0.0747754	-0.154886	-0.134159	-0.0569195	19.3511	-923.828	5.95e-05	0.000759075	-0.0498577	0.725018	6.31031	0.0292999	-0.263524	0.635924	-0.0111338	0.12428	0.374237	0.407088	-0.0205921	0.0691495	6.39025	0.0478474	-0.220417	0.106229	240.867	317.253	462.978	450.3	540.569	492.481	534.21	406.274
FBgn0015036	Cyp4ae1	5.84684	6.0738	0.022734	-0.00917154	-0.280874	-0.19007	-0.00532302	0.0380007	-0.0289814	0.0321191	-0.0204552	19.3284	-910.957	5.92308	6.00334	0.249394	-0.0594298	-0.115652	-0.19462	-0.0100586	13.9516	-927.138	1.61e-06	5.07e-05	-0.127825	0.382928	5.79787	0.239209	-0.238255	0.0561738	0.00155914	0.045574	0.0802632	0.0705715	-0.154477	0.37282	5.9256	0.0757098	-0.228493	0.154894	132.7	174.704	262.265	257.138	314.551	356.05	293.631	372.418
FBgn0015037	Cyp4p1	7.24404	7.16764	0.11599	0.101659	0.0417621	0.0599597	0.0224665	0.0149791	-0.0144395	-0.0117312	-0.0674367	21.2965	-1120.6	7.34615	7.19172	0.239578	-0.00442179	-0.14078	-0.37357	0.0133078	17.4192	-1138.5	3.16e-07	1.47e-05	0.186898	0.10508	7.26462	0.262559	0.0596055	0.030983	-0.0175373	0.0496501	-0.0340721	0.0581512	-0.0184578	0.111627	7.31078	0.186955	-0.307247	0.127555	1381.64	1296.88	1248.43	1321.37	1318.61	997.163	1495.3	1652.9
FBgn0015039	Cyp9b2	7.73742	8.26361	-0.411095	-0.408376	-0.58946	0.156417	0.0360641	-0.0038724	-0.0633611	0.084475	-0.0305076	8.8842	-1297.39	7.71198	8.22586	-0.705079	-0.685467	-0.017301	-0.00903566	0.0396055	7.63939	-1315.67	2.22e-07	1.1e-05	-0.309926	0.28429	8.05259	0.31042	-0.428847	0.880378	-0.0423136	0.0317824	0.355922	1.19559	-0.536272	0.282435	8.17984	0.876589	0.00214873	0.0487773	1010.3	1009.64	1673.95	1751.99	1894.6	1397.58	2099.83	3132.9
FBgn0015040	Cyp9c1	6.24349	6.32137	-0.308332	-0.111331	-0.138727	-0.128843	0.00146075	0.0552221	-0.0194391	0.0474862	0.011483	23.2208	-960.959	6.17773	6.20798	0.130117	-0.187926	0.097007	0.0777446	0.0133122	17.7784	-981.477	2.64e-08	1.83e-06	-0.566892	0.597785	6.27863	0.0345577	-0.187336	0.106672	-0.767318	0.963949	0.0374242	0.01818	-0.103785	0.11411	6.20084	0.0493777	0.0594029	0.175135	357.956	289.386	622.21	402.317	454.12	483.607	405.901	429.247
FBgn0015336	CG15865	4.59337	4.54612	-0.0975236	0.110088	-0.335093	0.106614	0.00338106	0.0860976	-0.0433376	0.0400171	-0.0327019	14.7778	-747.604	4.59505	4.53981	0.358799	-0.165281	0.0446606	-0.163213	0.00706875	9.10089	-770.236	3.5e-09	3.53e-07	-0.0362853	0.118972	4.62669	0.0643148	-0.23778	0.447701	0.0537461	0.104528	-0.0583449	0.201777	0.17902	0.521176	4.60236	0.0667268	-0.060938	0.0970972	41.2597	54.6618	68.2424	77.5106	88.5325	92.0629	88.8294	133.006
FBgn0015520	nonA-l	8.04422	8.09118	0.144188	-0.0404474	0.215356	-0.0708067	0.0365644	-0.0237452	0.0106305	-0.0172346	0.0151304	62.9212	-1199.95	8.09534	8.08788	0.0321387	0.0932753	0.070159	0.0848802	0.0318823	52.518	-1213.67	1.61e-05	0.000293804	-0.29632	0.265124	8.06134	0.0248502	0.0512327	0.151232	-0.0308565	0.0494974	-0.027009	0.0391626	-0.171921	0.362774	8.09698	0.0165259	0.0735173	0.0231663	4928.86	4286.13	3384.02	3603.63	3794.4	4035.24	3292.86	3663.72
FBgn0015541		6.99937	6.93296	-0.11907	0.186699	-0.163448	0.167897	0.0126966	0.00656741	-0.0401633	0.00305006	-0.0578381	25.9806	-1055.9	7.08463	6.99824	0.0122329	-0.00553514	-0.119121	-0.117886	-0.00814399	20.5026	-1070.86	5.08e-06	0.000124709	0.100408	0.258714	6.97811	0.518253	-0.055393	0.155818	-0.0560754	0.143651	0.00466823	0.099972	-0.0201771	0.0328869	7.00275	0.0928072	-0.0994234	0.0868542	1187.61	1010.71	690.453	1163.89	971.775	923.956	949.981	869.377
FBgn0015568	alpha-Est1	7.82624	7.75297	-0.101205	0.197297	-0.512325	0.158042	-0.0225467	0.0216747	0.0060949	0.0375282	0.00766702	39.5975	-1126.71	7.74492	7.74167	0.139558	0.178455	-0.209745	0.138618	-0.0157722	33.5246	-1140.22	1.97e-05	0.00034233	0.00775326	0.116362	7.55079	0.529627	-0.210741	0.502682	0.0156125	0.0241053	0.0172151	0.0336929	0.0848747	0.121381	7.73723	0.0255406	-0.225845	0.54056	1364.92	1510.17	2203.83	2060.8	2320.59	1988.78	2794.43	2319.15
FBgn0015602	BEAF-32	8.46514	8.52406	0.0323747	-0.0737732	0.217329	-0.106661	0.00189787	0.000627809	0.021154	-0.0155725	0.0247438	110.783	-1200.5	8.40688	8.47516	0.0291321	0.0196894	0.0949716	0.036861	0.0111889	79.4044	-1216.04	2.97e-06	8.22e-05	-0.0213944	0.350956	8.50228	0.0899604	0.0893088	0.54948	0.0207806	0.0480225	0.00328236	0.0381856	0.0179056	0.052352	8.5464	0.150932	0.051906	0.029727	6259.21	5727.7	6054.84	5162.45	4848.46	5311.92	4838.74	5332.34
FBgn0015663	Dot	5.77876	5.71054	-0.128929	0.0457296	-0.231545	-0.0517052	-0.0201184	0.0423251	-0.0100666	0.0120246	-0.0206476	44.4382	-817.99	5.71298	5.63922	0.179188	0.0279723	-0.106874	-0.104162	-0.0148127	33.911	-830.494	5.01e-05	0.000669092	0.0143257	0.146835	5.66836	0.225856	-0.158916	0.0815965	0.0381696	0.0722979	-0.0228519	0.0336248	0.157351	0.118098	5.71552	0.301983	-0.115483	0.059823	229.716	233.653	231.489	295.279	286.429	224.057	286.228	235.784
FBgn0015766	Msr-110	9.29512	9.24587	0.079776	0.228782	-0.170379	0.17175	0.00951536	-0.000378435	-0.0487895	-0.00796056	-0.0430324	13.9093	-1454.91	9.4221	9.40018	-0.0608476	-0.144122	-0.280599	-0.216947	0.000613337	15.1709	-1467.12	6.55e-05	0.000802084	0.063064	0.224864	9.23405	0.0787445	-0.0209276	0.301964	-0.0135019	0.31845	0.0186781	0.102621	-0.111756	0.0442009	9.41168	0.019089	-0.234957	0.0560689	5173.07	7771.63	5981.25	9519.04	10974.9	9070.97	10728.6	8599.46
FBgn0016031	lama	8.75729	8.83768	-0.00187236	0.0583138	0.0380658	0.0141383	-0.00497145	0.0110668	0.0134023	-0.0167997	0.00348117	230.863	-1183.34	8.75802	8.84764	0.0777427	0.154522	-0.0922976	0.00560299	-0.00334559	150.309	-1202.93	6.38e-08	3.75e-06	0.211331	0.199502	8.77611	0.0504499	-0.00610198	0.0668143	0.0141298	0.020387	-0.0200634	0.0174834	0.122647	0.04208	8.78412	0.0715914	-0.0362139	0.0442721	6991.84	6722.33	4894.72	6389.09	6103.54	6137.15	6984.21	6646.69
FBgn0016032	lbm	5.29609	5.2758	0.0799627	0.264259	-0.20322	0.367571	-0.0117532	-0.0352854	-0.0590829	-0.00272875	-0.0732173	20.1271	-782.404	5.46158	5.42003	-0.247361	-0.128704	-0.188527	-0.0594487	-0.037129	20.506	-798.355	2e-06	5.99e-05	0.148824	0.191305	5.39212	0.216944	-0.00403624	0.496656	-0.0427929	0.019692	-0.0550933	0.0989651	-0.0882209	0.0510017	5.45645	0.0461911	-0.26012	0.210622	138.276	161.842	208.742	196.852	203.104	164.16	178.893	199.509
FBgn0016070	smg	11.3061	11.3329	0.030342	-0.114947	0.274698	-0.05226	0.0168037	-0.00821877	0.0214175	-0.0186247	0.0204855	63.284	-1676.1	11.2809	11.3194	-0.0280207	0.0433823	0.15157	0.106747	0.0180181	61.1679	-1690.85	6.21e-06	0.000144053	0.0836275	0.227781	11.3203	0.0291609	-0.174551	0.897095	-0.00597712	0.0196063	-0.00592732	0.020658	0.00102006	0.232366	11.3103	0.0192316	0.127034	0.192658	116476	111185	53535.5	93468	90975	94630.6	79306.2	83127.7
FBgn0016078	wun	7.68711	7.69248	-0.109978	0.0227194	0.114805	0.00704317	-0.00406761	-0.0126349	-0.0338529	0.00798391	0.0125729	111.37	-1071.63	7.72119	7.70332	-0.141947	-0.188512	0.16855	0.106517	-0.00832411	67.011	-1084.08	5.25e-05	0.00069051	-0.0776594	0.240221	7.79384	0.102865	-0.0908665	0.654191	0.00402536	0.0485687	0.00816885	0.0021544	-0.153644	0.113678	7.69565	0.0455896	0.148349	0.0455015	2532.45	2425.48	2590.54	2646.43	2196.65	2273.84	1774.12	1836.7
FBgn0016123	Alp4	8.94707	9.06846	-0.02	-0.0614497	-0.195571	0.229112	-0.0447985	0.0252895	-0.0163778	0.0137088	-0.0764348	13.5326	-1357.8	9.08019	9.09102	0.0299895	-0.120957	-0.248462	-0.253226	-0.0512518	14.3533	-1371.62	1.48e-05	0.000279349	-0.0720033	0.0439919	8.98563	0.105294	-0.0894178	0.459065	0.00594142	0.0337032	-0.444672	0.58347	-0.202061	0.364947	9.06623	0.0470695	-0.251356	0.0222251	2914.94	4219.68	7308.63	6338.65	6512.87	6217.02	8093.35	5828.09
FBgn0016675	Lectin-galC1	5.95588	5.83286	-0.045439	0.34169	-0.605884	0.671526	0.0363378	-0.0735453	-0.0911403	0.0256761	-0.0804809	4.52219	-1024.89	6.28482	6.24342	-0.61775	-0.247825	-0.399234	0.102415	-0.0107672	3.25224	-1042.4	4.61e-07	1.97e-05	-0.211193	0.585924	5.86586	0.077368	-0.35216	1.23969	-0.168371	0.161955	-0.0329938	0.241085	-0.377641	0.242088	6.31196	0.120719	0.0501787	0.829948	110.398	212.217	454.949	559.799	844.704	598.963	566.288	368.79
FBgn0017448	CG2187	8.1135	8.10984	-0.143212	-0.13076	0.0266488	-0.0193485	-0.0204675	0.00899996	0.0164661	-0.0527361	0.00215512	59.3612	-1147.71	8.13644	8.13974	-0.0636091	-0.0127631	-0.334015	0.0175984	-0.0226657	37.4265	-1172.82	3.27e-10	4.38e-08	-0.130428	0.0213774	8.3283	0.594913	0.0512248	0.129062	-0.00139647	0.0149374	-0.0422938	0.0643474	-0.0673134	0.146241	8.12167	0.0336669	-0.22207	0.384509	2833.54	2175.76	2527.65	3408.01	3347.57	3150.1	3656.81	3616.56
FBgn0019643	Dat	7.66027	7.66535	0.014704	0.20728	-0.233138	0.212765	-0.0164401	-0.00114864	-0.0502993	0.0204695	-0.0474245	17.7339	-1165.03	7.71688	7.65578	-0.0829888	-0.0386958	-0.0585075	-0.0239751	-0.0230705	14.45	-1177.18	6.95e-05	0.000839578	-0.742244	1.43543	7.65228	0.0279176	0.438239	2.24622	-0.0185307	0.0710942	-0.0229602	0.0388107	-0.0210975	0.0634565	7.63016	0.0914843	-0.0689733	0.0501331	792.855	930.323	1695.36	1622.8	1691.49	1792.45	1651.98	1678.3
FBgn0019940	Rh6	7.48301	7.34168	-0.252244	0.00646032	-0.43016	-0.10258	-0.0180859	0.0375828	-0.018978	0.0343687	-0.0373037	24.2174	-1089.52	7.41597	7.27476	-0.0302074	-0.0602434	-0.109169	-0.281	-0.0177679	19.8135	-1103.82	9.39e-06	0.00019681	-0.0503259	0.206782	7.3735	0.108085	-0.33146	0.176709	-0.0130298	0.0794909	-0.115459	0.127961	0.0158433	0.108346	7.39376	0.145025	-0.127544	0.127299	980.196	1307.6	2207.84	1432.1	1475.89	1162.43	1579.19	1398.98
FBgn0019952	Orct	6.22666	6.24334	-0.0427903	0.248318	-0.341872	0.298811	-0.0471209	0.0378004	-0.0332927	0.0270212	-0.0456257	13.7239	-940.682	6.3496	6.39141	0.0320223	-0.0557131	-0.244337	-0.122547	-0.0541238	10.9512	-956.611	2.05e-06	6.06e-05	0.0555371	0.260969	6.18869	0.0900981	-0.302077	1.01483	-0.0122871	0.0794099	-0.121838	0.11604	0.040137	0.204805	6.29136	0.211513	-0.334466	0.286928	260.94	320.468	445.583	340.801	475.993	374.907	635.377	419.574
FBgn0020306	dom	10.1311	10.1353	0.0706971	-0.00317318	0.15518	-0.0184646	0.0110285	-0.00834973	0.00498652	-0.00539501	0.0112491	159.258	-1420.75	10.1108	10.1154	-0.0365162	0.0237172	0.125614	0.0657773	0.0144527	143.568	-1433.03	6.19e-05	0.000776956	0.04733	0.0468333	10.115	0.0318781	0.100512	0.238608	-0.00287078	0.053452	0.0453522	0.082986	0.0020071	0.0637801	10.1103	0.00947619	-0.217538	0.51215	32856.1	32736	19625.7	28424.2	28491.9	28318.8	24973.4	24528.8
FBgn0020497	emb	9.58582	9.61244	0.0935966	-0.0385815	0.123301	-0.0251582	0.0123869	-0.0135207	0.00711646	-0.00994922	0.0108785	210.888	-1325.32	9.59103	9.60896	0.00267142	0.0214462	0.069533	0.0578843	0.0112312	169.936	-1338.64	2.35e-05	0.00038993	0.0143598	0.153513	9.58491	0.0188577	-0.0297488	0.155846	0.0183046	0.0513554	-0.278705	1.00254	-0.0203387	0.0480484	9.58465	0.0752216	0.061578	0.0724485	17249.9	17546.4	10109.2	15898.3	16390	17216.9	13698.2	14253.4
FBgn0020508	Ag5r2	6.64567	6.70196	0.131069	0.545028	-0.556981	0.223024	-0.0149329	-0.000146674	-0.138139	0.0542508	-0.0712121	6.18879	-1072.81	6.82358	6.76968	0.185814	-0.223989	-0.124525	-0.235836	-0.0479	4.97788	-1093.29	2.73e-08	1.88e-06	0.15625	0.350642	6.55735	0.155173	-0.815307	0.781013	-0.061955	0.117031	-0.00867308	0.0944791	-0.225723	0.358257	6.81777	0.0546825	-0.19818	0.0520725	219.68	280.812	1308.65	583.175	767.629	622.256	1067.19	1053.17
FBgn0020647	KrT95D	8.53968	8.52376	0.0220964	0.0444426	0.117737	0.13028	0.00870767	-0.00098249	-0.00821776	-0.0133344	-0.0324774	166.195	-1176.21	8.64007	8.62401	-0.0647835	-0.0262051	0.0253889	-0.116608	-0.00362805	99.2641	-1194.33	2.58e-07	1.24e-05	-0.013533	0.0560971	8.52976	0.010961	0.19535	0.148621	-0.0164793	0.0136106	-0.0358135	0.0112978	-0.00397956	0.043226	8.63343	0.024795	-0.0640317	0.11654	6641.69	6245.38	4446.46	5669.35	5337.99	5153.3	4788.15	4621.36
FBgn0021872	Xbp1	9.31637	9.03211	-0.00952989	0.188387	-0.159389	0.170356	0.0269817	0.0101346	-0.0209324	-0.0112976	-0.0580456	35.0995	-1392.99	9.39008	9.06164	0.078636	0.103443	-0.235327	-0.137787	0.017226	28.6592	-1405.24	6.35e-05	0.000790774	-0.0104592	0.551161	9.03027	0.312471	-0.1073	0.448615	-0.00946566	0.0581296	-0.0179839	0.0372134	0.128761	0.055474	9.09634	0.283506	-0.1876	0.0611004	12471.6	11521.9	12879.1	10493.5	10708.3	10229	8903.92	9367.27
FBgn0022023	eIF3h	9.71405	9.67046	-0.0809202	-0.00129726	-0.162013	-0.000282489	-0.00617097	0.0066157	-0.00594448	0.0152606	0.00176974	236.945	-1294.25	9.68036	9.63685	-0.06004	-0.0285726	-0.0381184	0.0240956	-0.00315496	191.458	-1306.48	6.45e-05	0.000797074	-0.0577922	0.172891	9.6361	0.554922	-0.0341281	0.269721	-0.00428864	0.0353441	-0.0177021	0.0649715	-0.0401783	0.0513446	9.65696	0.0321723	-0.0461997	0.180665	13118.3	12961.3	18385.3	14163.5	13992.3	13828.3	15139.3	15738.3
FBgn0022702	Cht2	8.01678	7.9505	0.144649	0.036643	0.0025948	-0.225695	-0.0215202	-0.0156146	-0.00382311	0.00951226	0.0422548	65.3569	-1128.42	7.95873	7.92603	0.0363818	0.0164259	0.1106	0.0741518	-0.0165596	43.0182	-1144.18	2.4e-06	6.87e-05	-0.0691766	0.239096	7.9122	0.191406	0.11018	0.579803	-0.00783564	0.00782724	0.0263756	0.0281099	0.0372704	0.028778	7.88382	0.160306	0.0822337	0.0334491	3057.68	3136.09	4128	3209.92	3176.76	3268.79	2439.11	2073.69
FBgn0022800	Cad96Ca	5.00848	4.9445	-0.0251674	0.149926	-0.110847	0.155898	-0.0124108	-0.00467266	-0.037811	0.0123396	-0.0295919	29.7321	-734.728	5.14094	5.00918	-0.0683361	-0.0428426	-0.0288387	-0.0324218	-0.0236791	23.8783	-747.605	3.55e-05	0.000532386	0.11098	0.109966	5.28532	0.315709	0.121701	0.153916	0.00456087	0.032004	-0.00605561	0.0366264	-0.0881862	0.10391	5.10963	0.559236	-0.0397114	0.0352262	151.657	108.252	86.9756	134.106	137.486	109.81	136.945	106.405
FBgn0023489	Pph13	4.63701	4.29738	-0.162331	0.269261	-0.164587	0.207815	-0.00353955	0.00473396	-0.0368015	0.00481579	-0.0536596	21.631	-687.239	4.75854	4.40356	-0.0547268	-0.0389471	-0.205636	-0.155617	-0.0163655	17.3375	-699.871	4.45e-05	0.000619712	0.112909	0.233894	4.36394	0.561312	-0.209647	0.357404	0.06096	0.06892	0.00767382	0.051837	-0.135946	0.18142	4.39969	0.489867	-0.14681	0.0798946	97.016	82.5287	111.061	91.0442	91.6572	86.5169	96.2319	66.5031
FBgn0023507	D2hgdh	8.75595	8.74779	-0.0612476	0.261234	-0.012	0.225368	0.0193822	0.0448101	-0.0439984	-0.0171265	-0.0963777	23.5391	-1357.02	8.91484	8.89355	0.330663	-0.0215789	-0.113752	-0.37821	-0.00367885	16.6005	-1391.86	2.64e-14	1.24e-11	0.0201217	0.372175	8.74921	0.0108283	0.448703	0.388866	0.0605014	0.242712	-0.063024	0.0310497	0.188213	0.233947	8.90075	0.0157755	-0.470367	0.455934	4167.23	4598.02	5979.91	5054.18	5877.52	4741.79	6818.89	7392.73
FBgn0023517	Pgam5	8.06391	8.01554	-0.0683013	-0.0575978	-0.125478	-0.11884	-0.0118611	0.00521782	0.00722053	0.0148828	0.0188724	245.094	-1038.72	8.03104	7.97102	-0.0563032	0.00866729	-0.0287558	0.0473017	-0.00649316	228.837	-1052.87	1.08e-05	0.000215868	-0.0598738	0.00765204	7.97803	0.0577676	-0.182262	0.0987111	0.0147771	0.0440085	0.0197688	0.0118327	-0.0281098	0.041545	8.07538	0.0852509	0.0176939	0.0673422	2761.05	2653.78	4640.48	3154.56	2865.33	3036.97	2996.76	2944.27
FBgn0023542	Nmd3	8.03559	8.03935	0.0956888	0.111801	-0.171474	0.0675422	-0.00316359	-0.0127623	-0.0292107	0.00600487	-0.0119878	106.765	-1100.04	8.10104	8.08657	-0.0660275	-0.0598	-0.128869	0.0185012	-0.0118424	115.754	-1112.37	5.92e-05	0.000756469	0.106368	0.0141336	8.02828	0.0146493	0.223633	0.636167	-0.04619	0.0737732	-0.0210957	0.0161537	0.0203072	0.402031	8.1292	0.0534587	-0.0248496	0.122166	2156.65	2329.02	3220.77	2765.78	3139.26	2767.43	3353.31	2980.55
FBgn0024150	Ac78C	5.17977	5.10971	0.0509668	0.224082	-0.112859	0.187978	-0.00568644	0.0245344	-0.0161976	0.00315188	-0.0438559	40.6679	-745.037	5.29561	5.1874	0.164459	0.115213	-0.132918	-0.11262	-0.0162247	42.9051	-761.564	1.16e-06	4.06e-05	0.406272	0.678976	5.17667	0.227705	0.0249705	0.192423	0.00966712	0.0317791	-0.0121246	0.0290714	0.149065	0.0405598	5.25639	0.139605	-0.106394	0.0350856	143.851	197.211	119.09	191.931	196.855	183.017	209.736	164.444
FBgn0024222	IKKbeta	7.66161	7.67447	0.0619546	-0.0378232	0.32775	0.0458543	0.0174261	-0.00774766	0.0166109	-0.0257531	0.0047124	88.5719	-1101.54	7.65705	7.69119	0.0284181	0.087389	0.156274	0.0441693	0.016177	68.6187	-1114.36	3.74e-05	0.000549554	-0.494161	0.883919	7.69262	0.0246356	0.245795	0.376364	-0.00858611	0.0437688	0.0039536	0.030037	0.0568525	0.0311186	7.64328	0.0595012	0.0670581	0.100088	3424.55	3155.38	2356.37	2582.46	2535.15	2700.88	2324.37	2529.54
FBgn0024230	Hs2st	8.04241	8.0091	0.197494	0.0520647	0.0569669	0.00582239	0.0108823	-0.011776	0.0199497	-0.0148445	-0.00690603	105.801	-1131.47	8.04958	8.01549	0.098728	0.211985	-0.0421311	-0.0594873	0.0090327	84.4138	-1147.99	1.17e-06	4.07e-05	0.233635	0.263406	8.10974	0.147971	0.310123	0.362345	0.0146104	0.032465	-0.0303629	0.0807956	0.110344	0.106935	7.99572	0.289384	-0.0635579	0.0305866	3463.58	3953.87	2933.09	2946.63	3465.27	3512.81	3741.94	4113.52
FBgn0024361	Tsp2A	6.56773	6.53466	0.0362255	0.462681	-0.182012	0.0743412	-0.0157402	0.0196376	-0.0695451	0.0217214	-0.0221858	15.4828	-1010.67	6.61808	6.58372	0.159403	0.00535173	-0.11206	-0.126575	-0.0219289	13.6504	-1024.84	1.06e-05	0.000213728	0.33961	0.850208	6.54856	0.0539859	-0.0332285	0.130597	-0.00567941	0.0990869	0.0506344	0.0509238	0.137743	0.100468	6.61588	0.0459288	-0.127588	0.028128	442.705	363.34	1033	708.668	649.933	710.992	615.637	912.907
FBgn0024980	Syx4	5.84289	5.85896	-0.0633718	0.136023	-0.154033	0.155181	0.00369239	0.0160747	-0.0336349	0.0123404	-0.0498096	23.1903	-888.795	5.99276	5.88216	0.0717362	0.011496	-0.136859	-0.0551116	-0.00994085	16.3826	-902.582	1.52e-05	0.00028234	-0.0233293	0.313066	5.83296	0.0310094	0.00575979	0.452256	0.0281743	0.0649473	0.00254427	0.256299	0.0170651	0.0123911	6.18668	0.295554	-0.0961419	0.0390379	211.874	202.57	357.269	339.57	311.426	277.298	387.395	338.561
FBgn0024984	CG3457	7.63529	7.73403	-0.0101489	-0.0360361	0.220287	-0.450095	0.00989323	-0.00798592	0.00708995	-0.0137113	0.0458657	74.0661	-1097.69	7.63525	7.69005	0.000511759	0.0308948	0.125694	-0.0412017	0.0115926	47.7472	-1122.94	2.85e-10	3.88e-08	-0.00663653	0.0292345	7.70366	0.0833007	-0.149161	0.302133	-0.00459821	0.0354771	0.0370142	0.0455986	-0.261235	0.337307	7.63901	0.0447565	0.070109	0.101928	2467.78	2332.24	2812.66	2202.29	1846.68	2378.11	1801.26	2045.88
FBgn0024991	CG2694	8.88412	8.97699	0.0315336	-0.106172	0.214818	-0.0843363	0.00670211	-0.00141967	0.0141027	-0.00599897	0.0225414	109.178	-1264.82	8.87434	8.95124	-0.0388723	-0.0249856	0.1213	0.0671866	0.0132329	92.2647	-1278.01	2.65e-05	0.000425959	0.0134699	0.0996405	8.90394	0.0976264	0.448139	0.690254	-0.0583785	0.159865	0.0223606	0.0261451	-0.0311881	0.0458188	8.91341	0.0477277	0.0883318	0.0975429	9336.96	9666.57	6939.32	8289.94	8182.49	8490.86	7189.02	8159.33
FBgn0024995	CG2680	6.76886	6.76802	0.119641	0.199439	-0.436471	0.140243	-0.0475147	0.0099417	-0.0175083	0.0494419	-0.0743912	14.2756	-1018.21	6.92492	6.88602	0.161362	-0.00117877	-0.251246	-0.31906	-0.054602	9.33444	-1035.14	7.97e-07	3.01e-05	0.198924	0.175311	6.76319	0.0572373	0.0511822	1.1039	0.0136549	0.0393588	-0.304155	0.541406	0.0355482	0.133319	6.92309	0.0885473	-0.256381	0.0507187	262.055	438.366	784.119	787.409	718.676	759.796	916.67	794.41
FBgn0025387	CG12184	4.1278	3.91481	-0.00515964	-0.12747	0.198498	0.0757677	-0.0551423	-0.113395	0.166894	0.0477695	0.11181	4.43167	-716.632	3.65869	3.76019	-0.46395	0.912376	0.573466	0.597112	0.00128156	3.19476	-748.685	3.97e-13	1.28e-10	-0.160963	0.120294	3.93642	0.270958	0.143804	0.310212	0.0500272	0.23508	0.234519	0.162187	0.249065	2.12371	3.81129	0.258782	0.578456	0.0628388	54.6412	45.0156	32.1141	72.5893	35.413	39.9309	53.0509	45.9476
FBgn0025388	CG12179	7.7093	7.71914	0.092536	0.0556507	0.453906	-0.00249479	0.0368432	-0.0199335	0.0258739	-0.0262252	0.0249149	35.1377	-1213.63	7.75222	7.72605	-0.0178785	0.245248	0.258083	0.184611	0.0359072	25.0066	-1229.36	2.49e-06	7.02e-05	0.0705155	0.0425643	7.7134	0.0811418	0.140629	0.499406	0.0118299	0.0506816	0.305775	0.389167	0.411016	0.939687	7.7644	0.0501838	0.275903	0.304375	3543.87	3538.01	2185.1	2893.73	2782	2745.25	2402.1	2715.75
FBgn0025519	fidipidine	7.45474	7.56278	0.0125228	-0.118696	0.0322754	-0.0256354	-0.00021941	0.011128	0.0164279	0.00121505	0.0140697	338.424	-958.738	7.40183	7.50736	0.093631	0.00594937	0.0326162	0.0584235	0.00708512	260.048	-970.895	6.91e-05	0.000837266	-0.0857887	0.163991	7.58545	0.0935204	-0.0700763	0.143442	0.0187606	0.00669448	0.00548751	0.00585585	-0.109683	0.213105	7.38486	0.235953	0.0608884	0.0321297	1775.28	1711.67	1938.89	1721.23	1699.82	1800.22	1772.89	1944.31
FBgn0025625	Sik2	5.89298	5.97445	-0.216092	-0.0179885	-0.202294	-0.124933	-0.000744569	0.0590335	-0.0325626	0.031393	-0.0138219	15.0284	-935.595	5.85311	5.91516	0.06943	-0.170484	-0.110344	-0.120373	0.00758733	10.3503	-952.092	1.2e-06	4.12e-05	-0.161875	0.100436	5.90222	0.0388506	-0.180338	0.27304	-0.00362537	0.137913	-0.00536463	0.0695387	0.0162472	0.315797	5.81877	0.10156	-0.169417	0.11178	241.982	297.961	119.09	337.11	368.712	251.786	340.513	267.222
FBgn0025628	CG4199	8.54956	8.78854	-0.171826	-0.188614	-0.0789564	-0.0765524	-0.020625	0.0198608	0.0175938	0.00809523	-0.0455916	41.453	-1241.39	8.54784	8.7291	-0.00544195	-0.0495676	-0.0791376	-0.288237	-0.0184377	39.7534	-1258.14	9.48e-07	3.51e-05	-0.236404	0.0793931	8.68536	0.152141	-0.0957729	0.0431753	-0.0066492	0.0969691	0.00471144	0.0239733	-0.0383415	0.041877	8.93813	0.53118	-0.237531	0.164044	5386.06	4035.33	3286.34	3563.03	3996.46	3967.58	5044.77	4992.57
FBgn0025630	Rtca	7.48936	7.32936	0.00269955	0.0541984	0.0559609	0.0737337	0.0113862	-0.000304773	-0.0155416	-0.0181695	-0.0366641	117.156	-1012.34	7.61128	7.41272	0.0014799	-0.0349299	-0.0977837	-0.174161	-0.00245461	86.757	-1030.61	2.24e-07	1.11e-05	0.130524	0.0676938	7.40797	0.0538021	0.0554306	0.0304082	-0.00300099	0.0210967	-0.0305601	0.0150804	0.00635909	0.0820816	7.46819	0.177303	-0.0985288	0.104281	2196.8	1766.33	2134.25	1672.01	1763.36	1971.03	1649.51	1909.24
FBgn0025632	CG4313	6.18705	6.19787	0.0937364	-0.0703291	-0.14967	-0.0931895	-0.0186445	-0.0328542	0.0229064	0.0396142	0.0623142	80.583	-850.211	6.03314	6.0597	-0.0899289	0.108084	0.147246	0.330149	0.00113381	40.6025	-900.938	0	0	-0.284081	0.583232	6.12685	0.0574458	-0.0529588	0.124846	0.0877213	0.100832	0.0432065	0.0440208	0.0750434	0.13342	6.00675	0.2078	0.214947	0.126283	336.768	515.536	594.11	590.557	565.567	602.291	509.536	414.738
FBgn0025680	cry	7.7448	7.58177	0.0165618	0.262065	-0.208451	0.289995	-0.0108953	0.00746614	-0.0508988	0.0242884	-0.075688	16.9029	-1182.74	8.05176	7.7577	-0.0350747	-0.0391253	-0.126379	-0.199576	-0.0348805	11.0844	-1203.79	1.59e-08	1.21e-06	0.115224	0.147142	7.43134	0.221192	0.0963475	0.291262	-0.0144288	0.0418677	-0.0611303	0.0671028	-0.0432472	0.0201337	8.00519	0.230626	-0.122003	0.0601471	1218.83	1538.03	2664.13	2285.95	2243.52	2078.62	2029.51	2073.69
FBgn0025814	Mgstl	8.79178	8.80698	0.028651	-0.0533199	-0.188498	-0.268942	-0.0402598	0.0188736	0.0287201	0.0399941	0.0299223	54.8721	-1250.66	8.64059	8.65238	0.163315	0.12237	0.0553795	-0.0422487	-0.0167424	41.5632	-1262.77	7.2e-05	0.00086225	-0.00873882	0.0586007	8.7741	0.0741168	0.141635	0.454222	0.0577265	0.0907701	0.0424649	0.0153666	0.120525	0.0213885	8.68296	0.0579467	-0.0385145	0.201864	4609.93	5295.77	7846.54	6139.33	5257.79	5472.75	6168.71	5517.34
FBgn0025837	CG17636	4.9903	4.79436	0.396668	0.258989	-0.0538213	0.160284	-0.00138289	-0.0267646	-0.0215184	0.0389097	-0.00680819	31.9219	-751.312	4.99842	4.79284	0.157166	0.0957118	0.140607	0.119307	-0.000572305	23.51	-768.28	7.69e-07	2.95e-05	0.294983	0.0860674	4.65273	0.393952	-0.0678443	0.372711	-0.0179637	0.0101584	-0.00377785	0.0754546	0.160078	0.108935	4.86641	0.14721	0.145127	0.0628306	63.5622	86.8159	161.908	172.246	205.187	209.637	133.244	99.1501
FBgn0025839	ND-B14.5A	7.55027	7.52624	-0.323398	-0.142208	-0.372303	-0.237301	-0.0334401	0.0421202	0.0206528	0.0351125	0.0226405	81.0249	-1015.99	7.41607	7.41077	-0.0214559	-0.0454214	-0.165122	-0.12341	-0.0111251	73.4544	-1028.84	3.63e-05	0.000538131	-0.185424	0.23258	7.56076	0.0615843	-0.427323	0.372535	0.0151716	0.0268237	0.0255117	0.0192095	-0.0614404	0.227128	7.41315	0.0104609	-0.137026	0.0461243	1024.8	1090.02	2979.92	1390.27	1318.61	1280.01	1511.33	1492.09
FBgn0025866	CalpB	8.37804	8.36441	0.017383	-0.0207824	0.130019	0.0324031	0.0128414	-0.00799215	0.00735408	-0.0123624	0.0131265	206.804	-1137.99	8.36411	8.36128	0.019184	0.0387779	0.0657658	0.160217	0.0109018	166.452	-1154.2	1.58e-06	5.04e-05	0.022725	0.135781	8.22357	0.516356	0.0445725	0.164039	0.00763673	0.0219554	0.00527297	0.0832432	0.0369262	0.0192371	8.35872	0.0182671	0.304817	0.824557	5632.5	5545.5	3385.36	4847.49	4550.57	4756.21	4272.45	4094.17
FBgn0026147	CG16833	8.93255	8.98391	-0.0168845	-0.0514903	0.121115	-0.107944	0.00876517	0.00232889	0.00651653	-0.00708687	0.0245681	214.923	-1218.97	8.8909	8.92307	0.0102696	0.0104034	0.100363	0.087862	0.0134955	153.226	-1233.19	1.01e-05	0.000206604	-0.0228361	0.0406305	8.94893	0.0398677	0.0208147	0.216219	-0.00719524	0.0176724	0.264274	0.28098	-0.000215	0.0129004	8.92158	0.193695	0.104045	0.0928162	9305.73	9431.85	6103.01	8510.17	8264.77	8773.7	7692.38	7756.68
FBgn0026376	Rgl	7.79856	7.71805	0.0455764	0.0496346	0.33571	-0.00877365	0.0252646	-0.00182303	0.00689027	-0.0438628	-0.00883752	80.5114	-1133.4	7.84752	7.79915	-0.00512099	0.121516	0.0823558	-0.097317	0.0150023	64.7777	-1150.35	7.81e-07	2.97e-05	0.051001	0.0345061	8.17597	2.55204	0.195605	0.35212	0.00578257	0.0127837	-0.0388561	0.0447515	0.0596457	0.0727348	7.85464	0.100851	0.166906	0.246962	4134.89	3971.02	1924.17	2917.11	2817.42	2824	2510.67	2563.39
FBgn0026402	NiPp1	7.58159	7.71149	0.024706	-0.0725554	0.0929483	-0.125517	-0.00873258	0.0125433	0.0131689	-0.0104827	0.014346	158.691	-1018.4	7.56849	7.6721	0.0381216	0.0308702	0.0280192	-0.0215001	-0.0037209	126.675	-1030.88	5.11e-05	0.000677201	-0.063657	0.172618	7.71877	0.151498	-0.454645	0.589966	0.0476798	0.109158	0.0120693	0.0252266	0.0698316	0.0703282	7.80075	0.144691	0.0160821	0.0492661	2128.78	2256.14	2530.32	2118.62	1973.75	2157.38	2154.11	2303.43
FBgn0026430	Grip84	9.58217	9.60247	-0.00937629	-0.0877068	0.0595486	-0.0701235	-0.00937547	0.00301997	0.0172093	0.00140958	0.0212307	169.372	-1306.28	9.51159	9.56189	0.0163432	0.0266965	0.0644625	0.0658409	-0.00128714	121.526	-1323.36	6.89e-07	2.76e-05	0.000308829	0.182918	9.59197	0.0242727	0.0484803	0.892565	0.015619	0.0196474	0.0164991	0.011842	0.0347603	0.00903394	9.53859	0.054964	0.0678866	0.00811598	15819.2	16425.3	13542.8	15304	14842.2	15959	13611.9	14449.3
FBgn0026570	CG5704	7.29038	7.1943	0.0721989	0.0113066	0.0550929	0.00877772	-0.0101328	-0.0414283	0.021582	0.00160925	0.0283129	64.324	-1022.44	7.20882	7.14248	-0.202347	0.177816	0.100719	0.197964	-0.00593968	42.8099	-1056.54	5.43e-14	2.42e-11	0.05776	0.0609957	7.27642	0.317978	0.0414519	0.0417047	0.0136136	0.0310816	0.0312035	0.0191923	0.195568	0.692651	7.23275	0.103252	0.259083	0.150983	1596.86	1586.27	1516.05	1279.54	1802.94	1548.43	1439.78	1490.88
FBgn0026721	fat-spondin	7.51434	7.4926	-0.431802	-0.0796515	-0.66951	-0.132881	-0.0373825	0.0916244	-0.0285441	0.0668557	-0.00424839	10.8924	-1145.14	7.33712	7.29461	0.197807	-0.124811	-0.116999	-0.047007	-0.0192103	9.04179	-1167.44	4.82e-09	4.65e-07	-0.0651871	0.334994	7.54658	0.034949	-0.281633	0.762962	-0.0338614	0.53073	-0.00645618	0.13026	-0.0747212	0.205781	7.33225	0.194632	-0.0306611	0.0889798	764.977	876.733	1629.79	1222.95	1571.71	1041.53	1781.52	1846.37
FBgn0026751	XRCC1	8.04515	8.05785	-0.0789678	-0.0889309	0.0474105	-0.131416	0.000391349	0.00795952	0.0140144	-0.000178425	0.0236791	142.677	-1092.65	7.97674	8.02597	-0.00732188	-0.00420113	0.0772425	-0.0123421	0.0089451	132.839	-1107.58	5.22e-06	0.000126714	-0.0816692	0.0145141	8.04234	0.0300077	-0.0276102	0.0529806	-0.00619431	0.0622509	0.0471677	0.10243	-0.00170882	0.00289608	7.9772	0.0175811	0.0306834	0.126914	3346.5	3466.2	3230.14	3137.33	2927.82	2921.61	2932.61	2938.23
FBgn0027280	l(1)G0193	8.82505	8.86831	0.0100173	0.0092498	-0.0136018	-0.0443281	-0.00515325	-0.00221508	-0.002852	0.00504102	0.0110487	593.621	-1111.48	8.81013	8.85089	-0.00813839	-0.0310876	0.0162367	0.0166652	-0.00210816	410.27	-1124.55	2.97e-05	0.000461776	-0.00358041	0.0142374	8.83848	0.037251	-0.34419	0.419767	-0.00134943	0.00768581	-0.135907	0.176993	-0.00669883	0.0344689	8.83392	0.0378445	0.021834	0.0135598	5939.16	6214.3	5982.58	6915.67	6662.85	6497.64	6659.74	6375.84
FBgn0027342	fz4	8.44966	8.42739	0.0829153	-0.0715032	0.189295	-0.0262854	0.00337689	-0.0196384	0.0159303	-0.00973075	0.0188155	81.9873	-1208.8	8.44339	8.40893	-0.0472482	0.0734665	0.128101	0.134611	0.00337115	61.4175	-1222.41	1.79e-05	0.000315322	-0.387488	0.607801	8.42541	0.0218001	0.0218654	0.416187	-0.00236896	0.0139385	-0.0329477	0.0424224	0.0858602	0.0407223	8.41638	0.0325797	0.125896	0.0137869	7121.2	6666.6	3943.34	5333.47	5122.39	5324.12	4505.63	4934.53
FBgn0027375	RecQ5	8.31183	8.29856	0.088436	-0.0298612	0.22342	0.0252492	0.0287196	-0.0165954	0.00963418	-0.0160794	0.00551822	128.644	-1175.3	8.35181	8.37103	-0.0400785	-0.020391	0.107163	0.0337924	0.0228519	107.98	-1187.88	4.67e-05	0.000636461	0.0138257	0.102871	8.29793	0.0184208	0.319486	0.382991	0.0539859	0.106199	0.0567938	0.108805	-0.071889	0.0650261	8.35482	0.0221909	-0.0477007	0.127272	5578.98	5768.43	3566	4708.46	4535.99	5085.64	4023.23	4246.53
FBgn0027503	CG11970	8.18588	8.24584	0.0446635	-0.0862182	0.264625	-0.129083	0.00964923	-0.00291077	0.0121864	-0.0162813	0.0206974	91.9747	-1162.63	8.18266	8.24916	-0.0470439	0.00649519	0.146765	0.00911522	0.0103546	80.4247	-1175.5	3.56e-05	0.000532386	0.0126283	0.101023	8.23795	0.0672284	0.0891234	0.25122	-0.0671847	0.604364	0.0128167	0.0348762	-0.0225465	0.0558703	8.2396	0.0727628	0.0669524	0.0721292	4958.97	4652.69	2875.55	4061.31	3765.24	4161.69	3355.78	3531.92
FBgn0027538	beta4GalNAcTA	7.45512	7.4535	0.013023	-0.044279	0.282592	-0.117985	0.00493043	-0.0062687	0.00650036	-0.0178752	0.0247803	97.8561	-1032.64	7.40953	7.43761	-0.0446425	-0.00560411	0.134579	0.0405468	0.00943711	98.7084	-1045.5	3.6e-05	0.000534854	-0.00979447	0.218983	7.45659	0.0495592	0.183933	0.352888	-0.100362	0.231012	0.0503082	0.0566516	-0.0124192	0.0568228	7.43642	0.0512518	0.144032	0.144286	2297.16	2215.41	1520.07	1908.24	1839.39	1878.97	1653.21	1621.47
FBgn0027558	pgant3	7.78149	7.76892	0.0401664	-0.00743818	0.116621	-0.115776	0.00424186	0.00127407	0.0130571	-0.00745156	0.0242469	113.395	-1073.61	7.73349	7.73549	0.0492623	0.0484111	0.0536406	0.0447532	0.0111763	113.095	-1087.77	1.07e-05	0.000214011	-0.0823447	0.346674	7.78818	0.0230042	-0.0825707	0.114776	0.00765818	0.0146346	0.0588344	0.907242	0.0482209	0.0203439	7.74553	0.0312092	0.189277	0.260201	2994.12	3171.46	2446.02	2645.2	2613.27	2594.4	2249.11	2373.56
FBgn0027560	Tps1	9.96212	9.96965	-0.343095	0.138515	-0.243546	-0.0402745	-0.0189112	0.069627	-0.0363071	0.019808	-0.0249185	16.0804	-1533.89	9.98512	9.93205	0.291078	-0.0590129	-0.203287	-0.193932	-0.0146729	13.1744	-1551	6.7e-07	2.71e-05	0.0677773	0.578906	9.70034	0.256231	-0.125205	0.122398	-0.0364466	0.10747	0.0329233	0.0568023	0.268733	0.246522	9.97487	0.0460124	-0.198118	0.0344004	9630.23	15106	18290.3	16379.3	19150.1	13038.5	20274.1	19851.8
FBgn0027582	CG6230	8.67096	8.7219	0.0794887	-0.0672559	0.14127	-0.0557664	0.00684688	-0.00867453	0.00965271	-0.0106299	0.00893873	287.058	-1157.39	8.67509	8.70357	0.0479266	0.0275062	0.0665671	0.0298773	0.00551754	202.926	-1171.8	8.49e-06	0.000184161	0.0842942	0.195836	8.75926	0.0683237	-0.169199	0.477757	-0.0545177	0.0633768	-0.0208073	0.0826361	0.0467783	0.0831061	8.69548	0.0531841	0.0690338	0.0463423	6543.56	6923.83	3990.17	6348.49	6573.28	6661.8	5421.06	5528.22
FBgn0027590	GstE12	8.71992	8.69626	-0.122389	0.055745	-0.319985	0.0405659	-0.00810986	0.0207389	-0.0160838	0.0181124	-0.0237746	38.2387	-1280.51	8.68708	8.6717	0.0332381	-0.0368117	-0.164184	-0.0837888	-0.00985345	33.7152	-1293.16	4.37e-05	0.000612542	-0.101637	0.187353	8.70796	0.0424007	-0.252419	0.710993	0.0524916	0.0454982	0.0191811	0.0820251	0.0752901	0.160022	8.64836	0.055919	-0.0967221	0.0606623	2730.95	3625.9	6838.96	4816.73	5690.04	5286.41	6315.53	5990.12
FBgn0027600	obst-B	5.32745	5.81636	-0.272722	-0.259933	-0.836998	-0.373265	-0.0674065	0.0399311	0.0367224	0.0879979	0.0763303	17.4496	-802.817	5.05874	5.52233	-0.0456531	0.106289	-0.189253	0.172174	-0.0305216	13.5426	-814.782	8.25e-05	0.00096004	-0.2218	0.118366	5.42254	0.55416	-0.528032	0.219236	0.127741	0.140069	0.0672396	0.0144282	0.0704236	0.0568958	5.17018	1.07895	0.242208	0.522208	55.7563	75.026	327.831	241.144	262.473	151.959	265.255	193.464
FBgn0027601	pdgy	8.43046	8.33208	0.0609167	-0.0157122	0.0364728	0.0226531	-0.0188488	0.0123738	0.0305991	0.017711	0.0381206	106.015	-1174.9	8.30354	8.21956	0.155045	0.215104	0.135755	0.268867	-0.000543133	74.5028	-1199.7	4.38e-10	5.48e-08	-0.168379	0.432294	8.35104	0.0526262	0.0416756	0.0324963	0.0167107	0.319218	0.0446718	0.0871371	0.191784	0.0461658	8.31792	0.142138	0.235291	0.16104	5536.6	5363.29	4573.58	4931.15	4694.31	3790.11	3885.05	3991.4
FBgn0027611	LManII	8.55282	8.68546	-0.146073	0.18269	-0.221346	-0.0323091	-0.00156259	0.0439964	-0.0559384	0.0177281	0.0187293	28.5711	-1308.14	8.51446	8.6677	0.164615	-0.219613	-0.0428541	0.091588	0.00123591	21.8331	-1327.97	5.1e-08	3.14e-06	-0.107782	0.658408	8.55546	0.0765641	-0.309088	0.310295	-0.138952	0.237284	0.0379723	0.0561686	-0.446664	1.89606	8.57909	0.108112	-0.0589329	0.163538	2913.83	2348.32	4134.69	3810.32	5250.5	4476.7	4949.77	4959.92
FBgn0027780	U26	7.04076	7.15066	0.00376085	-0.0935943	-0.0178431	-0.104858	-0.00737631	-0.00767515	0.00468655	-0.000951387	0.0218408	178.093	-935.117	7.01762	7.1235	-0.0312435	-0.0709547	-0.0210914	0.072989	-0.00396357	122.966	-949.469	8.98e-06	0.00019163	-0.523733	1.08235	7.13849	0.0580792	-0.0890786	0.103709	-0.000233251	0.0495632	-0.0198263	0.0520308	-0.0593482	0.0600096	7.03915	0.247488	0.05832	0.109041	1286.86	1266.87	855.037	1134.36	1157.17	1103.65	1169.59	1124.51
FBgn0027783	SMC2	8.69191	8.77417	0.0647522	-0.0419782	0.117943	-0.0410448	0.0130338	-0.0101107	0.012598	-0.00487468	0.0125884	146.897	-1222	8.64537	8.76393	-0.031	0.0276295	0.110551	0.0532185	0.0154009	123.724	-1235.5	1.99e-05	0.000343651	0.0244254	0.0872929	8.6358	0.326871	-0.0902192	0.185382	0.00765372	0.0252795	0.000815567	0.0329798	0.0334518	0.00984088	8.666	0.0619958	-0.00495794	0.0951474	6982.92	7021.37	5095.43	5862.51	6493.08	6601.91	5992.29	6921.16
FBgn0027844	CAH1	7.83807	7.81977	-0.0987834	0.0700541	-0.311118	0.126063	-0.024755	0.0128549	-0.0254038	0.0126232	-0.0440358	17.8289	-1174.98	7.90496	7.92701	-0.0109883	-0.093641	-0.121569	-0.199744	-0.038048	15.8788	-1188.83	1.43e-05	0.000270427	-0.0718933	0.0993472	7.82831	0.071782	-0.298015	0.241884	-0.0328834	0.0561249	0.136991	0.134744	-0.0735226	0.0944782	7.915	0.0312107	-0.131122	0.0699177	1168.65	1472.65	2706.95	2491.41	2231.02	1978.8	2161.52	2025.32
FBgn0027866	CG9776	8.79306	8.86086	0.0573245	-0.0818971	0.1461	-0.069567	0.0142944	-0.00854758	0.0125544	-0.00651488	0.00946905	253.258	-1183.08	8.77935	8.83111	0.00285083	0.0287155	0.107946	0.0313097	0.0161319	249.294	-1196.61	1.93e-05	0.000335451	-0.0800692	0.112111	8.76408	0.334089	0.129557	0.2172	-0.00141772	0.0241118	-0.00257275	0.0183004	0.0152178	0.0136546	8.78683	0.0517209	0.00550979	0.146401	7740.09	7677.31	5626.65	6726.2	6848.25	6925.79	6516.63	6763.97
FBgn0027929	NimB1	4.78283	4.82093	-0.0979063	0.147938	-0.134607	0.068548	-0.040846	0.0518212	-0.0480159	0.0406474	0.00636792	13.4137	-743.559	4.70454	4.69825	0.22897	-0.136703	0.151519	0.179392	-0.0258926	9.48148	-757.775	1.02e-05	0.000207615	-0.674642	1.25734	4.79227	0.0614725	-0.0178469	0.835309	-0.118339	0.201712	0.051756	0.0364553	0.0177061	0.303221	4.85017	0.321298	0.170573	0.0475201	102.592	93.2467	117.752	88.5836	77.0754	105.373	148.049	116.078
FBgn0027934	alpha-Est4aPsi	5.7428	5.49829	-0.123565	-0.179956	-0.396077	0.127495	-0.0151254	-0.0684361	-0.0323565	0.0326167	-0.0180279	11.4033	-854.888	5.71551	5.63781	-0.455412	-0.513828	-0.0859888	-0.0564925	-0.0281359	9.86711	-874.385	6.98e-08	4.04e-06	-0.190531	0.122077	5.26496	0.415494	0.447781	0.892605	-0.0558244	0.04144	-0.0127839	0.0286842	-0.547839	0.0462551	5.68891	0.109509	-0.0782348	0.391176	115.973	153.267	101.695	231.302	267.681	228.493	222.074	238.202
FBgn0028369	kirre	5.65555	5.60771	0.171523	0.201662	-0.143258	0.328372	0.0175564	-0.0765383	0.00101609	0.00308055	-0.0385537	20.1439	-878.321	5.83715	5.7782	-0.481471	0.178193	-0.207799	0.0645691	-0.00314912	19.3763	-897.121	1.35e-07	7.09e-06	0.163015	0.0437801	5.5009	0.451329	0.0599144	0.362638	-0.14783	0.171159	-0.00355	0.0745844	-0.132586	0.519212	5.78996	0.112992	-0.031889	0.32348	264.285	351.551	268.955	471.215	495.782	306.137	433.044	349.444
FBgn0028387	chm	8.20879	8.21678	0.0306368	-0.0636516	0.186428	-0.0395544	0.0170913	-0.0125288	0.0118392	-0.00554818	0.0148334	126.619	-1152.51	8.22013	8.21719	-0.058007	0.0250237	0.138482	0.0952145	0.0153109	102.811	-1169.06	1.14e-06	4.03e-05	0.138052	0.162972	8.20582	0.0103327	0.11008	0.413907	0.0360592	0.0560171	-0.0637818	0.284473	-0.0082639	0.0248518	8.22289	0.0152316	0.127875	0.0555679	4769.4	4712.71	2963.86	3988.72	3957.92	4463.39	3587.72	4016.79
FBgn0028394	CG17834	7.33074	7.40879	-0.0286345	0.209179	0.0636009	0.0190651	0.00287452	0.0262321	-0.00896934	-0.0201616	-0.019611	82.9211	-1040.61	7.39652	7.44348	0.197075	0.164644	-0.0823571	-0.104244	-0.00147155	63.7734	-1057.58	7.65e-07	2.95e-05	0.356856	0.645187	7.3579	0.0380955	0.0493724	0.0423709	0.0103817	0.0350154	-0.0169151	0.0139957	0.169047	0.0389236	7.43001	0.0335836	-0.0985473	0.126462	2105.36	1845.64	2094.11	1755.68	1663.37	1525.14	1672.95	1505.39
FBgn0028421	Kap3	8.57949	8.56731	0.0688952	-0.0522057	0.279352	-0.0892274	0.00439115	-0.0184554	0.00971498	-0.0212178	0.0203561	100.598	-1214.21	8.57618	8.5729	-0.0747996	0.00817742	0.105364	0.0389267	0.00546451	75.2209	-1229.13	5.26e-06	0.000127468	-0.0538103	0.29397	8.57088	0.0147929	0.0711519	0.371127	-0.0365977	0.0574021	-0.0852979	0.124008	0.00938426	0.0260149	8.58133	0.0334184	0.0230024	0.0790051	7602.93	7175.71	4574.92	6028.6	5872.31	6050.64	5073.15	5409.73
FBgn0028427	Ilk	8.20228	8.21203	0.0176933	-0.0444206	0.0895198	-0.052407	-0.00845591	-0.000311035	0.0078177	-4.93e-05	0.0101673	357.032	-1054.71	8.22318	8.1811	-0.0665946	0.0082898	0.0225825	0.0337669	-0.0042993	271.877	-1067.09	5.59e-05	0.000722398	-0.036382	0.282037	8.23682	0.163145	0.0778955	0.203546	-0.00097013	0.0876055	0.0165546	0.019325	-0.631408	4.87368	8.17366	0.0509021	0.0343803	0.00851336	4268.7	3878.85	4022.29	3830.01	3580.88	3883.28	3703.69	3673.39
FBgn0028436	ECSIT	7.16785	7.19397	-0.0473743	-0.0898733	-0.144235	-0.0947386	-0.0255437	0.00949427	0.0168476	0.0296881	0.0237377	117.247	-948.604	7.07765	7.08913	-0.00841727	0.0272136	0.0121775	0.0362181	-0.00988628	120.408	-961.174	4.72e-05	0.000641519	-0.0964509	0.0231211	7.19268	0.0781207	-0.118879	0.0870319	0.00880954	0.0129218	0.0277546	0.00577767	0.015211	0.0320522	7.10447	0.0539164	0.0174824	0.0220751	1149.7	1132.89	1817.12	1225.41	1136.34	1284.44	1188.09	1457.02
FBgn0028491	CG2930	7.80884	7.87026	-0.144392	0.231815	-0.497639	-0.0103407	-0.0186245	0.0508498	-0.0587272	0.0576366	-0.0243543	11.0937	-1236.27	7.73135	7.76988	0.28493	-0.0880152	-0.0758609	-0.0712314	-0.0103921	8.23537	-1252.38	1.73e-06	5.37e-05	-0.246263	0.390128	7.8383	0.0778402	0.357645	0.999857	-0.0420411	0.0799289	0.0481353	0.135793	0.404064	0.329698	7.7392	0.0363026	-0.0808034	0.0221034	533.031	950.687	1517.39	1782.74	1987.29	1814.64	1574.26	1747.22
FBgn0028518	CG18480	5.96959	5.93974	0.0631791	0.511843	-0.358303	0.14106	0.0267129	0.0190911	-0.095883	0.0286948	-0.0444248	13.3866	-965.771	6.14902	6.09993	0.118477	-0.0819889	-0.213549	-0.156001	0.00499169	12.0015	-983.386	4.17e-07	1.81e-05	-0.206474	0.71975	5.96723	0.0339056	-0.462476	0.382166	-0.110589	0.353906	-0.0379452	0.0709303	0.116015	0.252762	6.06599	0.351427	-0.194825	0.04765	240.867	207.929	330.507	409.699	421.831	407.073	272.657	399.019
FBgn0028525	c(2)M	7.49045	7.44495	-0.131468	-0.0949797	0.168647	-0.0650319	0.00713817	-0.0190718	-0.00993218	-0.0163828	0.0238582	72.28	-1060.19	7.52766	7.46555	-0.128462	-0.152714	0.0568671	0.109195	0.00281461	63.0372	-1074.3	1.13e-05	0.000223494	-0.134696	0.0299837	7.55999	0.123599	0.137887	0.285076	-0.00981003	0.0685662	0.0542452	0.06194	-0.256497	0.0839011	7.46352	0.0916033	0.0715736	0.0628418	2365.18	2065.36	1518.73	1935.3	1793.56	1916.68	1753.15	1666.21
FBgn0028539	CG31731	8.4291	8.46521	-0.0548389	-0.218897	-0.00358847	-0.167897	-0.0212469	0.0210728	0.0396976	0.00290764	0.0310312	76.0209	-1175.01	8.2849	8.34034	0.100517	0.0990369	0.0604955	0.0556272	-0.00543226	72.9444	-1189.49	7.95e-06	0.000175199	-0.121446	0.226264	8.39696	0.0612751	-0.162248	1.76026	0.0429323	0.0335702	0.0220864	0.023726	0.0913141	0.0634244	8.38229	0.182472	0.0348449	0.034722	5121.78	4889.55	3244.86	4430.41	3937.09	4346.92	4176.22	3997.44
FBgn0028542	NimB4	4.83438	4.99331	-0.197858	-0.172097	-0.582446	0.102632	-0.0214928	0.0490198	-0.00752367	0.0795087	-0.0286213	14.7651	-757.173	4.84823	4.90395	-0.0491554	-0.261545	-0.03301	-0.0462283	-0.0115896	11.6151	-772.957	2.34e-06	6.78e-05	-0.282595	0.217064	4.78416	0.305771	-0.181271	1.33673	0.0106211	0.520761	0.0283419	0.232575	-0.316653	0.401699	4.86995	0.0423326	-0.0581658	0.0756431	80.2891	64.308	176.627	102.117	127.07	98.718	155.452	141.47
FBgn0028543	NimB2	7.69943	7.64117	-0.364398	0.0259378	-0.400147	0.0885846	-0.0157186	0.0938321	-0.0343764	0.0464617	-0.0304975	18.2234	-1182.25	7.56769	7.5816	0.32797	-0.21153	-0.0419397	-0.0916992	-0.00637039	9.74843	-1215.9	8.37e-14	3.41e-11	-0.351708	0.371419	7.6052	0.0615763	0.367701	0.991228	-0.026127	0.12996	-0.0130017	0.0490573	0.289861	0.54061	7.56019	0.0339787	-0.0141269	0.0988256	1494.27	1402.99	2693.57	1865.18	1887.31	1681.53	2618	2153.49
FBgn0028572	qtc	6.92896	6.91432	-0.157336	0.042807	-0.263793	0.188956	-0.00962998	0.0296605	-0.0140249	0.0143097	-0.0464116	19.7792	-1049	6.93023	6.94241	-0.0399704	-0.0424103	-0.25102	-0.168185	-0.00858277	20.2765	-1061.01	7.94e-05	0.000929133	-0.5343	0.683673	6.91201	0.0238892	-0.0796123	1.56256	0.249334	0.313323	-0.014589	0.0920989	-0.116583	0.219448	6.93445	0.0246137	-0.18305	0.0412814	719.257	611.998	626.225	814.477	846.788	705.446	953.683	736.371
FBgn0028703	Nhe3	8.6843	8.70618	0.00432641	-0.0309386	0.120337	-0.0123347	0.0026646	0.000253223	0.00695722	-0.0110215	0.00212619	434.678	-1107.26	8.67261	8.68637	0.0129323	0.0445128	0.0472867	0.0243914	0.00385596	347.817	-1124.26	7.49e-07	2.93e-05	0.0407399	0.114748	8.69779	0.0159922	-0.152229	0.176752	0.0164329	0.0280158	0.0075207	0.0318959	0.00891903	0.0384333	8.68477	0.00982181	0.0362782	0.0193773	6916.02	6944.2	5015.15	6173.78	6297.27	6492.1	5654.24	5930.87
FBgn0028740	CG6362	3.96405	3.66189	-0.318215	0.199839	-0.611933	0.420338	0.028167	-0.0108469	-0.0451036	0.0699218	-0.0125762	22.211	-628.469	3.87267	3.6699	-0.228152	-0.113471	0.0140447	0.379543	0.0313766	16.0766	-641.462	3.19e-05	0.000486278	-0.057972	0.500404	3.91124	0.359069	-0.270852	1.05603	0.13819	0.360024	-0.0154864	0.264319	-0.120447	0.156112	3.68049	0.181239	0.0634531	0.254755	30.1084	24.6514	24.0856	54.1344	56.2442	42.1493	62.9209	48.3659
FBgn0028862	dao	6.14061	6.52357	0.191397	-0.199454	-0.994439	-0.963237	-0.01987	0.0829648	0.0426002	-0.00766994	0.143018	3.96614	-1065.28	6.21716	6.24745	0.754461	0.182089	-1.32518	0.154875	0.0137532	2.93933	-1081.69	1.31e-06	4.37e-05	-0.136458	0.275064	6.48044	1.56451	-0.983902	0.0225356	0.0778793	0.0231701	0.0295464	0.11904	0.373923	0.321613	6.1569	0.0955644	-0.42166	1.21631	558.678	262.591	373.326	1163.89	746.798	601.182	128.309	78.5946
FBgn0028979	tio	4.75246	4.97156	-0.0455009	0.0272575	-0.0910436	0.243697	0.0644407	-0.0200022	-0.0368557	0.0114267	-0.0580749	34.0009	-777.509	4.98051	5.0835	-0.223648	-0.156217	-0.102322	-0.0789178	0.0415068	27.5287	-792.928	3.3e-06	8.98e-05	-0.0165812	0.113216	4.94397	0.219949	0.0837448	0.267746	-0.0314882	0.0583752	0.0122121	0.0926871	-0.179913	0.0739863	5.07672	0.197963	-0.0873724	0.0188793	138.276	109.324	60.2139	123.033	120.821	136.431	129.543	135.425
FBgn0029092	ced-6	9.87942	9.8743	0.0136254	-0.0434028	0.0906859	-0.0499553	-0.00245107	0.000517707	0.00937606	-0.00447564	0.0148927	334.872	-1318.87	9.84552	9.8507	0.0244718	0.0235394	0.0687394	0.03669	0.00200012	230.64	-1335.33	1.24e-06	4.2e-05	-0.0792725	0.132521	9.87637	0.0114911	-0.040973	0.240611	0.00861353	0.0121637	-0.000790611	0.023968	0.0222074	0.012308	9.85003	0.00511709	0.0566637	0.0221749	22906.9	22648.2	17210.5	21423.7	20294.8	20624.3	18862.7	17876
FBgn0029114	Tollo	6.8984	6.77478	-0.236203	-0.182156	0.0563194	-0.117854	0.0333266	-0.0221729	-0.0169693	-0.0535477	0.0334047	22.8204	-1057.54	7.00056	6.81324	-0.3327	-0.237475	-0.30259	0.219391	0.0193319	18.067	-1078.5	1.72e-08	1.3e-06	-0.076633	0.298595	6.78961	0.225625	0.0106524	0.144028	-0.0322688	0.0142424	0.00489322	0.0724333	-0.307576	0.0960033	6.99154	0.451898	-0.280948	0.657555	1777.51	988.2	693.129	943.661	1124.88	1016.02	945.047	993.919
FBgn0029507	Tsp42Ed	7.44537	7.31741	0.162442	0.150206	0.050982	0.0570703	-0.00199351	-0.0155486	-0.0356906	-0.00720006	-0.0682486	14.8808	-1148.42	7.58144	7.44768	0.0930962	-0.0465046	-0.0428548	-0.314326	-0.0202503	13.286	-1161.06	4.38e-05	0.000613242	0.157187	0.0505263	7.38803	0.138958	0.0415554	0.0252168	-0.0183765	0.0199384	-0.0349135	0.0566597	-0.0081824	0.0677911	7.37904	0.326259	-0.179232	0.467544	2496.77	1803.84	1930.86	1823.34	1360.28	1321.05	1434.84	1730.29
FBgn0029603	CG14053	5.26266	5.68546	-0.07837	-0.014719	-0.0928663	-0.00450844	-0.014614	-0.0274953	0.0067562	-0.037759	-0.0393871	35.204	-765.748	5.35024	5.79431	-0.297928	0.0739536	-0.30853	-0.250697	-0.0330084	39.8197	-778.496	4e-05	0.00057841	-0.0471134	0.048433	5.45321	0.416947	0.0860814	0.122503	0.00340092	0.0186711	-0.0298154	0.0219207	-0.223839	0.241006	5.71063	1.04012	-0.287117	0.102986	171.73	146.837	128.456	194.392	182.273	177.471	284.994	209.183
FBgn0029714	CG3527	7.56076	7.55846	-0.0777585	-0.0501901	0.0722079	-0.047874	-0.0304498	0.00343488	0.0230873	0.00459809	0.0286555	74.5969	-1035.61	7.48011	7.48863	-0.0740954	0.105834	0.0982186	0.121043	-0.0172803	83.9983	-1048.99	2.23e-05	0.000374463	-0.0977334	0.208479	7.55725	0.0114416	-0.021845	0.37583	0.0135191	0.0722909	0.0140984	0.040421	0.15129	0.10522	7.4879	0.0173356	0.100168	0.0347828	1949.24	1820.99	2858.15	1814.73	1812.31	1870.1	1849.38	2138.98
FBgn0029750	CG3323	4.15958	4.86844	-0.0837547	-0.0187222	-0.341086	-0.325845	0.0126386	-0.0120323	-0.0590624	0.00373097	0.0745682	14.3103	-728.266	4.12108	4.78898	-0.168625	-0.233624	-0.335011	0.177486	0.0146977	10.2427	-743.685	3.31e-06	8.98e-05	-0.015997	0.0864328	4.359	0.772386	-0.386175	0.250269	-0.0244834	0.0457819	0.134613	0.101033	-0.216454	0.0498719	4.08264	1.37708	-0.134702	0.841329	40.1446	28.9386	40.1426	52.9041	58.3273	49.9136	97.4656	71.3397
FBgn0029769	frma	7.03297	6.97623	-0.176855	-0.0817056	-0.562928	0.221297	-0.00827966	0.0421627	-0.035388	0.0387167	-0.0562621	20.1149	-1060.04	7.04015	6.96097	0.035856	-0.251898	-0.258518	-0.157372	-0.0085529	15.5778	-1078.61	1.69e-07	8.58e-06	-0.139589	0.148543	7.02349	0.0952921	0.142831	1.42307	0.179892	0.155301	-0.0703567	0.190929	-0.382653	0.391692	6.95588	0.093553	-0.17794	0.182935	410.367	598.065	1142.73	840.313	1068.64	775.325	1196.73	1152.32
FBgn0029771	CG12730	5.69525	5.89177	-0.00351885	0.136955	-0.107366	-0.0284447	-0.0264684	0.00704059	-0.041316	0.0097398	-0.0405446	22.8059	-842.479	5.89021	5.97223	-0.0462459	-0.136573	-0.148069	-0.208686	-0.041717	21.2598	-855.587	2.86e-05	0.000450096	-0.00857705	0.285663	5.54964	0.316756	-0.129015	0.159031	-0.00860994	0.030606	-0.0943405	0.113283	-0.057746	0.0818846	6.03442	0.153158	-0.182624	0.139646	207.414	230.437	286.351	216.538	226.018	249.568	276.358	305.914
FBgn0029826	CG6041	5.59697	5.51983	-0.222162	0.136388	-0.306825	-0.207939	-0.00798654	0.0482699	-0.0283741	0.0355997	-0.00945525	15.2216	-860.718	5.50271	5.31742	0.0329896	0.0780265	-0.0553561	-0.142813	0.0062967	13.2927	-872.999	6.16e-05	0.000774915	0.063849	0.306854	5.67412	0.22112	-0.0890566	0.190926	-0.030617	0.0778113	0.0618619	0.0479676	0.0801356	0.0273222	5.34795	0.134475	-0.0375574	0.129908	137.161	122.185	341.212	225.15	202.062	205.2	177.659	251.503
FBgn0029848	Btnd	4.83563	5.08648	-0.0497702	-0.0844884	-0.31361	-0.104599	-0.0318008	0.0210385	-0.0184277	0.0122975	-0.0855692	12.3501	-741.159	4.98594	5.1191	-0.0971356	-0.182134	-0.306755	-0.576456	-0.0411198	11.4359	-753.911	3.98e-05	0.000577822	-0.0591854	0.118971	4.84411	0.20994	-0.1483	1.11086	-0.0104539	0.0582377	0.00739752	0.190132	-0.070764	0.112525	5.0132	0.216941	-0.207912	0.612608	63.5622	109.324	104.371	121.802	147.901	92.0629	117.206	107.614
FBgn0029906	xit	6.88905	7.21323	0.00869339	-0.0153464	-0.218474	-0.262588	-0.0381452	0.0249647	-0.0194207	0.0394029	-0.00534016	56.5468	-972.225	6.81208	7.16737	0.216192	-0.120604	0.0997212	-0.300105	-0.0312466	40.5136	-986.995	6.07e-06	0.000142473	0.00507929	0.0379418	7.2703	0.448551	-0.212498	0.0372993	0.00742677	0.537504	-0.0513642	0.108424	-0.118364	0.21721	6.90025	0.688073	0.225314	0.413394	738.214	838.148	931.308	809.555	1025.94	1049.29	1119	986.665
FBgn0029930	CG12541	4.80241	4.71067	0.0412339	0.0922547	-0.358496	0.201201	0.0120928	-0.012188	-0.0447573	0.0228709	-0.0855589	17.6866	-744.316	4.85972	4.78658	0.00759232	-0.185459	-0.165649	-0.404232	0.00428304	13.036	-761.924	4.2e-07	1.81e-05	0.10019	0.0394524	4.46298	0.796948	-0.0608166	0.469128	-0.018886	0.0222817	0.0215494	0.125428	-0.0750159	0.135429	4.81209	0.0687842	-0.318971	0.214541	94.7858	83.6005	76.2709	116.881	111.447	80.971	90.0632	72.5489
FBgn0029935	CG4615	7.7727	7.77635	0.0805538	-0.0083311	0.223425	-0.0231838	0.00688612	-0.012599	0.0156412	-0.0219164	0.00693672	158.34	-1067.58	7.78956	7.79474	0.0371522	0.101687	0.0581898	0.0143029	0.00446836	105.084	-1082.82	3.91e-06	0.000103606	0.0547909	0.0512953	8.01834	0.295305	0.0692051	0.145617	0.0323205	0.0413945	-0.0599063	0.0405986	-0.0499344	0.168493	7.79217	0.0119568	0.0321607	0.049325	3158.04	3315.08	2408.56	2806.38	2753.88	2855.06	2583.46	2731.46
FBgn0029943	Atg5	7.31822	7.3333	0.00911619	-0.0601173	0.114038	-0.08575	0.00782994	-0.000305044	0.00866661	-0.00631827	0.0148483	188.773	-977.385	7.32562	7.33881	-0.00564718	-0.0191954	0.0402421	0.0181173	0.00807463	152.77	-990.099	4.13e-05	0.000591195	-0.0176858	0.0449684	7.35363	0.0305256	0.10805	0.168604	0.0844217	0.108741	0.0071929	0.0117608	0.025887	0.125118	7.32861	0.0876208	0.0401323	0.0536829	1922.48	1745.96	1806.42	1662.17	1562.34	1675.99	1459.52	1590.03
FBgn0029944	Dok	8.25441	8.22572	0.0240085	-0.0728547	0.219302	-0.0500139	0.0236178	-0.00674429	0.0212866	-0.0180961	0.0163044	55.3412	-1219.71	8.21164	8.18569	0.0451417	0.0107221	0.119192	0.0862043	0.0290739	54.4588	-1234.36	6.8e-06	0.000154209	-0.163733	0.132191	8.26009	0.0844704	-0.315795	0.664565	0.0339513	0.026972	0.00482128	0.022364	0.0161061	0.0560426	8.2405	0.152935	0.0872244	0.0509894	6204.56	5530.49	3295.71	4402.11	4279.77	4443.42	3717.27	3714.5
FBgn0029994	CG2254	7.78881	7.78058	-0.242451	0.0295782	-0.580244	0.164114	0.000942228	0.0311925	-0.0434505	0.0380528	-0.034327	11.992	-1219.46	7.83367	7.68564	-0.0229586	-0.192061	-0.385731	-0.0335334	0.00337848	10.7095	-1231.37	8.61e-05	0.000989659	-0.192104	0.240061	7.79808	0.0664569	-0.500098	1.26873	-0.0278278	0.0954885	0.031498	0.208945	0.0365001	0.160516	7.7375	0.106889	-0.184542	0.506524	651.234	1156.47	1862.62	1780.28	1991.46	1600.56	2075.15	2227.25
FBgn0030040	CG15347	7.66799	7.6328	0.0706286	0.29211	-0.509053	-0.0579871	-0.0385494	0.00312122	-0.0722707	0.0415832	-0.00363406	11.1147	-1160.74	7.6131	7.63338	0.0357051	-0.139951	-0.0625168	-0.0272436	-0.0417167	9.22847	-1177.21	1.23e-06	4.2e-05	0.138336	0.605984	7.65022	0.014605	-0.34845	0.381894	-0.0309066	0.0290597	-0.0155113	0.176767	-0.122663	0.483401	7.58927	0.0434881	-0.0104623	0.0613715	975.736	885.307	2023.19	1681.86	1817.52	1637.17	1672.95	1888.69
FBgn0030041	CG12116	8.536	8.55125	0.129678	0.169224	-0.262879	0.433826	-0.0149191	-0.00897165	-0.0590774	0.000584603	-0.103426	11.5777	-1330.78	8.72712	8.74076	0.208321	-0.160594	-0.220306	-0.190064	-0.0485617	9.46638	-1347.19	1.3e-06	4.36e-05	0.208329	0.0705595	8.53349	0.0335163	0.699466	1.25453	-0.0455982	0.0310696	-0.0962535	0.0940669	-0.113476	0.154293	8.71537	0.0467356	-0.224384	0.0371027	1781.97	2456.57	6941.99	4239.71	4377.67	3026.98	6343.9	5710.8
FBgn0030051	spirit	5.28111	5.32746	-0.218029	0.187793	-0.760257	0.153897	-0.0556837	0.0161048	-0.0290672	0.0633312	-0.0525357	14.1518	-769.879	5.28272	5.30133	-0.202135	0.0287489	-0.318686	-0.239963	-0.0498032	11.5162	-785.482	2.78e-06	7.75e-05	-0.720156	0.794715	5.28261	0.0394936	0.0174571	0.903332	-0.0225412	0.0629046	0.0206179	0.134011	-0.25113	1.09491	5.28744	0.0321179	-0.290767	0.0472501	85.8648	110.395	156.556	203.004	158.317	136.431	299.799	185
FBgn0030056	CG11284	9.03773	9.06479	0.0749968	-0.0547458	0.154059	-0.0379523	0.0125131	-0.000489857	0.014597	-0.0107601	0.00944717	221.045	-1227.07	9.04806	9.06019	0.0410507	0.0369046	0.0690797	0.0314122	0.0137587	208.401	-1242.02	5.12e-06	0.000125226	0.0488406	0.240502	9.03319	0.0238134	-0.16903	0.6746	0.000245549	0.0636123	-0.0103496	0.0201203	0.0390874	0.0396821	9.02097	0.176659	0.0606879	0.0269668	10171.1	9575.47	7979.01	9030.6	8897	9533.5	8262.37	8540.21
FBgn0030102	SmydA-9	6.84292	6.8157	-0.166945	0.0952215	-0.490946	0.123746	-0.0256535	0.0131331	-0.0344983	0.0318356	-0.0451663	13.6742	-1035.99	6.9813	6.90257	-0.0361005	-0.0642509	-0.286776	-0.211073	-0.0448358	12.323	-1048.72	4.06e-05	0.00058616	-0.0868687	0.255631	6.81618	0.263105	-0.0339537	0.34593	-0.0161973	0.0228955	-0.0408973	0.060839	-0.0601247	0.0184366	7.05237	0.414537	-0.210307	0.0774729	342.344	590.562	614.182	713.59	788.46	626.693	911.735	646.894
FBgn0030148	CG3106	6.34373	6.47731	-0.289721	0.603012	-0.766548	-0.17688	-0.039711	0.0804242	-0.133039	0.0912063	0.0214865	3.85398	-1049.99	6.20575	6.51424	0.51121	-0.36498	-0.205004	-0.163103	-0.0331738	3.03609	-1067.69	3.85e-07	1.72e-05	0.324507	0.736869	6.48985	0.127113	-0.529262	0.405068	0.0226293	0.224008	0.196034	0.125672	0.663041	1.26901	6.28103	0.31064	-0.206572	0.058639	65.7925	112.539	148.528	209.156	357.255	167.488	297.332	303.496
FBgn0030177	CG2972	8.46436	8.47806	-0.0535245	0.00394346	-0.0234903	-0.030223	0.00204529	0.00494505	-0.0056	0.00700115	0.0149636	206.186	-1128.61	8.43619	8.47061	-0.0344351	-0.0381247	0.0423457	0.0584381	0.00446334	202.722	-1141.49	3.56e-05	0.000532386	-0.114801	0.210747	8.47597	0.0264269	-0.0258959	0.0769415	-0.0113724	0.0707457	0.00738725	0.0284735	-0.0403582	0.015875	8.42982	0.0228748	0.0397768	0.0223107	4605.47	4450.12	5124.87	4496.85	4564.11	4728.48	4292.19	4439.99
FBgn0030189	CG2909	6.20197	6.48567	0.206449	-0.0713493	0.120757	0.114884	-0.00178372	-0.0241472	0.0289418	-0.000763687	-0.0677854	33.1294	-923.431	6.29306	6.6098	0.100272	0.0524306	0.120957	-0.431585	-0.0154565	34.5992	-941.48	2.76e-07	1.31e-05	-0.0653696	0.624735	6.50232	1.35487	0.118688	0.00546263	-0.00962652	0.127597	0.0609386	0.197019	0.0150803	0.101812	6.24589	0.495344	0.0607796	0.58482	681.342	500.531	495.092	503.204	438.496	544.613	732.843	724.28
FBgn0030217	CG2124	5.90674	6.10846	0.0420549	-0.0670097	-0.128904	-0.170193	-0.0136589	0.0175355	-0.0235692	0.0170025	-0.0124339	151.508	-766.592	5.86945	6.08824	0.18762	-0.218773	0.00737709	-0.238941	-0.0100138	109.174	-787.496	1.83e-08	1.34e-06	0.107168	0.47527	6.02008	0.486862	-0.148084	0.0332959	0.0101285	0.0424081	0.0446912	0.0374023	0.00375015	0.218195	6.13563	0.315766	0.0233587	0.285764	325.617	314.038	351.917	364.177	404.125	388.217	344.214	380.882
FBgn0030257	SmydA-4	5.17476	5.19168	-0.369111	0.0478999	-0.580992	0.157472	-0.00930145	0.0337657	-0.0140856	0.0418952	-0.0446978	19.2524	-784.585	5.07451	5.10296	0.0296188	-0.0567958	-0.12291	-0.104397	-0.000851067	14.4503	-797.169	4.65e-05	0.000636461	-0.108453	0.173108	5.1966	0.0307049	-0.262594	0.486767	0.0401801	0.126956	-0.0147045	0.100885	-0.0499457	0.096404	5.0861	0.0285489	-0.0529766	0.166715	90.3253	97.5339	161.908	142.718	97.9066	87.6261	148.049	125.751
FBgn0030270	CG15199	5.10685	5.01359	-0.0522895	0.396948	-0.402822	0.691507	0.0141922	-0.00331144	-0.135098	0.0179979	-0.0975317	9.48283	-841.001	5.40299	5.26907	0.0165355	-0.471902	-0.330208	0.108532	-0.0261734	6.09107	-863.338	4.65e-09	4.53e-07	0.0841735	0.425599	5.05868	0.223105	0.0515031	0.467556	-0.0847094	0.596388	-0.0799967	0.12553	-0.268356	0.264006	5.29546	0.280362	-0.000320956	0.313359	59.1017	70.7388	168.599	234.992	146.86	156.396	146.815	812.547
FBgn0030301	HP5	8.4393	8.25161	-0.00507121	-0.0373436	0.346565	-0.133801	0.0482711	-0.00339589	0.0393425	-0.0378693	0.0215329	19.4943	-1353.58	8.35881	8.26382	-0.0837265	0.200534	0.209415	0.0170225	0.0509361	14.1697	-1366.22	4.41e-05	0.000615166	-0.0300742	0.0346527	8.16794	0.154598	-0.301267	0.745564	0.0786539	0.133686	-0.049763	0.0428672	0.089604	0.221639	8.32851	0.0608734	0.0279658	0.127629	8812.85	7900.24	4581.61	5864.97	4719.3	5471.64	4213.23	3926.1
FBgn0030330	Tango10	8.70046	8.66722	0.0315083	0.0184093	0.0856551	-0.0204512	7.22e-05	-0.00565697	0.00332095	-0.00506891	0.0126007	258.137	-1135.34	8.67509	8.62806	0.00875133	0.0741491	0.0718525	0.0798222	0.00334726	253.493	-1149.57	1e-05	0.000206387	0.0240851	0.0100946	8.70004	0.0295317	0.0876164	0.595315	0.0104691	0.0229326	0.0164125	0.0296748	0.0714321	0.0754004	8.63323	0.0566289	0.0761224	0.0605222	6763.24	6822.01	4965.64	6331.26	6466	6542.01	5497.56	5525.81
FBgn0030367	Cyp311a1	5.10873	5.11669	-0.189382	0.274516	-0.374933	0.174061	-0.0252772	0.0357939	-0.0684664	0.03377	-0.0223524	18.2076	-770.531	5.08094	5.11092	0.0965504	-0.201813	-0.0134961	0.0451731	-0.0263728	12.8555	-790.598	4.06e-08	2.61e-06	0.284314	1.02078	5.15488	0.049419	0.17582	0.872795	-0.0182449	0.129793	0.0172615	0.0268591	-0.0032612	0.36826	5.10004	0.0630968	0.042503	0.0648763	64.6773	81.4569	141.837	116.881	129.153	130.885	134.478	142.679
FBgn0030486	Set2	9.02848	9.0107	0.03429	-0.0961661	0.164692	-0.11041	-0.000922958	-0.00319867	0.0155607	-0.0176958	0.0220416	141.183	-1259	9.02808	8.9908	0.00746094	0.0408693	0.0610267	0.0527167	0.000284187	120.715	-1276.18	6.28e-07	2.57e-05	-0.153403	0.738938	9.02734	0.0496322	-0.150753	0.341078	0.0273921	0.0306656	-0.0320724	0.138711	0.0419992	0.0670008	8.98434	0.0426094	0.051283	0.0211927	10571.4	9341.81	7008.9	8235.81	8374.14	8448.71	7667.71	7239.17
FBgn0030511	CG11158	5.94942	5.99807	0.0958677	0.0838929	-0.213023	0.0526967	-0.0160433	0.014339	-0.0116141	0.0284085	-0.0180011	82.1592	-817.466	5.95671	5.99261	0.177911	0.00470394	0.000482959	-0.0570297	-0.0134896	61.4313	-834.517	7.1e-07	2.82e-05	0.0788201	0.0271024	5.94613	0.0619712	0.00177352	0.336286	-0.0622006	0.0613878	0.160087	0.531566	0.171816	0.104385	5.97395	0.0245954	-0.111538	0.088023	237.522	284.027	376.002	394.935	396.834	301.7	458.952	365.163
FBgn0030575	CG5321	6.10793	5.97828	-0.0964159	0.108758	-0.590663	0.0794344	-0.0335925	0.0303694	-0.0459029	0.035654	-0.065888	16.5425	-897.266	6.21736	6.14792	0.292662	-0.279169	-0.388699	-0.371721	-0.0480817	11.6865	-914.961	3.86e-07	1.72e-05	-0.0873776	0.162231	6.56346	0.632357	-0.631083	0.865729	0.00574657	0.0682129	-0.0332383	0.0728469	-0.369932	0.324853	6.19371	0.0695596	-0.496059	0.198452	198.493	220.791	489.74	250.987	412.457	344.958	399.732	442.548
FBgn0030583	CG14410	5.37495	5.42825	-0.0906179	-0.0685879	-0.17522	-0.259691	-0.0241305	-0.0129889	-0.0677694	-0.00101884	0.0358444	23.7903	-785.025	5.36915	5.41401	-0.114907	-0.350659	-0.188496	0.105381	-0.0290704	15.3642	-806.361	1.21e-08	1e-06	-0.0750602	0.0226312	5.3383	0.0769317	-0.156499	0.0814569	-0.016836	0.0917646	-0.00335045	0.0304241	-0.285518	0.164591	5.3904	0.040828	0.330414	0.702042	138.276	159.698	192.684	142.718	208.312	198.545	185.061	207.973
FBgn0030598	CG9503	5.99904	6.14822	0.139999	-0.217404	0.124056	0.0194951	0.00398141	-0.0836285	-0.0167756	0.0199786	0.00472551	36.1265	-884.146	6.11026	6.27108	-0.355591	-0.32754	0.251416	0.048543	-0.0141602	21.5345	-925.025	1.11e-16	8e-14	-0.0712551	0.53219	6.14665	0.185808	0.0234005	0.206788	-0.035035	0.143035	0.0203409	0.0141569	-0.31249	0.0540815	6.25544	0.118422	0.0893624	0.217376	372.452	488.741	385.369	473.676	543.694	557.923	405.901	405.064
FBgn0030600	hiw	6.13912	6.3452	0.0671036	0.139026	0.0170043	0.0952248	0.0137266	0.016343	-0.0377177	0.0130519	-0.0633797	22.2196	-970.886	6.2672	6.3404	0.116077	-0.0366987	0.0159931	-0.251929	0.00522459	14.2156	-992.644	8.09e-09	7.29e-07	0.159161	0.0678762	6.11107	0.231195	0.0467372	0.0482184	-0.0677124	0.0626711	-0.0589352	0.12996	-0.0401109	0.207607	6.30221	0.0403997	0.245187	0.905647	307.775	355.838	256.913	446.609	500.99	445.895	433.044	482.45
FBgn0030603	CG5541	8.48842	8.83819	0.207168	-0.13049	0.213339	0.182411	0.0111373	-0.00882322	0.0115701	0.021377	-0.0812763	56.528	-1278.4	8.53188	8.90555	0.0746464	-0.0168536	0.442048	-0.324822	-0.00107014	29.1743	-1319.36	1.11e-16	8e-14	0.125058	0.257813	8.55096	0.668613	0.178002	0.0698971	0.00857889	0.0279058	-0.11324	0.190226	0.103044	0.162701	8.74056	0.201997	-0.0417035	0.522742	5257.82	6085.68	5864.83	6566.26	6959.7	5974.1	6313.06	6639.43
FBgn0030608	Lsd-2	10.4277	10.4215	0.109981	-0.0365764	0.267342	-0.046877	0.0346923	-0.0330466	0.00695507	-0.024623	0.00559788	83.103	-1545.4	10.4995	10.4807	-0.0750253	0.0297532	0.0962031	0.0395922	0.0225795	67.098	-1562.96	4.37e-07	1.88e-05	-0.073613	0.311892	10.443	0.0376229	0.0689228	0.729561	0.00162376	0.0222032	0.0160993	0.0373525	-0.0584121	0.0502961	10.4748	0.0360715	0.170836	0.205881	52202.4	47920.2	29682.8	39311.4	39730.3	38958.1	32891.6	32296.3
FBgn0030628	CG9114	7.65705	7.57979	-0.0760385	-0.0694496	-0.0474984	-0.0496082	-0.00999196	0.0144553	0.0186294	-0.00287657	0.0275567	197.594	-993.407	7.60181	7.53445	0.0464259	0.0568753	-0.0855867	0.11922	-0.00241059	127.381	-1020.03	7.6e-11	1.25e-08	-0.0885494	0.0178886	7.6774	0.119543	-0.0584446	0.0156691	-0.0479775	0.0662414	0.015464	0.0144732	0.0408745	0.0144468	7.55066	0.0443294	-0.0185386	0.0933322	2449.93	2189.69	2496.87	2079.25	1971.67	2257.2	2013.47	2105.13
FBgn0030629	CG9123	6.68407	6.91191	0.113611	0.0529735	-0.0361977	0.0690428	0.0329923	-0.0300956	-0.0132691	0.0188974	-0.0461522	69.5072	-979.496	6.7112	6.97534	-0.0669547	-0.0723691	0.158478	-0.197027	0.0217941	50.6867	-1013.39	6.67e-14	2.84e-11	0.100272	0.0425845	6.86766	0.174055	0.0218554	0.142885	-0.033375	0.0229446	0.0197532	0.0806842	0.041282	0.236181	6.76407	0.573563	-0.157499	0.375043	732.638	670.947	986.17	842.774	1030.1	899.554	1030.17	1269.61
FBgn0030665	CG15646	4.46365	4.91424	0.0357235	-0.887687	0.392471	-2.28957	-0.0642234	0.0685292	0.0353227	0.170309	0.337089	4.67745	-793.035	3.76876	4.2299	0.397862	-0.576202	1.73829	0.56414	0.0290713	3.05205	-839.976	0	0	-0.00349752	1.15376	4.75904	0.304348	-0.492555	1.5422	-0.107208	0.279918	0.203751	0.118082	0.138068	0.946201	4.17674	0.485313	0.0696105	1.08848	56.8715	110.395	113.737	115.651	149.985	106.482	19.7399	19.3464
FBgn0030666	CG12708	6.76019	6.83369	0.400198	-0.127876	0.363959	-0.460175	-0.0555725	0.0696347	0.0729704	0.14018	0.262501	5.18077	-1191.26	6.37539	6.1749	0.777882	0.427668	1.09776	1.38606	0.0510124	3.20085	-1224.63	1.11e-13	4.33e-11	0.516821	1.77191	6.73528	0.113294	0.077883	0.410376	0.0684709	0.0238089	0.220811	0.0733288	0.472676	0.203169	6.2827	0.176668	1.27517	0.160371	735.984	1013.92	1074.48	1603.12	1472.76	923.956	573.69	509.051
FBgn0030719	eIF5	9.69566	9.72604	0.0617044	0.0585297	0.114106	0.0114539	0.0197535	-0.000599427	0.00699342	-0.023977	-0.0106819	163.897	-1359.79	9.74281	9.7592	0.0665238	0.0994761	-0.0715417	-0.0603454	0.0150209	133.362	-1380.67	1.87e-08	1.36e-06	0.0663484	0.0790735	9.75799	0.0731924	-0.0103282	0.3624	0.00341585	0.00882942	-0.0143667	0.00886071	0.196736	0.511909	9.75361	0.0143239	-0.0567149	0.0332649	18050.6	19922.6	15867	17229.5	19017.8	18692.1	18497.5	18236.4
FBgn0030747	CG4301	6.45061	6.47519	-0.127171	0.235714	-0.231273	-0.0621977	-0.00527955	0.0459154	-0.0389024	0.0245273	-0.0154023	14.4949	-1015.7	6.44471	6.41581	0.130408	-0.040933	-0.111711	-0.100423	0.000814402	12.0237	-1028.88	2.69e-05	0.000428792	0.243895	0.344951	6.44493	0.0213791	-0.222404	0.0745601	-0.012926	0.0618225	-0.161697	0.471512	-0.0426153	1.26433	6.47554	0.100092	-0.0907767	0.0392913	303.314	287.243	417.483	514.277	538.486	540.176	373.824	509.051
FBgn0030756	CG9903	5.26598	5.65619	-0.0962345	-0.152532	-0.489982	-0.249737	-0.0458738	-0.0310287	-0.070699	0.0474101	-0.00468105	8.47187	-825.639	5.38388	5.69604	-0.104807	-0.663893	-0.147824	-0.215741	-0.0514606	7.22723	-837.862	6.5e-05	0.000797137	-0.0635561	0.330709	5.21284	0.447598	-0.40251	0.134746	-0.0593963	0.0406752	-0.0724716	0.12919	-0.525801	0.15706	5.63251	0.226846	-0.178068	0.136312	57.9866	61.0926	124.442	150.1	148.943	186.344	112.271	154.771
FBgn0030757	CG9902	6.83721	7.04032	0.122524	-0.091639	0.28341	-0.0383528	0.0149986	-0.0156663	0.00855846	-0.0128621	0.0214833	86.1604	-986.384	6.82458	7.03151	-0.0449285	-0.0285659	0.1978	0.133019	0.015428	69.6762	-1002.4	1.88e-06	5.71e-05	-0.16916	0.702731	6.82866	0.159893	0.128787	0.194368	0.0418695	0.0943732	0.0458002	0.0668719	-0.0184523	0.0742978	6.87373	0.209237	0.227636	0.153054	1547.8	1414.78	809.542	1178.65	1158.21	1194.6	1017.84	1108.79
FBgn0030773	CG9676	7.76636	7.82447	0.0442754	0.300687	-0.0315694	0.456087	-0.00175587	-0.121351	-0.113659	-0.00136333	-0.0867308	9.0736	-1213.78	8.19892	8.21377	-0.699299	-0.458767	-0.0869907	-0.0659108	-0.0614947	7.56422	-1239.68	1.52e-10	2.3e-08	0.142928	0.164309	7.82175	0.1842	0.630311	0.561565	-0.133115	0.0148708	0.0564707	0.153316	-0.874839	0.678387	8.18831	0.262921	-0.0885947	0.0466437	1684.96	2235.78	3701.15	2347.46	2529.95	1167.98	3517.4	2820.94
FBgn0030775	CG9673	7.69054	7.67798	-0.273331	0.267469	-0.457121	0.115914	-0.0231828	0.0556394	-0.0694277	0.0371076	-0.0326289	10.9258	-1189.1	7.6719	7.6482	0.0597836	-0.0772806	-0.154598	-0.0865015	-0.0275759	10.3984	-1204.12	4.8e-06	0.000119414	-0.197412	0.449956	7.70172	0.0433455	0.556504	0.580042	-0.00186335	0.0986314	0.0103675	0.0811284	-0.0222167	0.231594	7.63689	0.103224	-0.154439	0.0751572	501.807	648.439	2282.78	1573.59	1593.59	1435.29	1545.88	1841.53
FBgn0030777	CG9672	7.47511	7.17272	-0.149999	0.62963	-0.249556	0.11461	-0.0471993	0.121642	-0.0909473	0.0556287	-0.00908215	7.07973	-1180.92	7.37285	6.97016	0.555863	0.113322	0.131056	0.104821	-0.0251247	5.04638	-1197.89	7.71e-07	2.95e-05	0.276543	0.78265	7.32566	0.395585	0.232429	0.532083	-0.10555	0.20771	0.001446	0.0466427	0.420973	0.489457	7.06076	0.187452	0.119341	0.206544	328.962	578.772	3244.86	1035.94	1034.27	947.249	577.391	1108.79
FBgn0030816	CG16700	6.77854	6.63809	0.202829	0.294723	-0.140135	0.376017	-0.00979589	0.0168074	-0.0571703	0.00646327	-0.06248	15.4289	-1039.14	6.96335	6.79132	0.241833	-0.131203	-0.14062	-0.121844	-0.0276911	13.137	-1051.53	5.58e-05	0.000721609	0.254922	0.0468151	6.73623	0.318755	0.146188	0.432402	-0.0845315	0.0878728	-0.256779	0.339242	0.243116	0.583065	7.01531	0.432264	-0.145409	0.053162	373.567	670.947	561.996	674.219	874.91	845.204	788.361	646.894
FBgn0030828	CG5162	7.18818	7.00954	0.164515	0.254996	0.0514204	0.427318	-0.0536681	0.0578193	-0.072198	-0.0160342	-0.0523404	7.41676	-1113.04	7.1955	7.04953	0.580276	-0.133898	-0.051862	0.0415801	-0.0601038	6.43823	-1128.22	4.15e-06	0.000107398	0.245491	0.290582	6.9857	0.129236	0.0239474	0.273239	0.0325858	0.233091	-0.0579302	0.127556	0.00716948	0.357459	7.11356	0.179719	-0.0397437	0.10093	315.581	646.296	1007.58	428.154	1023.85	785.307	1035.11	776.273
FBgn0030876	CG6762	5.95139	5.9306	-0.0414778	-0.103437	-0.184915	0.0599009	-0.0190228	0.0234237	0.00740417	0.0246982	-0.0249043	62.8877	-811.806	5.9703	5.93229	0.101517	-0.0517084	-0.0324731	-0.137749	-0.016359	54.3749	-828.397	1.1e-06	3.92e-05	-0.0774185	0.0615341	5.93116	0.0194388	-0.514476	0.98982	0.00374532	0.0413529	-0.0136112	0.050211	0.00144465	0.190067	5.96574	0.0822335	-0.119855	0.0967839	285.472	266.878	500.444	334.649	334.34	301.7	375.058	405.064
FBgn0030912	CG6023	5.60534	5.67186	0.0709725	0.0453497	0.252986	0.194507	0.0365139	-0.00266448	0.00350296	-0.0321252	-0.0890037	47.4662	-835.735	5.78266	5.78927	0.0792492	0.0883626	0.00420435	-0.376996	0.0156977	29.1269	-871.995	6.66e-15	3.67e-12	-0.0488006	0.235572	5.60815	0.115849	0.230347	0.0393131	0.0262219	0.0778313	-0.0668866	0.0509591	0.00915558	0.0714777	5.78861	0.0271832	-0.22859	0.298118	367.992	400.853	247.546	306.351	345.798	266.206	265.255	281.731
FBgn0030914	CG6106	6.11926	5.60594	-0.05777	-0.0768801	-0.280207	0.464748	-0.020035	0.0398288	-0.00218425	0.00500085	-0.14701	13.4909	-910.956	6.46071	5.75805	0.220167	-0.0965344	-0.431956	-0.446567	-0.0377436	7.89572	-941.879	1.19e-12	3.37e-10	-0.0625662	0.0249854	6.17693	0.581072	0.280932	0.624719	-0.0518354	0.265386	-0.00757102	0.141414	0.10096	0.304769	5.74499	0.875609	-0.411618	0.0703333	249.788	267.95	353.255	334.649	382.252	222.947	198.632	185
FBgn0030921	CG6290	4.34445	4.31729	-0.326001	0.0636612	-0.226614	0.323317	-0.0377778	0.0261786	-0.0336965	0.0307216	-0.0544128	28.3699	-626.242	4.30257	4.27915	-0.10399	-0.169491	0.0340718	-0.00792024	-0.0350746	17.4948	-640.213	1.28e-05	0.000247183	-0.187643	0.205251	4.31682	0.0288877	0.161728	0.776188	-0.134374	0.186342	-0.0914455	0.195406	-0.162801	0.0223729	4.29745	0.0513654	0.0191978	0.0797051	30.1084	38.5848	82.9614	41.8311	49.9948	39.9309	108.569	78.5946
FBgn0030925	Hayan	5.65941	5.64756	0.100443	0.118863	-0.154369	0.245113	0.0243711	0.00349928	-0.0308794	0.00979529	-0.0539097	22.1819	-878.005	5.72372	5.72568	0.0459593	-0.0525611	-0.0900553	-0.0984399	0.00822611	21.0985	-890.453	5.28e-05	0.000693203	0.0979439	0.0555153	5.65463	0.0477876	0.198701	0.146653	0.00846885	0.108854	-0.00361098	0.0446293	-0.056731	0.245351	5.73043	0.0364188	-0.116521	0.0489147	267.63	211.145	297.055	227.611	281.221	371.579	362.72	326.47
FBgn0030928	CG15044	5.0776	4.8553	-0.0253587	0.635342	-0.312776	0.589421	0.0229781	-0.0218158	-0.111711	0.0111235	-0.105115	7.90583	-845.739	5.28227	5.14922	-0.290309	-0.15692	-0.259426	-0.198981	-0.0107622	6.43387	-862.838	6.79e-07	2.73e-05	0.0994018	0.445488	4.96253	0.122621	0.289225	0.867068	-0.188291	0.154684	-0.246753	0.255141	-0.134948	0.0627597	5.20184	0.310983	-0.216072	0.0882075	123.779	60.0208	268.955	114.42	154.151	95.3904	118.439	152.353
FBgn0030960	Atg101	7.51617	7.40862	0.0456498	0.0450281	0.0150192	0.133957	0.00581864	-0.000917268	0.000859147	-0.0125491	-0.0316057	124.47	-1018.76	7.59001	7.46495	-0.0495277	0.0211423	-0.120559	-0.114789	-0.0022165	95.7859	-1031.9	2.78e-05	0.000441423	0.042143	0.00834059	7.33987	0.241718	0.0513392	0.062488	0.018055	0.0181362	-0.0203322	0.0173748	0.0627409	0.21053	7.49853	0.0768733	-0.111944	0.0498634	1866.72	1883.15	1512.04	1659.71	1815.44	1795.78	1669.25	1505.39
FBgn0030961	CG7058	4.06503	4.12668	-0.0338692	0.0616805	-0.167629	0.410818	0.0064607	0.00428075	-0.0105963	0.000759546	-0.0922057	16.7603	-646.298	4.28753	4.29059	0.0118191	-0.0270046	-0.22499	-0.172242	-0.0197408	15.1813	-660.835	7.55e-06	0.000168437	-0.35971	0.723892	4.11881	0.0384683	-0.15659	0.43304	-0.00628651	0.0193813	-0.00488105	0.153581	-0.0288301	0.019878	4.31976	0.0866742	-0.125176	0.415253	43.4899	38.5848	22.7475	45.5221	63.5351	37.7125	64.1546	51.9934
FBgn0030984	tgy	4.92507	5.03121	0.0387945	0.0423211	-0.514161	-0.096335	-0.0151543	0.0341343	-0.0331164	0.0568926	-0.0145316	12.365	-780.686	4.92018	4.92226	0.0477981	-0.163415	-0.13281	-0.0987403	-0.00706964	10.8009	-794.038	2.28e-05	0.000381233	0.0117773	0.289992	5.03494	0.100676	-0.208411	0.477628	-0.0410595	0.0390911	0.100081	0.254297	0.107458	0.286516	4.94313	0.174818	-0.152715	0.0592064	39.0294	85.7441	137.823	94.7352	133.32	109.81	99.9331	131.797
FBgn0030993	Mec2	6.30159	6.24354	-0.243904	0.268913	-0.13278	-0.05394	-0.00820133	0.0995759	-0.0476401	0.0285848	-0.0063788	10.8064	-1006.47	6.2128	6.1926	0.52375	-0.14159	-0.121488	-0.144426	0.0116301	8.7788	-1030.11	1.33e-09	1.47e-07	0.384006	1.0206	6.30556	0.0645199	-0.0588288	0.211431	-0.0696352	0.118225	-0.0295141	0.139406	0.215006	0.310481	6.21892	0.0466354	-0.204116	0.0924571	291.048	310.822	686.438	509.355	473.909	521.32	468.822	536.862
FBgn0030998	CG14195	5.2674	5.26216	-0.132342	0.0701238	-0.357045	0.114912	-0.0497107	0.0609192	-0.0191788	0.0502762	-0.0649515	8.84192	-815.577	5.26105	5.09604	0.206502	0.00323708	-0.156675	-0.194704	-0.0362405	7.02607	-833.206	4.11e-07	1.8e-05	-0.112162	0.26644	5.22289	0.0586856	-0.963524	2.8418	0.0444085	0.0807805	-0.0540028	0.397315	0.0689928	0.0785735	4.58542	1.16373	-0.159069	0.0400233	98.1311	127.544	173.951	212.847	151.026	159.724	156.685	134.215
FBgn0031002	CG14196	6.33767	6.34268	-0.158032	0.0272538	-0.276477	0.190721	-0.0184502	0.0473955	-0.017297	0.026982	-0.0369158	21.616	-945.453	6.23831	6.25567	0.268959	-0.0788145	-0.0367388	-0.103596	-0.00626214	17.822	-965.628	3.66e-08	2.4e-06	-0.378035	0.550158	6.34319	0.020693	-0.491727	1.21019	0.0174277	0.0489638	-0.00253502	0.246232	0.0916746	0.23048	6.20718	0.0670372	0.102661	0.171253	354.61	389.064	504.459	467.524	454.12	458.096	520.639	511.47
FBgn0031004	CG7992	6.64931	6.6281	-0.0365817	0.142565	-0.354709	0.11433	-0.0363557	0.0235239	-0.054062	0.0314733	-0.036427	11.4271	-1010.75	6.719	6.67708	0.381839	-0.185749	-0.0966646	-0.084707	-0.0471659	8.92129	-1025.73	4.97e-06	0.000122256	0.148605	0.20471	6.66472	0.119521	-0.152785	0.467599	-0.0111759	0.0633656	0.075866	0.103558	0.0815734	0.25445	6.70975	0.0981894	-0.184013	0.132322	225.256	449.084	651.648	654.534	734.299	764.233	524.34	680.75
FBgn0031010	CG8028	5.76856	5.6623	0.268144	0.287674	-0.231621	0.643288	-0.0165109	-0.0347311	-0.0951729	0.00888345	-0.112521	13.1347	-877.614	6.07854	5.90727	0.00212035	-0.23686	-0.20805	-0.17344	-0.0513728	10.9302	-899.295	8.71e-09	7.7e-07	0.242996	0.204577	5.70391	0.249302	0.124137	0.816032	-0.0274811	0.0472392	-0.0763973	0.0749073	0.00197175	0.199124	6.00144	0.0523665	-0.218367	0.0522109	80.2891	211.145	315.788	292.818	444.746	303.918	292.397	310.751
FBgn0031018	CG12200	5.53153	4.91412	1.49776	0.814519	0.768447	0.695443	0.0577595	-0.467722	-0.149562	-0.424231	0.0295114	1.94135	-935.663	6.44469	6.10346	-1.0618	-0.806034	-1.66473	0.775722	-0.074912	1.09417	-998.958	0	0	1.05085	0.615982	5.2334	1.37032	0.732209	0.130176	-0.133766	0.209981	-0.0498376	0.469262	-1.16599	0.571248	6.23947	0.240753	-0.371715	1.85812	667.961	555.193	488.402	561.029	570.774	503.573	267.722	165.653
FBgn0031055	et	5.39329	5.36571	-0.326692	0.0173864	-0.500332	0.209153	-0.0145034	0.0807818	-0.0406362	0.0586403	-0.043029	14.4889	-829.523	5.33194	5.29446	-0.00572246	-0.26357	-0.0470479	-0.183869	-0.00403214	9.96363	-856.786	4.08e-11	7.22e-09	0.243775	1.14584	5.39297	0.076433	-0.0555097	0.477639	0.0155409	0.0821837	-0.012413	0.420145	-0.238087	0.568288	5.34317	0.058952	-0.137979	0.0890656	141.621	127.544	153.88	156.252	151.026	141.976	206.035	139.052
FBgn0031117	GstT3	7.77767	7.81636	-0.09778	-0.197155	-0.0272982	-0.0930947	-0.0389067	0.0316065	0.00662181	0.0268489	0.0274621	96.153	-1052.85	7.68583	7.70529	0.126345	-0.118668	0.138742	0.084117	-0.0228881	76.9564	-1066.28	2.13e-05	0.000361764	-0.159913	0.095197	7.79678	0.0132826	-0.166881	0.171546	-0.0233043	0.0422917	0.0271967	0.00834974	-0.0772046	0.118491	7.54512	0.166729	0.135777	0.0512311	1945.9	1902.45	2874.21	1895.93	1984.17	2065.31	1779.06	2143.82
FBgn0031141	CG1304	6.37634	7.22238	0.166308	-1.12867	-0.148785	-0.426469	-0.198779	0.219612	0.189098	0.260156	-0.00556141	2.07725	-1060.46	5.85188	6.34187	1.72948	0.49411	1.30464	-0.557146	-0.0837887	1.4972	-1075.75	3.75e-06	9.95e-05	-0.113502	0.754005	6.73407	0.935034	-0.184219	0.218919	0.197756	0.0207955	0.0623249	0.280077	0.676489	0.540228	6.06866	0.323609	0.0629109	1.80667	196.262	315.109	602.139	375.25	332.257	474.734	278.826	316.797
FBgn0031157	CG1503	6.12323	6.53316	-0.0743487	-0.060774	-0.288783	-0.15078	0.0260076	-0.0383815	0.00652511	0.0490415	0.0190977	37.3168	-944.722	6.15743	6.49312	-0.329312	0.0223892	0.0823663	0.0558097	0.0255043	28.0117	-972.582	2.3e-11	4.39e-09	-0.0548917	0.0368004	5.85012	1.8592	-0.126694	0.74079	-0.0712702	0.112202	0.020038	0.0373341	-0.442927	0.555092	6.23132	0.204053	0.0855435	0.0462341	364.646	294.745	532.558	455.221	607.229	400.418	713.103	646.894
FBgn0031161	CG15445	7.98378	7.95113	-0.020395	-0.00332678	-0.0599587	-0.00348369	-0.0136603	0.00365388	-0.0066487	0.0131691	0.00977066	248.437	-1019.39	7.98003	7.95364	0.0388611	-0.0445506	0.00177242	0.0421092	-0.011785	231.1	-1031.95	4.73e-05	0.000642805	-0.00218202	0.031325	7.97494	0.0190159	-0.0689423	0.0733152	-0.0381591	0.045904	0.0156416	0.015509	-0.0271166	0.0506899	7.96565	0.0229157	0.00508678	0.0406691	2874.8	2632.34	2748.43	2854.36	2754.92	2881.68	2680.92	2790.71
FBgn0031248	CG11912	6.25751	6.25547	-0.227105	-0.0509978	-1.22654	-0.406224	-0.0478108	0.0540562	-0.110999	0.0800732	0.0237517	3.42543	-994.029	5.94509	6.08743	0.336409	-0.540622	-0.307307	-0.161071	-0.0357234	2.56066	-1009.11	4.54e-06	0.000113775	-0.216036	0.188212	6.24881	0.140073	-0.586151	1.04776	-0.00379229	0.117363	0.136446	0.0667191	0.0770941	0.367394	6.09526	0.12494	-0.130049	0.210835	66.9076	41.8002	313.112	199.313	345.798	181.907	414.537	258.758
FBgn0031261	nAChRbeta3	5.1232	5.45963	-0.726227	-0.0260285	-0.6476	-0.311674	0.00763991	0.206863	-0.0544114	0.161492	0.0151111	3.92317	-954.982	4.80876	4.85889	0.78617	-0.293981	0.238985	-0.100908	0.0798888	2.49847	-986.291	8.16e-13	2.55e-10	0.201524	1.13168	5.24988	0.309805	-0.492899	0.149948	-0.0367737	0.213572	-0.368349	0.466171	0.307098	0.77036	4.84013	0.0821767	-0.347523	1.39586	75.8286	87.8877	155.218	162.403	166.649	155.287	165.321	137.843
FBgn0031275	GABA-B-R3	4.87257	4.7277	-0.0341725	-0.177853	-0.362973	0.196201	0.0166746	0.00954155	0.0424337	0.0438266	-0.0464577	15.9746	-773.475	4.84276	4.71466	0.0118803	0.0439213	0.00464916	-0.177923	0.0252617	14.5751	-788.293	5.8e-06	0.00013767	-0.23891	0.157757	4.91879	0.189406	0.17004	0.685263	0.0213372	0.0461416	0.0564352	0.0874623	0.0660254	0.0515664	4.78731	0.139342	-0.0485183	0.265667	72.4832	126.472	68.2424	140.257	116.655	115.356	106.102	91.8952
FBgn0031299	CG4629	6.16357	6.22207	-0.11946	0.136731	-0.156934	0.0635545	-0.0293069	0.0275316	-0.0376631	0.0106885	-0.0321643	21.3958	-920.941	6.17127	6.20233	0.00693671	-0.0629669	-0.0807921	-0.0862057	-0.0295648	15.3396	-934.577	1.75e-05	0.000310271	-0.0865503	0.179596	6.05806	0.216457	0.00242324	0.152885	-0.0135806	0.0468926	-0.0269596	0.0645145	-0.000895829	0.0847187	6.19115	0.0563798	0.00559687	0.122503	342.344	362.269	238.179	359.256	408.291	309.464	375.058	274.477
FBgn0031307	MFS3	4.7306	4.69835	-0.091064	0.118017	-0.285753	0.184535	0.00682972	0.0332149	-0.0125198	0.0169586	-0.0578437	17.7589	-754.927	4.70556	4.73421	0.182764	0.0403271	-0.136815	-0.172532	0.00278089	13.7451	-769.175	9.9e-06	0.00020471	0.0409864	0.223589	4.55086	0.190058	-0.302775	0.474527	0.102853	0.134098	-0.00404577	0.231093	0.120735	0.191249	4.70747	0.0752585	-0.154271	0.035825	70.253	90.0313	90.9899	89.8139	91.6572	95.3904	88.8294	87.0586
FBgn0031313	CG5080	7.70677	7.52318	-0.0102795	0.0496702	-0.660454	0.189383	-0.0114212	0.0126258	-0.0472736	0.0560108	-0.0501384	17.1015	-1150.51	7.761	7.52483	-0.0548972	-0.227697	-0.25965	-0.094988	-0.0162093	14.5614	-1168.68	2.48e-07	1.2e-05	0.0414701	0.183474	7.62362	0.401322	-0.700583	1.83589	-0.0306897	0.0529424	0.0629343	0.250698	-0.0497138	0.232312	7.77571	0.191101	-0.358313	0.147391	835.23	1140.4	1960.3	1822.11	2099.78	1451.93	1811.13	1564.64
FBgn0031314	IntS14	7.3162	7.48007	-0.135242	-0.118852	0.0963698	-0.187204	-0.00599736	0.0136472	0.0282914	-0.00647135	0.039343	79.2396	-1028.4	7.19682	7.41747	-0.0110894	0.0733286	0.0766873	0.0608981	0.0041842	58.2972	-1048.2	5.24e-08	3.19e-06	-0.162432	0.32068	7.46727	0.101465	-0.0227962	0.167814	0.0129538	0.101522	0.0525681	0.0701988	0.0573485	0.02856	7.11602	0.23104	0.05045	0.0505773	1756.32	1572.33	1977.69	1560.05	1415.48	1525.14	1569.32	1657.74
FBgn0031317	Charon	7.46127	7.52789	-0.0470299	-0.0422548	0.0751425	-0.0122116	0.00817974	0.0247005	0.0135274	-0.00247532	0.0157548	147.958	-1014.32	7.39276	7.46814	0.208043	0.0581921	0.0628597	0.0968821	0.0165881	143.822	-1026.91	4.66e-05	0.000636461	-0.043651	0.0824083	7.43677	0.1216	-0.0611071	0.137653	0.010794	0.0172393	0.0220528	0.0609631	0.109001	0.0536537	7.40207	0.0680003	-0.239904	0.388618	1870.07	1798.48	2007.13	1688.01	1743.57	1862.33	1811.13	2113.59
FBgn0031381	Npc2a	8.26448	8.18966	-0.214119	0.0642441	-0.273887	-0.0609712	-0.024345	0.00917466	-0.0175471	0.0251473	0.00361686	111.893	-1114.87	8.20601	8.16869	-0.0982708	-0.0288609	-0.0541069	9.88e-05	-0.0230422	79.6723	-1133.53	1.54e-07	7.95e-06	-0.461655	0.746647	8.2248	0.330172	-0.170036	0.141103	0.000479615	0.0159047	0.0223333	0.0225831	-0.0418599	0.0567208	8.21824	0.170273	-0.0307634	0.0269344	2762.17	2546.6	5491.51	3364.94	3101.76	3036.97	3724.67	3966
FBgn0031406	Send1	5.94512	6.51473	0.48311	0.256358	-0.0826236	-0.0808307	0.00662202	-0.00151422	-0.104804	0.0394037	-0.0483207	5.9932	-1053.87	6.00262	6.41021	0.556713	-0.158453	0.23366	-0.166546	-0.00282553	4.61739	-1066.42	4.78e-05	0.000646321	0.242971	0.28413	6.51547	0.616935	-0.0468823	0.0980433	-0.0196811	0.0497522	-0.046794	0.488938	0.346882	0.666485	6.20742	0.229751	0.0589205	0.147765	148.312	232.581	192.684	455.221	711.385	456.987	572.456	412.319
FBgn0031449	CG31689	8.92095	8.88855	0.0805112	0.0645874	0.178957	0.0759779	0.0107487	-0.0180606	-0.00163294	-0.0127022	0.00494017	301.539	-1183.49	8.96077	8.93526	-0.0431429	0.0325362	0.0936535	0.105543	0.0042762	242.044	-1202.85	7.96e-08	4.5e-06	0.0593943	0.0170749	9.03933	0.534078	0.172672	0.0753177	-0.00665915	0.0095219	0.231774	0.496816	-0.0449729	0.111704	8.94119	0.0151309	0.0926395	0.016571	10117.5	9345.03	6053.5	8181.68	8608.49	8249.06	7876.21	7630.93
FBgn0031473	CG3104	6.08591	6.09476	-0.056332	0.0142576	-0.336288	0.0937138	0.0119075	-0.0259369	-0.00884992	0.0266798	-0.0379002	52.2202	-868.431	6.04941	6.07142	-0.109843	-0.0374111	-0.12762	-0.131732	0.0105943	45.8885	-883.665	3.93e-06	0.000103676	-0.0239452	0.0273789	6.09616	0.0181728	0.0778562	0.306398	-0.0217832	0.076279	0.0335744	0.0778126	0.0547305	0.161934	6.07366	0.0210915	-0.118907	0.064949	292.163	297.961	272.97	381.401	353.089	374.907	362.72	332.516
FBgn0031483	CG9641	9.2047	9.51622	0.117023	-0.182084	0.0920798	-0.196057	0.0190481	-0.0312676	-0.00891569	0.000390686	0.0368613	73.6903	-1363.45	9.21315	9.53845	-0.0570112	-0.290789	0.063625	0.0563369	0.0192255	54.4519	-1392.44	7.75e-12	1.77e-09	-0.0125488	0.176273	9.38829	0.290822	-0.14199	1.02033	0.0122999	0.0958893	-0.00205736	0.0282153	-0.252117	0.241384	9.27108	0.960021	0.0698381	0.064788	11166.9	11149.9	11120.8	10740.8	10973.9	10964.4	11921.7	12727.5
FBgn0031484	CG3165	8.15507	8.46111	0.326894	-0.212104	-0.12082	-0.16132	0.031622	-0.0673437	-0.0282125	0.00521538	0.0214318	52.1313	-1229.48	8.2579	8.49718	-0.0877795	-0.376902	-0.069699	0.069553	0.0210954	33.1424	-1264.43	2.38e-14	1.17e-11	-0.0802524	0.399266	8.44403	0.381721	-0.142994	0.0265215	-0.102092	0.0893538	-0.00141854	0.0480572	-0.321461	0.234249	8.14079	0.483708	0.0175913	0.121355	3582.9	3583.03	4081.16	3316.96	4196.44	3396.34	4985.55	4991.36
FBgn0031489	CG17224	7.24806	7.27888	-0.367197	-0.307086	-0.397612	-0.210345	-0.0328516	0.0846716	-0.00140366	0.0198952	-0.00696838	10.5253	-1105.28	7.14193	7.10343	0.342877	-0.294123	-0.264084	-0.227588	-0.016752	10.231	-1117.4	7.16e-05	0.000859551	-0.360416	0.0654223	7.22402	0.139732	-0.154986	0.249634	-0.0811101	0.122789	0.0238276	0.0529668	0.136891	0.399066	7.14099	0.0474953	-0.239714	0.145108	496.231	689.168	1177.52	1037.17	1080.1	1049.29	1135.04	1388.1
FBgn0031490	CG17264	5.27349	5.29477	-0.463937	-0.0312376	-0.960491	-0.179477	-0.0219223	0.146952	-0.0176859	0.0710034	-0.00240042	7.06563	-852.497	5.0162	5.02471	0.590011	-0.172688	-0.483918	-0.152803	0.0130176	5.33457	-868.254	2.4e-06	6.87e-05	-0.267416	0.504129	4.99376	0.248006	-0.480197	0.655922	-0.0631645	0.245574	0.0232129	0.0396687	0.0964903	1.63117	5.02096	0.0236596	-0.436916	0.433174	50.1807	70.7388	80.2852	196.852	129.153	155.287	155.452	261.176
FBgn0031514	CG3332	6.62829	6.6102	-0.344928	0.344102	-0.627099	0.122796	-0.0230199	0.079393	-0.0738106	0.0598666	-0.0362371	7.67161	-1054.8	6.514	6.51909	0.436734	-0.0178407	-0.0193148	-0.0136181	-0.0250551	6.39053	-1075.49	2.25e-08	1.61e-06	-0.2766	0.435186	6.55958	0.0992499	0.10984	0.786978	-0.0346953	0.0534501	0.0533904	0.297427	0.36123	0.544155	6.50168	0.0325861	-0.0131619	0.0427689	198.493	363.34	420.159	580.714	669.723	588.981	609.469	577.973
FBgn0031517	CG15406	7.53613	7.62311	0.0136824	-0.00406309	-0.321943	0.170989	-0.0232044	0.00386896	-0.0226566	0.0354229	-0.0635105	13.9761	-1156.8	7.59134	7.73845	0.149253	-0.0900701	-0.0826672	-0.282948	-0.0338662	10.6674	-1170.17	2.23e-05	0.000374463	-0.00243094	0.211799	7.56181	0.158104	0.108336	0.35128	-0.00203478	0.0441742	0.314319	0.841747	0.0192179	0.129123	7.71953	0.11528	-0.13764	0.233933	652.349	1064.3	1584.29	1416.11	1718.57	1806.87	2043.08	2183.72
FBgn0031522	CG3285	5.60504	5.59377	0.0439367	0.437865	-0.327807	0.187363	-0.0306237	0.0105449	-0.0775566	0.0374316	-0.0655467	12.8553	-855.294	5.81578	5.73289	-0.0546488	-0.110769	-0.24081	-0.298964	-0.0422316	10.18	-877.655	4.54e-09	4.48e-07	0.0127658	1.14455	5.61598	0.0447477	-0.0284043	0.342631	-0.420379	0.334464	0.0534862	0.108734	-0.163638	0.140133	5.73486	0.1193	-0.278687	0.0662978	112.628	217.576	168.599	230.071	268.722	247.35	251.683	197.091
FBgn0031538	CG3246	7.23276	7.23717	-0.0926891	-0.192439	-0.506046	0.0336543	-0.0340693	0.0480492	-0.00736581	0.0396	-0.040396	15.8505	-1084.63	7.21762	7.17221	0.31031	-0.113869	-0.154929	-0.270766	-0.0303784	13.4557	-1098.09	2.05e-05	0.000350195	-0.138433	0.297708	7.22466	0.0207263	-0.228521	0.53733	0.0250861	0.0345719	-0.0360985	0.093348	-0.0118374	0.478151	7.15458	0.105165	-0.168958	0.178126	433.784	710.604	1395.62	1087.61	1216.54	911.755	1312.7	1286.53
FBgn0031548	CG8852	5.41231	5.45672	-0.06298	-0.0173646	-0.0947206	-0.0151302	-0.00832672	0.0158466	-0.0466857	-0.000675443	-0.0299178	30.4289	-800.022	5.45858	5.47958	0.0414809	-0.17316	-0.0779534	-0.070247	-0.0212773	18.708	-816.681	1.03e-06	3.76e-05	0.0340057	0.173221	5.4248	0.182288	-0.090173	0.110412	-0.0318428	0.0785605	-0.00539694	0.0151835	-0.221242	0.213045	5.45766	0.0442108	-0.104256	0.0485534	195.147	161.842	168.599	222.689	196.855	176.361	214.671	186.209
FBgn0031574	CG3964	6.18415	6.37377	-0.0283434	-0.323371	-0.00912559	-0.367556	-0.0240216	0.0013205	0.0577636	0.0202386	0.0321301	58.6093	-876.736	6.05468	6.19529	0.0199113	0.105987	0.0900898	-0.138403	-0.00112729	42.5698	-896.953	3.52e-08	2.34e-06	-0.369288	0.273299	6.23315	0.150841	-0.10483	0.1725	0.0258463	0.0656227	0.0360179	0.0112856	0.155542	0.164423	6.08751	0.125527	0.00140978	0.0966819	730.408	535.9	432.202	520.428	541.611	573.452	410.836	423.202
FBgn0031579	CG15422	6.13714	6.13381	-0.0218764	0.125059	-0.473328	-0.0178221	-0.019673	0.0210236	-0.0224002	0.0506661	-0.0173112	15.709	-941.649	6.10855	5.99166	0.15754	0.0635275	0.020601	0.0265301	-0.0147051	12.9824	-953.57	8.59e-05	0.000988248	0.186948	0.183884	6.13469	0.0826055	-0.209527	0.887414	-0.00219051	0.0507842	0.574629	2.20761	0.0860686	0.0866674	6.06257	0.0804582	0.0584465	0.0649072	140.506	184.35	504.459	350.643	333.299	395.981	340.513	470.358
FBgn0031653	Jon25Biii	9.91833	9.85416	-0.088425	-0.103163	-0.424137	0.18265	-0.0416746	0.0533344	-0.0510992	0.0671714	-0.0732539	7.13585	-1544.17	9.89785	9.82239	0.341108	-0.348185	-0.0111075	-0.240337	-0.0425023	5.27563	-1559.75	2.85e-06	7.92e-05	-0.101613	0.0288748	9.63895	1.79251	-0.241157	0.528172	-0.0234919	0.052899	-0.00202065	0.118806	-0.14424	0.524872	9.83961	0.0717555	-0.0856709	0.14025	3740.13	8260.37	16652.5	17097.9	17305.5	15469.9	20260.5	15226.8
FBgn0031654	Jon25Bii	5.71533	7.14706	-0.778342	-0.869987	-0.118848	-0.073867	-0.106975	0.279443	0.0402398	0.0776949	0.0234262	1.46452	-1076	5.57634	6.72036	1.24248	-0.112978	0.22231	0.201942	-0.0607507	1.15159	-1087.94	8.45e-05	0.000976361	0.30651	1.32141	5.36446	1.58593	-0.117752	0.0515082	0.131471	0.24905	0.0569257	0.0438413	0.928888	1.0344	5.52044	4.2389	0.212726	0.0882619	388.064	9.64621	18.7332	68.8983	51.0364	107.592	77.7258	61.6665
FBgn0031655	Marcal1	7.73326	7.76257	0.0732335	-0.0746725	0.148528	-0.0505693	0.00207589	-0.00468373	0.0142854	-0.00788005	0.0146012	189.822	-1039.71	7.77301	7.76708	0.0443948	0.019878	0.0580897	0.0537516	0.000495532	135.608	-1056.13	1.29e-06	4.36e-05	0.0565853	0.14555	7.7426	0.0616214	0.169133	0.57921	-0.000450321	0.0932751	0.028471	0.0456007	-0.0117978	0.0433314	7.7899	0.0649416	0.0587678	0.0250008	2758.82	2852.06	2349.68	2456.96	2490.37	2668.71	2273.79	2412.25
FBgn0031695	Cyp4ac3	5.41682	5.20944	-0.0115642	0.341802	0.102968	0.543378	0.0473038	0.0168185	0.0054236	-0.0212368	-0.0921843	15.0871	-898.914	5.46017	5.28007	0.083968	0.469407	0.000797196	-0.0242233	0.0281082	12.2307	-915.222	1.43e-06	4.66e-05	0.293748	0.588914	5.52832	0.780853	0.236675	0.302813	-0.00065756	0.01881	-0.0443709	0.0891413	0.352554	0.199655	5.41314	0.192062	0.00310616	0.0679153	357.956	254.017	294.379	270.672	252.057	211.856	283.761	296.241
FBgn0031726	Cyp6a16	3.70694	4.46538	0.137772	0.135783	-0.340603	0.00319089	-0.0180494	0.0797726	-0.0689259	0.0567732	-0.0453027	12.7835	-667.336	3.74647	4.33479	0.884634	-0.244636	-0.0506228	-0.119629	-0.0128204	6.46244	-693.101	1.73e-10	2.53e-08	0.155389	0.046544	4.05317	0.475774	-0.102873	0.471123	0.178371	0.339789	0.0435508	0.191122	0.584815	0.5876	4.00369	0.947527	-0.153753	0.115407	16.7269	38.5848	50.8473	39.3705	64.5767	44.3676	49.3497	78.5946
FBgn0031735	CG11029	5.25974	5.10161	-0.147523	0.108276	-0.281228	0.119526	-0.0330539	0.042677	-0.0499577	0.0236913	-0.0195731	12.4268	-803.745	5.21377	5.07576	0.13707	-0.170702	-0.124357	-0.130604	-0.0270132	8.87603	-816.746	3.16e-05	0.000483905	0.00921118	0.285195	5.08934	0.305248	-0.228693	0.418013	0.0126578	0.126625	0.162506	0.496067	-0.388215	1.13061	5.15471	0.119353	-0.132627	0.0254653	111.513	106.108	135.147	123.033	172.899	119.793	160.386	90.6861
FBgn0031741	CG11034	7.01655	6.30872	0.477833	0.238552	-0.0444225	0.419127	0.0238878	-0.157524	-0.0132984	-0.0578157	-0.0744764	10.0057	-1074.01	7.25681	6.72083	-0.642474	0.0800656	-0.390658	-0.0809444	-0.027853	7.91311	-1098.96	3.81e-10	5.02e-08	0.599586	0.615676	6.33356	0.815597	0.163148	0.452477	0.0290881	0.18554	-0.0469104	0.0268687	-0.168171	0.555554	6.86463	0.362823	-0.268433	0.748061	592.132	1138.25	920.604	799.713	540.569	1098.1	684.727	424.411
FBgn0031760	Tsp26A	6.67458	6.25242	-0.0306177	0.0776957	-0.481254	-0.426668	0.0326705	-0.122345	-0.0908872	0.0484403	0.0256315	12.0358	-1022.79	6.78807	6.43943	-0.750489	-0.476617	-0.0898012	-0.119999	0.00868135	7.72676	-1060.09	2.44e-15	1.43e-12	0.0219127	0.247802	6.41813	0.243653	-0.261798	0.295463	-0.164378	0.15693	0.0656103	0.0279441	-0.626668	0.18348	6.60923	0.103438	-0.0967248	0.0456744	451.626	663.445	319.803	435.536	550.985	594.526	415.771	522.352
FBgn0031773	Fbw5	7.40013	7.40787	0.0839641	-0.00790917	0.151111	-0.0552423	0.00273131	-0.0146685	0.00473054	-0.00940972	0.0048167	196.322	-979.399	7.44424	7.43423	0.0404561	0.0298999	0.0607404	-0.0120805	-0.00147663	178.489	-991.349	8.36e-05	0.00096962	0.125876	1.94309	7.40533	0.0217248	-0.0572223	0.155042	-0.0475687	0.0353892	0.00465434	0.0209762	-0.00311232	0.0270422	7.44216	0.0176159	0.0559426	0.10156	1968.2	1974.26	1672.61	1748.29	1778.98	1892.28	1580.42	1726.66
FBgn0031868	Rat1	8.51883	8.74896	0.0547506	-0.20352	0.248962	-0.0925488	-0.00114558	0.0136266	0.0216543	-0.0147861	0.0252219	105.913	-1215.81	8.47171	8.66356	0.11164	-0.0862396	0.104921	0.10036	0.0110394	82.4557	-1239.87	8.89e-10	1.02e-07	-0.290359	0.447678	8.66952	0.261259	0.00640404	0.21316	-0.0165407	0.072506	-0.0512815	0.146687	-0.0352465	0.136245	8.44109	0.273679	0.0986749	0.00764587	6657.31	6854.17	3984.82	5962.17	5863.98	5905.33	5534.57	5263.42
FBgn0031877	CG10399	6.02354	6.54694	-0.00844	2.21e-05	-0.237603	-0.0134207	-0.0449071	0.0552475	0.00951479	0.00608632	0.00450383	25.9988	-901.95	5.94196	6.43478	0.466469	0.0995385	-0.218164	0.0299305	-0.0354433	26.2537	-914.403	5.25e-05	0.00069051	0.0393755	0.1081	6.19261	0.382055	-0.281345	0.672533	-0.0504303	0.771089	-0.00192259	0.0477759	0.168536	0.279286	6.28266	0.480635	-0.116796	0.27843	226.371	260.448	448.259	313.733	405.167	280.625	632.91	652.94
FBgn0031908	CG5177	7.33993	7.51832	-0.264128	0.192937	-0.27644	0.160251	-0.040585	0.0480099	-0.0465639	0.0270263	-0.0624389	11.789	-1128.13	7.34804	7.45787	-0.00226032	-0.054054	-0.120367	-0.134968	-0.0421626	11.9068	-1140.59	5.22e-05	0.000690494	0.0474631	0.312526	7.31121	0.272711	-0.147379	0.460247	-0.00374212	0.18151	-0.117098	0.328071	-0.0345195	0.23888	7.28591	0.121277	-0.163899	0.0779167	669.076	839.22	1063.78	975.649	986.357	999.381	1344.78	1114.83
FBgn0031910	CG15818	6.01447	6.50317	0.111167	0.0904544	-0.206683	-0.273869	-0.0182221	0.0654695	-0.0140032	0.0438074	-0.0174505	8.65048	-1010.84	5.89254	6.32927	0.449645	0.00779149	0.00435176	-0.321538	0.00227637	7.37107	-1024.57	1.61e-05	0.000293804	0.0731933	0.177579	6.41043	0.418678	-0.165534	0.0817641	0.0504641	0.094887	-0.0286681	0.0706763	0.0780072	0.337007	6.11919	0.255407	-0.324028	0.248503	209.644	187.565	509.811	259.599	422.873	306.137	297.332	475.195
FBgn0031935	CG13793	4.95585	5.5801	0.376353	0.323744	0.0818191	0.382524	-0.00523815	0.0405962	-0.0336299	-0.0737278	-0.0841136	9.80746	-863.652	5.15345	5.83855	0.660759	0.0736613	-0.368064	-0.214488	-0.0363321	7.13935	-878.818	4.19e-06	0.000107771	0.33991	0.0788912	5.41479	1.46766	0.0947269	0.289305	-0.0537482	0.0995567	-0.078146	0.0255993	0.0490193	1.62108	5.00132	0.925325	-0.265135	0.103143	74.7135	117.898	84.2995	178.397	208.312	163.051	262.787	229.738
FBgn0031961	CG7102	5.49012	5.88493	0.0932404	-0.160506	0.15205	0.0516983	0.0278547	-0.0307908	-0.0157264	0.0305475	0.02737	37.0577	-878.217	5.46891	5.79758	-0.0981325	-0.145918	0.3981	0.357274	0.028231	25.1783	-892.201	1.27e-05	0.000244658	-0.11305	0.249471	5.57622	0.365501	-0.0119217	0.266857	0.0386104	0.14507	0.022001	0.0168816	-0.118242	0.0425824	5.59483	0.138629	0.395446	0.107723	345.689	263.663	191.346	254.678	315.592	252.896	281.293	318.006
FBgn0031970	CG7227	4.69931	4.67894	-0.123877	-0.0620009	-0.583564	-0.00774911	-0.0479834	0.0160222	-0.0954059	0.0306483	-0.0466961	6.531	-722.904	4.74194	4.70386	-0.161758	-0.499455	-0.292159	-0.261748	-0.0638241	5.02221	-736.405	1.99e-05	0.000343651	-0.0479174	0.0431165	4.70732	0.0976412	-0.270205	0.255496	-0.0836029	0.107446	-0.0575732	0.213556	-0.0713947	0.470425	4.73979	0.043545	-0.372334	0.234639	33.4538	25.7232	70.9186	67.668	102.073	72.0974	143.114	83.4312
FBgn0031974	CG12560	6.50425	7.50194	-0.0275192	-0.459999	0.084797	-0.569556	-0.0901387	0.122746	0.0477584	-0.0584772	0.105759	21.3065	-996.473	6.26376	7.31249	0.903428	-0.121817	-0.304355	0.104623	-0.0577846	8.98311	-1058.61	0	0	0.146035	0.344799	6.45991	0.68759	-0.328686	0.336495	0.0834051	0.0613232	-0.0363776	0.12825	0.690845	1.26931	6.81245	1.16652	-0.182891	0.434126	882.065	770.625	702.495	697.596	627.019	493.59	1149.85	1276.86
FBgn0031987	CG12375	7.75314	7.8014	-0.0993843	-0.0857911	-0.0777728	-0.169055	-0.00304576	0.00951224	0.00774974	0.00980682	0.0281426	247.846	-1009.18	7.68855	7.73768	0.0217162	-0.00936859	0.0269389	0.048179	0.00513781	189.894	-1023.63	8.16e-06	0.000179153	-0.00796281	0.185851	7.73931	0.0621681	-0.199045	0.334784	0.0108451	0.00937176	0.0275367	0.0196913	-0.0194079	0.0183278	7.76089	0.109023	0.0280603	0.023768	2226.91	2084.65	2834.07	2212.13	2206.02	2360.36	2252.81	2327.61
FBgn0031988	CG8668	8.49151	8.64838	0.107041	-0.149384	0.267195	-0.065035	0.0247484	0.0031641	0.0180435	-0.0123828	0.0234022	86.0146	-1259.04	8.55582	8.64211	0.0536454	0.0173208	0.1284	0.0974149	0.024705	59.5287	-1272.81	1.55e-05	0.000285849	-0.0728078	0.186423	8.39767	0.246943	0.116728	0.161236	0.00719692	0.0148821	0.0274415	0.042051	0.0220656	0.0395483	8.66751	0.101939	0.136815	0.0390857	7689.91	6995.64	5001.77	5819.45	5752.53	5856.53	5513.59	5751.92
FBgn0032013	Scgalpha	4.49866	4.49191	-0.0160458	0.15831	-0.15705	0.305855	-0.00392487	-0.0117015	-0.0322212	-0.000523938	-0.0678883	18.9955	-691.912	4.70793	4.62635	-0.122946	-0.0207025	-0.192721	-0.186053	-0.0240849	14.294	-705.63	1.62e-05	0.000294379	-0.201543	0.465098	4.49946	0.068695	0.213377	0.207596	-0.033028	0.0171018	0.00905486	0.0908178	-0.0237919	0.0171194	4.72672	0.255985	-0.183922	0.017297	60.2168	71.8106	69.5805	68.8983	82.2832	69.879	74.0245	76.1763
FBgn0032026	CG7627	10.0254	9.7234	0.176349	-0.334136	0.0727725	0.170126	-0.0186035	-0.0866535	0.0166715	0.0121697	-0.00268492	24.0085	-1477.48	10.0875	9.80657	-0.469129	-0.210286	0.185027	0.200649	-0.0326568	15.8566	-1510.27	1.94e-13	7e-11	0.756555	1.4653	9.81617	0.486466	0.108877	0.101884	0.074599	0.194979	0.00778673	0.0692679	-0.3664	0.0782534	9.77965	0.423626	0.187795	0.0483944	20710.1	22564.6	12634.2	21225.6	21230.1	23074.5	16994.8	16654.8
FBgn0032055	CG13091	6.34786	7.51987	-0.460009	-0.0900872	-0.297584	-0.291962	-0.0747239	0.160715	-0.0403646	-0.00821779	0.0262027	3.48716	-1105.69	6.22387	7.29331	0.847259	-0.395019	-0.504048	0.0727005	-0.0473046	3.00739	-1122	1.43e-06	4.66e-05	-0.140296	0.369102	5.84141	4.80604	-0.290836	0.0361302	-0.00980657	0.195154	-0.0237204	0.252833	0.729706	1.11841	6.58106	1.24367	-0.170301	0.419878	110.398	418.002	877.785	425.693	394.751	440.349	1190.56	726.698
FBgn0032075	Tsp29Fb	8.5098	8.4868	-0.105592	0.0931711	-0.343965	0.0440531	-0.0191997	0.0130944	-0.0209811	0.0282683	-0.0299504	20.5546	-1273.61	8.49394	8.49094	-0.00731527	-0.0322216	-0.142556	-0.138518	-0.0236504	18.1326	-1285.68	7.54e-05	0.00089434	0.277639	0.617294	8.4057	0.317608	-0.117017	0.309731	-0.0102925	0.0234128	-0.0123044	0.0311253	0.0897732	0.463504	8.4802	0.024387	-0.091961	0.0968842	2966.24	2702.01	5114.17	4034.24	3910.01	3789	3751.81	4494.4
FBgn0032078	C1GalTA	7.90007	7.76718	0.118753	0.083828	0.189194	0.150771	0.022522	-0.00540516	0.0121089	-0.0218059	-0.0420759	90.2181	-1126.1	7.97601	7.89939	0.0897439	0.117077	0.0498863	-0.148282	0.010511	62.8231	-1147.63	1.01e-08	8.49e-07	0.0537392	0.0556297	7.79556	0.341535	0.177437	0.0969578	0.010911	0.01432	0.151373	0.225728	0.0955449	0.0682766	7.9975	0.0953669	-0.0406582	0.0903286	4055.72	3676.28	3192.67	3289.89	3231.96	3226.64	3039.94	3083.33
FBgn0032079	CG31886	7.26849	7.24728	0.0579271	-0.0252703	0.221933	0.0252519	0.0117081	-0.00808728	0.00465386	-0.0233372	0.00372371	86.6642	-1034.45	7.26087	7.24547	0.0177734	0.0619635	0.0726611	0.0512643	0.0105627	73.3024	-1046.61	6.92e-05	0.000837364	-0.00354205	0.160301	7.25628	0.0231112	0.370101	0.725353	-0.0361827	0.144791	-0.0119814	0.0668105	0.0611682	0.0505972	7.26212	0.0237219	0.0621178	0.0316114	2420.94	2167.18	1162.8	1733.53	1468.6	1530.68	1656.92	1373.59
FBgn0032084	CG13101	7.33831	6.75167	0.251539	0.372264	0.278042	0.402356	0.0173929	-0.0812444	-0.0255418	-0.0111157	-0.093138	10.6016	-1136.5	7.44149	6.95373	-0.429669	0.226062	0.259734	-0.237239	-0.00924066	9.80959	-1155.9	7.66e-08	4.35e-06	0.42002	0.339493	6.82573	0.750524	0.492887	0.458592	-0.0565742	0.105285	-0.075683	0.0656031	-0.107564	0.372398	6.93253	0.649833	-0.0777885	0.288821	1272.36	1523.03	2433.98	1996.82	2123.74	2165.14	1202.9	1446.14
FBgn0032087	CG9568	6.94147	6.98527	-0.200261	0.439833	-0.75028	0.0572599	-0.00765488	0.0438321	-0.089479	0.0821213	-0.0170242	10.384	-1107.64	6.88116	6.91055	0.175802	-0.0586723	-0.107082	-0.064275	-0.00272159	7.21604	-1133.18	2.16e-10	3.03e-08	0.0223936	0.965562	6.92856	0.117013	-0.230506	0.454328	-0.0473957	0.248573	0.137442	0.251997	-0.0159298	0.353394	6.88104	0.0439423	-0.0956393	0.0369565	432.669	535.9	1513.38	841.544	1001.98	930.611	996.864	1557.38
FBgn0032088	CG13102	6.47546	6.28745	0.140811	0.114746	-0.700751	0.0105095	-0.0521388	-0.00823991	-0.0666497	0.0743685	-0.0595903	8.81749	-974.587	6.54233	6.15265	0.191486	-0.124067	-0.291256	-0.249407	-0.048898	6.18221	-992.516	3.1e-07	1.46e-05	0.126633	0.0447873	6.36582	0.0988724	0.125447	0.600486	-0.0693357	0.264499	-0.12648	0.141245	-0.123844	0.0314953	6.56998	0.419714	-0.189403	0.0760412	148.312	224.006	840.318	414.62	528.07	463.642	446.615	472.777
FBgn0032123	Oatp30B	8.43278	8.40809	0.0802484	-0.0492547	0.179219	0.0450002	0.00865428	-0.00867596	0.0139843	-0.0164912	-0.00384248	167.025	-1163.07	8.46047	8.42535	0.0382017	0.061315	0.0534498	0.0216924	0.00513907	130.406	-1175.44	5.71e-05	0.000732299	0.0739776	0.13841	8.43546	0.0426685	-0.283372	0.304649	0.0300111	0.0298359	-0.0359779	0.09833	0.0992057	0.0764531	8.38263	0.0951754	0.0289682	0.0299328	6167.77	6191.79	3378.67	5040.65	5241.13	5283.08	4725.23	4651.59
FBgn0032136	Apoltp	8.10246	8.10738	-0.196733	0.0422252	-0.292554	0.031134	-0.0109338	0.0582411	-0.0260745	0.0327383	-0.00950705	23.9639	-1222.88	7.98199	7.95421	0.224798	-0.0901702	-0.0580514	0.0641483	0.00252982	18.7573	-1243.06	3.65e-08	2.4e-06	-0.0733458	0.296878	8.08541	0.144107	0.281595	0.410976	-0.00581549	0.0878225	0.101992	0.0707452	0.0753453	0.17658	7.97798	0.0707352	0.00232341	0.0607716	2423.17	1959.25	1884.03	2942.94	2922.61	2289.37	3529.74	2441.27
FBgn0032147	IP3K1	7.68482	7.42985	0.0379755	0.259807	-0.0986628	0.232048	0.0218274	-0.00359869	0.00714381	-0.011715	-0.0292713	70.9279	-1093.64	7.71934	7.46809	-0.00439982	0.365729	-0.155608	0.0385056	0.0128311	63.4061	-1106.47	3.69e-05	0.000542991	0.0193153	0.287412	7.52985	0.143841	0.138281	0.134844	0.0189598	0.0287801	-0.1667	0.311097	-0.040876	0.770701	7.54337	0.297779	0.0329474	0.308126	2293.82	2439.42	2333.62	1947.61	2269.56	2199.53	2086.26	2327.61
FBgn0032154	mtDNA-helicase	7.95588	7.95279	-0.0634572	-0.0471453	-0.00985182	0.0138981	-0.00699606	0.000450726	0.00899223	0.0113665	0.0166107	249.335	-1045.07	7.91046	7.93957	-0.0367567	0.000827958	0.0850546	0.0950471	-0.00172615	184.221	-1059.06	1.26e-05	0.000244658	-0.0601143	0.0139104	7.93181	0.0319568	-0.00796733	0.0141392	-0.000742162	0.047585	-0.00152524	0.0540417	-0.0130751	0.0523505	7.95537	0.0898718	0.0924371	0.00925684	2957.32	2826.34	3310.43	2925.72	2836.17	3046.95	2799.36	2979.34
FBgn0032161	CG4594	7.2953	6.92162	-0.0373421	0.0830876	-0.310411	0.326228	-0.0371139	0.00172299	0.0375581	0.0234291	-0.122042	21.0566	-1049.98	7.2823	6.95929	0.00210538	0.305605	-0.0801128	-0.556001	-0.0355997	11.4785	-1093.59	0	0	0.144979	0.228661	6.84716	0.455473	-0.178532	1.08263	0.0242216	0.0243793	-0.0739763	0.113129	0.333493	0.344358	7.07539	0.376153	-0.358074	0.387846	988.002	1273.3	1383.58	943.661	716.593	1089.23	1152.32	1262.35
FBgn0032187	CG4839	6.12505	6.17426	0.0409375	0.163614	-0.296664	0.141972	0.000518939	0.00974656	-0.041194	0.0252759	-0.0334369	19.0002	-944.869	6.14662	6.22687	0.329059	-0.133779	-0.102584	-0.142727	-0.00521316	19.0655	-957.253	5.6e-05	0.000722398	0.173124	0.200981	6.24349	0.159481	0.0780413	2.07133	-0.0472512	0.116537	-0.0938479	0.323016	-0.0762608	0.23149	6.21438	0.12676	-0.101551	0.109433	223.025	222.935	290.365	408.469	397.876	430.366	407.135	403.855
FBgn0032213	CG5390	7.16773	7.09246	-0.175218	0.00363279	-0.445695	0.113648	0.0080719	0.0125777	-0.030291	0.0240155	-0.0306003	26.9609	-1072.15	7.217	7.12433	-0.181266	-0.109421	-0.172177	-0.100456	-0.002664	23.0822	-1085.71	1.86e-05	0.000326339	0.116034	0.605835	7.08107	0.073367	-0.227679	0.32511	0.0440093	0.113055	0.00500682	0.0502694	-0.0974586	0.0515521	7.18336	0.195677	-0.112034	0.0765157	603.284	793.133	1388.93	974.419	1091.55	869.606	1395.36	1501.76
FBgn0032219	CG4995	4.97657	4.92665	0.0616619	0.0729198	-0.791947	0.129485	-0.0439507	0.0136552	-0.0399118	0.0770741	-0.0402874	11.8947	-751.292	4.9797	4.8775	0.188607	-0.16869	-0.316077	-0.257828	-0.0353731	9.86916	-763.537	6.37e-05	0.000791418	0.0788951	0.170984	4.94883	0.039843	-0.432817	0.846597	-0.0172808	0.0298913	0.0159218	0.0792813	-0.076067	0.0897939	5.02132	0.343199	-0.278929	0.0543851	35.6841	50.3746	70.9186	77.5106	108.322	77.6434	144.348	117.287
FBgn0032225	CG5022	4.15446	4.00794	0.301548	0.304669	0.117638	0.38664	0.02389	-0.0727838	-0.029378	-0.0222384	-0.0775517	27.0237	-649.336	4.43399	4.21302	-0.385548	0.139485	-0.120669	-0.124192	-0.0120251	18.4185	-667.008	3.95e-07	1.74e-05	0.286411	0.0322786	3.74621	0.440909	0.0842739	1.33156	-0.0797334	0.0456023	-0.0372463	0.0271389	-0.0661835	0.24761	4.02624	0.639365	-0.0870221	0.081538	78.0589	71.8106	56.1996	54.1344	69.7845	61.0055	83.8945	61.6665
FBgn0032249	TBC1D16	5.78821	6.17191	-0.113527	-0.117113	-0.0809543	-0.0980153	-0.0138716	0.0443899	0.00430709	0.00591423	0.0192655	115.48	-806.796	5.7242	6.06839	0.141338	-0.0613216	-0.049622	0.0841725	-0.000621071	69.3601	-824.403	4.2e-07	1.81e-05	-0.0722131	0.0360228	6.14261	0.275308	-0.10146	0.0239732	0.0744229	0.188739	0.00177453	0.0194402	0.34045	0.564163	6.13576	0.427557	0.0224533	0.0982378	351.265	309.75	242.194	337.11	309.343	295.045	456.485	453.43
FBgn0032286	CG7300	5.8619	5.84856	0.350299	0.648336	-0.487198	0.4359	-0.0163591	-0.0428966	-0.0763983	-0.0251302	-0.156519	6.61039	-940.863	6.20654	6.09783	-0.0417602	0.118015	-0.67332	-0.514814	-0.0628301	5.6641	-953.558	4.2e-05	0.000597411	0.506233	0.426442	5.86335	0.0591829	-0.576238	0.700065	-0.057809	0.0196779	-0.177686	0.235984	0.0192169	0.12294	6.18726	0.133902	-0.598775	0.216419	141.621	284.027	188.67	262.06	427.039	262.878	463.887	286.568
FBgn0032343	CG6201	6.50048	6.48494	0.144786	0.0206305	-0.000539852	0.0501555	0.00628064	-0.0136938	-0.00870792	0.0151335	0.0289767	109.415	-891.489	6.47342	6.4271	0.0474731	-0.00537725	0.0883736	0.22361	0.0121691	90.4021	-910.539	1.07e-07	5.79e-06	0.0839631	0.213343	6.07047	1.11263	0.0128826	0.0409342	-0.00967407	0.0119833	0.011004	0.0218299	0.0668621	0.26084	6.45092	0.0296616	0.0312921	0.131397	577.636	660.229	504.459	618.855	794.71	752.032	660.052	523.561
FBgn0032363	Dlg5	8.41939	8.45262	0.0975597	0.0194545	0.136059	-0.0102008	0.000263444	-0.0161375	-0.00456779	-0.0153672	0.00605709	143.387	-1159.02	8.47108	8.47666	-0.0418118	-0.00343677	0.0318158	0.0528134	-0.00377353	131.062	-1170.96	8.45e-05	0.000976361	0.144053	0.137203	8.42878	0.0381183	0.0645875	0.666317	-0.0348371	0.0632014	-0.00269863	0.010578	-0.0413598	0.04467	8.45061	0.029475	0.0329527	0.0315464	5328.08	5673.04	3172.6	4873.33	5008.86	4805.02	4198.42	3976.89
FBgn0032399	CG6785	5.26089	4.98355	0.199921	0.306435	0.155643	0.310004	0.0350234	-0.0508726	-0.0259494	-0.0216857	-0.0707938	36.1767	-773.836	5.49797	5.16784	-0.263872	0.116588	0.00221065	-0.172262	0.00676987	33.1268	-791.226	5.15e-07	2.17e-05	0.193048	0.071202	5.15375	0.233129	-0.0732497	0.692865	-0.0462323	0.0225446	-0.135605	0.20018	0.204578	0.350323	5.52101	0.409574	-0.018345	0.145191	273.206	225.078	190.008	210.386	247.891	199.654	175.191	136.634
FBgn0032422	atilla	7.39975	7.36221	-0.175075	0.0253787	-0.311164	0.0831961	-0.0358347	0.0187862	-0.00556119	0.026368	-0.0256113	40.7506	-1050.95	7.38455	7.35709	-0.0272592	-0.0804807	-0.15252	-0.126154	-0.0335536	31.1643	-1063.91	3.27e-05	0.000497202	0.104928	0.41971	7.37651	0.0307204	-0.129065	0.432507	0.00897036	0.0339114	-0.0168531	0.0779993	-0.0507454	0.0754421	7.36448	0.0553164	-0.139951	0.037487	843.036	984.985	1680.64	1264.78	1313.41	1202.36	1584.12	1471.53
FBgn0032435	Oatp33Eb	6.33351	6.40699	0.00680804	0.106732	-0.384685	-0.0766553	0.00739063	0.014429	-0.0496207	0.0425207	0.011541	14.5288	-1012.9	6.25143	6.28376	0.0389293	-0.0795727	-0.14301	-0.0341898	0.0186374	11.3447	-1026.56	1.71e-05	0.000306971	0.105255	0.0718075	6.31144	0.612836	-0.523621	0.966797	0.00667614	0.1055	0.0353902	0.0195518	0.0998435	0.144116	6.29639	0.0707232	-0.183543	0.224296	365.762	322.612	471.006	499.513	537.445	586.762	423.174	534.443
FBgn0032452	CG15484	4.63437	4.86605	-0.249706	-0.309368	-0.183954	-0.260134	-0.0238757	0.0425958	0.0457612	0.0280071	0.052706	60.3052	-659.822	4.49028	4.67317	0.107435	0.0422001	0.0398969	0.123114	0.000719017	41.8662	-681.427	9.36e-09	8.12e-07	-0.272696	0.251984	4.65478	0.456547	-0.201227	0.13799	0.079282	0.0878317	0.0548985	0.0407595	0.0447284	0.100806	4.60456	0.153982	0.0505787	0.169524	128.24	115.754	111.061	114.42	83.3247	102.046	102.401	122.124
FBgn0032470	CG5142	4.69925	4.49892	-0.0923233	-0.0208803	-0.341585	0.233634	-0.029503	0.0283733	0.039072	0.037229	-0.0694667	22.4734	-685.549	4.69821	4.50934	0.133874	0.195125	-0.0660675	-0.290099	-0.0243198	15.578	-701.046	3.07e-06	8.46e-05	0.0460481	0.283929	4.7617	0.46546	0.0471416	0.376532	-0.0349853	0.0879079	-0.00745814	0.239756	0.0650786	0.300281	4.65228	0.107933	-0.0246232	0.412938	82.5194	77.1697	76.2709	81.2016	57.2858	74.3158	90.0632	93.1044
FBgn0032475	Sfmbt	9.28119	9.32627	0.0122631	-0.0995244	0.130659	-0.074344	0.00420281	-0.00165121	0.0120289	-0.00779433	0.0218067	79.6953	-1339.03	9.22525	9.27045	0.0132239	0.01461	0.0684525	0.0405874	0.0114982	66.4941	-1351.64	4.54e-05	0.000626356	-0.0620155	0.0551997	9.28142	0.32298	0.128989	0.146265	-0.00340766	0.0227685	-0.0998915	0.202714	0.0323269	0.0258973	9.22671	0.0298639	0.0184981	0.0454643	13693.8	13545.4	7822.45	11114.8	10936.4	11393.6	9689.81	10257.2
FBgn0032486	mRF1	7.06839	7.14113	0.0331491	-0.0477934	0.107081	-0.155358	-0.00928122	0.00459282	0.0102632	-0.000682358	0.0258581	213.378	-923.444	7.05301	7.10107	0.0323308	0.016659	0.0755167	0.0635457	-0.00399239	155.977	-936.524	2.94e-05	0.00045796	0.0553203	0.0465906	7.09781	0.0634802	-0.0324987	0.382749	-0.00350683	0.030825	0.0948501	0.157995	-0.039496	0.0634051	6.94434	0.166308	0.0665305	0.0151383	1226.64	1210.06	1449.15	1222.95	1147.8	1212.35	1104.2	1234.54
FBgn0032519	CG16957	3.77919	4.10613	0.582813	0.343092	0.0879641	0.215588	0.0745079	-0.079213	-0.0715125	-0.00658077	-0.0338785	8.39998	-739.884	4.01048	4.40622	-0.0591752	-0.15992	-0.0222495	-0.108051	0.0462251	8.31361	-753.612	1.61e-05	0.000293804	0.53412	0.296625	4.06371	0.318726	0.230332	0.139109	-0.0694174	0.0216363	-0.0136777	0.0356736	-0.129496	0.100294	4.45131	0.469223	-0.0204407	0.469601	59.1017	53.59	80.2852	34.4492	108.322	79.8618	72.7908	55.6208
FBgn0032521	CG7110	8.29488	8.32689	0.0183303	-0.0270551	0.202438	-0.061298	0.0148914	-0.0064669	0.0137154	-0.00765483	0.0148205	145.756	-1160.66	8.28777	8.34623	-0.0245962	0.01636	0.124829	0.00802763	0.0165684	105.741	-1173.72	2.99e-05	0.000463982	0.0127313	0.0443177	8.32092	0.0575373	0.0875597	0.210793	-0.0427603	0.167195	-0.0113969	0.0337976	-0.0935936	0.135449	8.31835	0.0522752	0.0731583	0.0479375	5369.33	5101.77	3541.92	4662.94	4535.99	4650.84	3962.78	4357.77
FBgn0032612	CG13282	4.91546	4.79465	-0.0145769	0.139356	-0.350842	0.389988	0.0136586	-0.000156443	-0.034604	0.0260213	-0.0663935	17.5731	-769.916	5.00779	4.95625	-0.235306	-0.148901	-0.141085	-0.126887	0.00277007	14.4209	-784.695	6.02e-06	0.000141678	0.00564189	0.308221	5.22095	0.461031	0.207986	1.38804	-0.0156498	0.0542816	-0.0404998	0.121473	-0.194562	0.254431	5.00478	0.0913233	-0.136893	0.121138	62.4471	82.5287	80.2852	107.038	124.987	102.046	145.582	131.797
FBgn0032614	CG13284	7.2487	7.41146	0.0561069	0.129077	-0.356374	0.437919	-0.00769713	-0.00663373	-0.0393534	0.03617	-0.0789261	16.459	-1132.02	7.37506	7.53416	-0.101856	-0.140899	-0.187352	-0.166802	-0.0197236	12.8468	-1144.73	4.13e-05	0.000591195	0.0613038	0.218901	7.33267	0.0664699	0.613096	0.990059	-0.0101215	0.0273966	-0.0384795	0.120467	-0.11312	0.0787904	7.37117	0.109372	-0.201344	0.0475146	443.82	744.901	1268.51	1241.4	1486.3	1216.78	1565.62	1282.91
FBgn0032668	CG17681	4.30761	4.14681	0.0378105	0.0524471	-0.00654649	-0.248876	-0.0447407	0.0807953	0.041493	-0.00766486	0.0439542	20.5976	-652.284	4.1449	4.13698	0.582503	0.158157	-0.0241947	-0.0215727	-0.0232882	15.2687	-664.893	4.55e-05	0.000626856	0.0373652	0.027676	4.1562	0.261248	0.0351473	0.41047	-0.123003	0.224683	0.0601007	0.0402579	0.377774	0.376024	4.12488	0.140235	-0.0253563	0.0410256	90.3253	49.3028	121.766	61.5164	62.4935	75.425	71.557	53.2025
FBgn0032683	kon	5.37686	5.44585	0.103313	0.343745	-0.177256	0.356367	0.00432547	-0.00652112	-0.0457509	0.011667	-0.0695186	24.0375	-820.105	5.56551	5.59246	-0.0318097	0.0144333	-0.16449	-0.134459	-0.0184349	19.7104	-834.274	1.07e-05	0.000213728	0.212482	0.419162	5.43618	0.160655	0.123567	1.29598	-0.0276286	0.0209595	0.0754371	0.170927	0.0396789	0.103571	5.5905	0.0230515	-0.136746	0.0539677	254.249	177.919	132.471	198.083	214.561	220.729	268.956	195.882
FBgn0032684	CG10178	6.84714	6.82216	0.0128974	-0.00711692	-0.424401	0.0466987	-0.0193999	-0.0130265	-0.0334408	0.0272313	-0.0272348	24.295	-1001.74	6.91333	6.89138	-0.179935	-0.197241	-0.28554	-0.11242	-0.0307144	19.0382	-1017.42	2.59e-06	7.27e-05	-0.00374546	0.0307308	6.78745	0.184334	-0.0862509	0.843194	-0.0980244	0.124499	-0.212977	0.338648	-0.10925	0.15386	6.88618	0.0605373	-0.263263	0.175605	373.567	468.377	616.858	580.714	894.699	657.75	1105.43	910.488
FBgn0032688	CG15160	8.20691	8.17572	-0.110902	-0.181575	0.0956096	-0.0989701	0.00830083	0.00132993	0.0288092	-0.0124583	0.0393319	54.2441	-1191.12	8.13978	8.13536	-0.0798518	0.0130136	0.0518962	0.173727	0.0146817	45.6252	-1209.57	1.88e-07	9.45e-06	-0.0180444	0.222586	8.19019	0.180495	0.0520186	0.0889483	-0.000909035	0.026181	0.0543799	0.0477928	0.00817959	0.0550755	8.16267	0.0642598	0.0941509	0.150191	4801.74	4495.13	2904.99	4066.23	3345.49	3573.81	3092.99	3186.1
FBgn0032694	MESR3	7.25506	7.15924	0.0413672	0.20782	-0.184024	0.195134	0.0084305	-0.0100734	-0.025254	0.0178978	-0.0234886	101.5	-1000.51	7.27782	7.23841	-0.0444741	0.0174506	-0.00187479	-0.00389577	-5.27e-05	82.481	-1015.9	3.4e-06	9.16e-05	0.17358	0.221355	6.72046	0.713365	-0.163327	0.442179	-0.0127137	0.0837489	0.0201229	0.0296655	-0.00529824	0.0602113	7.27427	0.0316771	0.00692235	0.0451094	1483.12	1342.97	1192.24	1406.26	1536.3	1416.44	1386.73	1346.99
FBgn0032723	ssp3	8.11765	8.18408	0.0743149	-0.0903167	0.171103	-0.0636585	0.0185795	-0.00703254	0.0165105	-0.0161782	0.0168209	126.532	-1145.7	8.09251	8.1458	-0.00518338	0.045582	0.0610593	0.0704908	0.0219736	94.2681	-1161.37	2.6e-06	7.28e-05	0.522259	0.701897	8.13268	0.0688604	-0.0695184	0.236158	0.0228612	0.176353	-0.0603043	0.102361	0.0820095	0.0673347	8.12675	0.0287533	0.0969384	0.0351107	4483.92	4695.56	2601.24	3759.88	3988.13	4163.9	3275.59	3558.52
FBgn0032733	CG15170	4.60533	4.81743	-0.157698	0.233252	0.0952147	0.0528237	0.00895709	0.00127097	-0.137975	0.0110456	-0.0342998	9.15694	-775.377	4.82905	4.919	-0.211105	-0.553045	0.166049	0.00440463	-0.0214495	8.21147	-787.67	6.09e-05	0.000772124	0.00773908	0.299191	4.74038	0.111714	0.0998438	0.0807869	-0.0587344	0.172432	0.0036972	0.0416699	-0.679968	0.375434	4.89357	0.0758179	0.0662163	0.0919455	35.6841	32.154	107.047	92.2745	112.488	72.0974	60.4534	99.1501
FBgn0032763	CG17568	7.47915	7.48455	0.0205714	-0.0480736	0.213882	-0.214261	-0.012556	0.0110148	0.0281075	-0.0123356	0.0353879	47.3511	-1083.75	7.39311	7.41635	0.159814	0.115161	0.157233	0.0464647	-0.00105844	39.7432	-1096.79	3.04e-05	0.000469147	0.0171131	0.0526322	7.48684	0.01106	0.301351	1.68481	-0.0244168	0.265265	0.0239951	0.0421225	0.0780228	0.0642412	7.38333	0.0524272	-0.0178155	0.32683	2520.19	2478	2112.84	1986.98	1936.26	2100.81	1582.89	1823.39
FBgn0032773	fon	8.16389	8.26675	-0.21079	0.126746	-0.413508	-0.0301064	0.00112299	0.0597849	-0.0604629	0.0516057	-0.00865222	14.4844	-1289.95	8.15759	8.22969	0.140592	-0.234704	-0.074498	-0.0890092	0.00601845	8.55882	-1315.39	2.37e-10	3.27e-08	0.165214	1.59081	8.18614	0.0987185	-0.0923255	0.263548	0.015168	0.0819097	-0.00156164	0.0488995	0.0816544	0.656897	8.21088	0.0456444	-0.0469866	0.0489256	1597.98	2291.51	3305.07	3326.8	3502.76	2659.84	4392.12	3240.52
FBgn0032774	CG17549	8.38724	8.25441	-0.0612753	0.0433196	-0.398167	0.102875	0.00264093	-0.011445	-0.0250164	0.0174652	-0.0419615	32.412	-1228.59	8.46522	8.35298	-0.130204	-0.0807242	-0.238086	-0.147961	-0.00936855	27.5735	-1243.76	4.14e-06	0.000107398	-0.045291	0.366737	8.28179	0.227468	0.0794546	2.65131	-0.0247082	0.0354757	-0.0526933	0.0820344	-0.16466	0.0750049	8.38535	0.0891103	-0.203861	0.0865759	2444.36	2882.07	4711.4	3668.84	4006.88	3401.89	4440.24	4275.55
FBgn0032779	CG16771	6.68986	6.87225	0.0172967	0.0657932	-0.246748	0.178102	-0.00753469	-0.0141089	-0.0365587	0.012671	-0.0281454	44.6506	-963.961	6.7776	6.95645	-0.0358873	-0.169843	-0.145284	-0.0211631	-0.0215	40.5716	-977.084	2.82e-05	0.000446138	0.0344886	0.0586957	6.37483	0.203077	-0.0641408	1.29174	-0.0309471	0.0124873	-0.0165872	0.0542729	-0.152036	0.0558765	6.72837	0.323045	-0.119672	0.344859	502.922	602.352	709.186	739.427	760.338	703.227	824.14	917.743
FBgn0032780	CG13085	4.21103	4.23456	-0.10481	0.199708	-0.25545	0.234351	0.00193256	-0.0230164	-0.0326858	0.0186157	-0.0507115	30.7692	-630.846	4.35781	4.40868	-0.370798	-0.0626685	-0.17136	-0.137957	-0.020008	23.1184	-644.5	1.72e-05	0.000308247	-0.129671	0.223585	4.24108	0.0479954	0.0992779	0.291666	0.00746209	0.0907606	-0.0206599	0.185239	-0.179299	0.205185	4.36001	0.0927402	-0.204348	0.107707	33.4538	33.2258	108.385	45.5221	67.7013	55.4596	76.492	62.8757
FBgn0032785	CG10026	5.78972	5.72913	-0.0551246	0.190884	-0.509475	0.197933	-0.0151692	0.0137797	-0.0317079	0.0205162	-0.050599	16.042	-875.589	5.83542	5.75247	0.0691067	0.038144	-0.363287	-0.108825	-0.0247101	14.9464	-888.98	2.2e-05	0.000370595	0.0644076	0.664386	5.73509	0.0343636	0.0144133	0.356019	0.0200782	0.0388339	-0.00192946	0.347373	0.000390017	0.04306	5.81733	0.0922842	-0.227747	0.185426	102.592	172.56	243.532	255.908	290.595	225.166	360.253	287.777
FBgn0032796	CG10188	8.66124	8.67419	0.0106311	-0.0716279	0.259642	-0.0734128	0.00801696	-0.00664097	0.0153003	-0.0210626	0.0200214	92.5588	-1228.01	8.61008	8.65455	0.0329737	0.00404537	0.117453	0.0746764	0.0115206	76.0014	-1244.41	1.31e-06	4.37e-05	0.0553214	0.142951	8.68565	0.0729331	-0.0404527	0.427379	0.00261928	0.00990343	0.0210917	0.0357356	-0.0110832	0.0333848	8.59239	0.065571	0.0884994	0.0624759	7520.41	7877.74	4125.32	6562.57	6282.68	6462.15	5132.37	5865.58
FBgn0032810	CG13077	5.34465	5.18255	-0.0527415	0.40363	-0.236698	0.320016	0.0165503	-0.022728	-0.068063	0.00158739	-0.0718827	18.8031	-819.709	5.40624	5.3209	-0.227298	-0.0638574	-0.154139	-0.154563	-0.00486956	13.0499	-836.431	9.68e-07	3.57e-05	0.177701	0.428062	5.33693	0.385269	0.253249	0.925633	-0.0690885	0.069618	-0.0206008	0.070122	-0.0230897	0.158753	5.48964	0.230527	-0.135121	0.0374916	132.7	148.98	188.67	199.313	174.982	174.143	302.267	191.045
FBgn0032815	CG10462	8.55026	8.54842	0.0369477	-0.0414186	0.167341	-0.0564424	0.0127309	-0.0125654	-0.00967065	-0.00837238	0.0113932	206.458	-1156.26	8.59376	8.55218	-0.0475053	-0.0856625	0.119254	0.0868504	0.00869381	187.567	-1174.13	3.27e-07	1.52e-05	0.0341715	0.141773	8.54526	0.012372	-0.00122724	0.634144	-0.021979	0.0136914	-0.513664	1.41213	-0.0683697	0.0206553	8.63118	0.0769137	0.127763	0.150895	6269.24	6080.33	4101.24	5798.53	5665.04	5989.63	4649.97	4372.28
FBgn0032858	CG10949	6.97891	6.9786	-0.00980897	-0.163071	0.0342573	-0.0824542	-0.00523978	-0.00441786	0.0142224	0.0162294	0.0219169	137.734	-939.968	6.92045	6.91941	-0.0812638	-0.0428498	0.140988	0.0854046	0.00207612	108.785	-953.332	2.26e-05	0.00037759	-0.0849424	0.10338	6.96653	0.0238784	-0.218542	0.363075	-0.0243875	0.428155	0.0291358	0.0987739	-0.0704848	0.0587231	6.94706	0.0549283	0.190043	0.100137	1261.21	1079.3	1334.07	1135.59	984.273	1111.41	1053.62	1110
FBgn0032879	CarT	4.94554	4.8586	-0.0283918	0.123804	0.0472711	0.26478	-0.0063935	-0.0109587	-0.0212374	-0.0167224	-0.0679796	18.069	-741.336	5.10855	5.05346	-0.15572	-0.118679	-0.166158	-0.177453	-0.0284932	17.8953	-753.237	8.75e-05	0.000999866	0.0121087	0.413059	4.72947	0.43891	0.127102	0.196096	-0.0394258	0.0370004	-0.0651857	0.25579	-0.189575	0.144811	5.07611	0.0287258	-0.172648	0.0340494	166.154	141.478	109.723	169.785	129.153	125.339	125.842	118.496
FBgn0032908	CG9270	4.74761	4.75725	-0.041832	0.269526	-0.29165	0.478815	-0.00227453	0.0277899	-0.02533	0.029822	-0.0516503	22.3171	-740.562	4.80796	4.86867	-0.113288	-0.0252053	-0.117175	0.0114466	-0.000940419	16.6725	-755.992	3.27e-06	8.93e-05	0.232305	0.234319	4.72796	0.0452834	0.724448	0.876758	0.0642694	0.125953	-0.00484653	0.25453	-0.0034826	0.0771323	4.7976	0.0453352	-0.068837	0.104911	84.7496	73.9542	61.552	127.954	141.652	89.8445	103.634	148.725
FBgn0032910	CG9265	8.19777	8.18389	0.223126	0.0363195	0.235558	0.0963433	0.0068448	-0.0218038	0.00628319	-0.0210882	-0.0417378	70.2591	-1179.1	8.29239	8.28044	0.0860737	0.114942	0.0904318	-0.176347	-0.00803093	48.0317	-1196.42	5.51e-07	2.31e-05	0.217336	0.215199	8.17221	0.0409233	0.176928	0.094576	-0.00884888	0.0276653	-0.0124482	0.069656	0.0842735	0.0629962	8.29204	0.0328369	0.221816	1.1094	4577.59	4828.46	3916.58	3757.42	4239.15	4380.2	4082.45	4375.91
FBgn0032934	CG8679	7.83103	7.87262	0.00409997	0.000498628	0.177855	-0.059795	0.0147098	-0.00178029	0.0146041	-0.0289642	0.00416634	96.4316	-1108.23	7.85897	7.9278	0.0109975	0.00805606	-0.039622	-0.0953431	0.0133885	73.2459	-1130.98	3.14e-09	3.23e-07	-0.00251735	0.0724488	7.80786	0.051811	-0.0346973	0.188565	-0.190293	0.211193	0.0179816	0.08596	-6.52e-05	0.0302869	7.90071	0.0850459	-0.0408156	0.169929	3334.23	3369.74	2399.19	2832.21	2843.46	2792.94	2481.06	2756.86
FBgn0033062	Ars2	9.25056	9.28856	0.0614505	-0.0563375	0.138283	-0.0545292	0.0115998	-0.00468139	0.0168411	-0.00944137	0.0122161	191.573	-1278.62	9.24896	9.26669	0.0260958	0.0827899	0.0664608	0.0536849	0.0142247	141.973	-1298.2	6.41e-08	3.75e-06	0.0273151	0.0865865	9.24246	0.041403	0.154421	0.295234	0.0306413	0.0309751	0.060239	0.132237	0.122601	0.343851	9.2612	0.0358621	0.0597924	0.0526261	13283.4	13029.9	9357.24	11196	11279	11675.3	10795.2	11357.5
FBgn0033067	CG11211	5.55076	5.64052	-0.0158744	0.0417339	-0.303739	0.115348	-0.0550418	-0.0763384	-0.103314	-0.0154945	-0.0713552	9.03039	-811.068	5.81484	5.89219	-0.328624	-0.632829	-0.27834	-0.291387	-0.0953146	6.83126	-825.746	6.62e-06	0.000151551	0.130721	0.139861	5.59534	0.0399474	-0.370561	0.429903	-0.0595085	0.0490547	-0.0444244	0.0440214	-0.517448	0.0884952	5.87743	0.0711147	-0.308695	0.0914185	103.707	204.714	271.632	177.167	174.982	124.229	325.708	239.411
FBgn0033129	Tsp42Eh	5.18596	5.02966	-0.332129	-0.0621566	-0.203392	0.285627	-0.0295513	0.0248035	0.0146801	0.00876379	-0.0546742	19.9511	-752.05	5.19084	5.07961	-0.228059	0.0496928	-0.177358	-0.0859967	-0.0334497	17.3534	-764.112	7.54e-05	0.00089434	-0.0401936	0.309472	5.05525	0.186359	0.273522	1.22137	-0.00332683	0.0379682	-0.00641759	0.0918327	-0.0689024	0.308991	5.25634	0.285819	-0.111876	0.0548733	159.463	132.903	164.585	179.628	116.655	79.8618	164.088	162.026
FBgn0033184	mEFTu2	7.7523	7.75212	-0.102571	0.0126816	-0.203889	-0.0278146	-0.0152161	0.0150904	-0.00780393	0.0212446	0.00265449	164.614	-1020.49	7.72496	7.71923	-0.0324174	-0.0291722	-0.0726056	0.0146093	-0.010947	123.341	-1036.34	2.21e-06	6.44e-05	0.264752	0.446434	7.74981	0.010955	-0.017063	0.168716	0.0265483	0.0242345	0.0279671	0.0759642	-0.0382392	0.0581487	7.70756	0.120686	-0.0190444	0.0947939	1769.71	1794.19	2752.44	2090.33	2240.39	2241.68	2312.03	2267.15
FBgn0033196	CG1358	7.50843	7.52275	-0.138059	-0.0138822	-0.230955	0.0539187	-0.00697992	-0.0052327	-0.0231661	0.0192075	0.0109491	121.778	-1004.94	7.50445	7.53418	-0.171719	-0.204552	-0.0907029	0.122347	-0.00510041	99.4973	-1021.59	1.04e-06	3.79e-05	0.0338649	0.35244	7.54488	0.0392698	-0.17677	0.388734	0.0122436	0.111884	0.0140071	0.0186163	-0.236957	0.0722537	7.53327	0.0309124	0.00294719	0.190454	1222.18	1430.85	1315.34	1577.28	1643.58	1570.61	1769.19	1788.33
FBgn0033205	CG2064	6.50243	6.44675	0.10536	0.160909	0.045482	-0.228308	-0.0631416	0.073611	0.0230433	0.00539547	0.0158883	8.3437	-1010.03	6.41522	6.39755	0.451918	0.299612	0.0682449	-0.152119	-0.0533713	6.77485	-1022.34	5.99e-05	0.00076256	0.331312	0.416578	6.38871	1.3209	-0.116627	0.298659	0.0406136	0.0397111	0.00532868	0.0160635	0.716235	0.45661	6.40602	0.0408072	0.101873	0.277024	1049.33	771.697	810.88	578.254	458.286	602.291	519.405	554.999
FBgn0033221	CG12825	6.6011	6.85803	-0.0632152	0.0189221	-0.249853	-0.0998812	-0.0134182	0.0346692	-0.0334597	0.0383978	-0.0084554	14.7785	-1035.71	6.69975	6.83034	0.0499705	-0.064727	-0.110263	-0.0592857	-0.0134869	14.1478	-1048.65	3.35e-05	0.000507637	-0.016788	0.197273	6.29146	1.31009	-0.44801	0.893481	0.0691003	0.126759	0.0282943	0.0397758	-0.00607577	0.11873	6.69988	0.102616	-0.0777787	0.0484219	306.66	369.771	810.88	664.377	663.473	697.681	764.92	875.423
FBgn0033234	MFS12	6.36723	6.51924	-0.110849	0.302768	-0.050994	-0.00907364	-0.0155349	0.0211847	-0.0480024	-0.00491614	-0.00527133	49.3894	-929.034	6.41435	6.48362	0.00297538	0.00208184	-0.164826	0.072493	-0.0194874	31.3287	-943.026	1.26e-05	0.00024425	0.488077	0.522148	6.41761	0.103621	0.00681237	0.0550101	-0.0249391	0.0412929	0.00566396	0.0184508	-0.00964789	0.0227606	6.47746	0.073995	-0.0368997	0.285891	512.958	536.972	582.068	450.3	559.317	607.837	642.78	710.979
FBgn0033236	CG14764	8.8579	8.8534	0.0738962	-0.0918884	0.235297	-0.0678951	0.0135888	0.00581651	0.0275164	-0.017343	0.0228956	125.846	-1253.46	8.84872	8.81931	0.0527927	0.0875531	0.101004	0.0771963	0.0196337	99.9773	-1273.98	2.63e-08	1.83e-06	-0.0668436	0.289487	8.85519	0.0169188	-0.03864	0.477059	0.0228646	0.0883301	0.000625516	0.178435	0.0928685	0.0137643	8.86326	0.0947603	0.116568	0.0926319	9892.29	9816.62	6315.77	7580.05	7696.08	8064.93	6910.19	6928.42
FBgn0033240	CG2906	6.50919	6.49838	0.0641497	0.0776695	0.00744213	0.103566	0.00783563	-0.0298677	-0.00900915	-0.00770364	-0.0200786	140.021	-868.705	6.57458	6.56535	-0.111	0.0120249	-0.043251	-0.0442665	-0.00128316	94.6724	-882.96	9.83e-06	0.000203785	0.069888	0.0547209	6.43469	0.424957	0.0355332	0.0632797	-0.0255123	0.0536594	-0.0113093	0.0225068	0.0427642	0.0987564	6.5763	0.0243628	-0.0673522	0.146479	621.126	607.711	615.52	664.377	718.676	717.647	697.064	781.109
FBgn0033250	CG14762	7.70101	7.73597	0.0862206	0.115484	-0.252115	0.231342	0.0391591	-0.0166076	-0.0609115	0.018948	-0.0595411	13.3418	-1249.01	7.87173	7.87721	-0.116822	-0.354163	-0.141489	-0.132682	0.0162921	10.386	-1262.41	2.17e-05	0.000367841	0.180632	0.113769	7.66315	0.0996949	-0.193966	0.477642	-0.0303654	0.0416956	-0.11535	0.107131	-0.0792983	0.588864	7.90892	0.0659869	-0.156267	0.0597885	938.937	1644.14	861.728	1720	2590.36	2174.01	3326.17	1909.24
FBgn0033258	CG8712	7.61908	7.67067	-0.051397	-0.0988336	0.13441	-0.093311	0.0119828	0.00888956	0.0219098	-0.0090989	0.0234408	102.167	-1075.08	7.51561	7.58263	0.050103	0.0805155	0.0764807	0.101938	0.0223831	79.1902	-1087.5	5.42e-05	0.000707923	-0.190514	0.443716	7.65573	0.0675769	-0.0823459	0.120142	0.0157482	0.00980034	-0.00236305	0.0671189	0.0824177	0.0245153	7.51212	0.0681061	0.0883242	0.0362392	2225.79	2413.7	2237.28	2055.88	2030	2233.91	2255.28	2463.03
FBgn0033304	Cyp6a13	6.7376	6.797	-0.142418	0.0272817	-0.467556	-0.149578	-0.0283689	0.0578905	-0.0152954	0.0521783	0.00595036	23.8438	-1009.56	6.65361	6.71262	0.420349	-0.0910921	-0.115445	-0.141406	-0.0115926	15.7927	-1026.68	6.66e-07	2.7e-05	-0.0666661	0.0736789	6.71737	0.0831312	-0.258153	0.95937	-0.0196766	0.0485353	0.0391292	0.0841448	-0.17001	0.43707	6.67726	0.0244092	-0.101065	0.136291	467.238	440.51	657	581.945	630.143	630.021	836.477	918.952
FBgn0033320	CG8586	7.28193	7.29715	-0.175253	-0.136276	-0.451525	-0.155005	-0.02055	0.0554566	0.00063301	0.048859	-0.0225913	12.7484	-1118.34	7.22233	7.13563	0.31168	0.0229861	-0.111721	-0.215571	-0.0126156	11.7115	-1132.87	7.59e-06	0.000168904	0.262642	0.584589	7.26333	0.0678364	-0.25427	0.142393	0.00831718	0.0383387	0.00435269	0.0839948	0.0779124	0.437004	7.24406	0.179547	-0.182453	0.103074	662.385	800.635	1774.3	1044.55	1283.2	864.06	1438.54	1444.93
FBgn0033327	PGRP-SC1b	4.79694	4.47173	-0.0338676	-0.102984	-0.562298	-0.301411	-0.0683782	0.0161408	-0.060954	0.137487	-0.0911231	2.03272	-761.047	4.66227	4.23423	-0.0512313	-0.288527	0.397571	-0.92528	-0.0450151	1.72441	-774.768	1.62e-05	0.000294379	-0.155964	0.120288	4.60534	0.316698	-0.759516	0.481644	-0.0232107	0.0552115	0.332712	0.968834	0.183731	0.524015	4.43622	0.340183	-0.0526913	1.16401	1.11513	61.0926	224.799	102.117	89.5741	130.885	64.1546	14.5098
FBgn0033367	PPO2	5.13186	5.32809	-0.118027	-0.0722696	-0.357483	0.147766	0.0274151	0.0417258	-0.0413918	0.0563226	-0.0349051	5.60858	-915.692	5.1334	5.30576	0.199617	-0.446064	-0.0234595	-0.101366	0.027492	4.91311	-927.874	6.75e-05	0.000823028	-0.0920965	0.0417779	5.24909	0.0631336	-0.34122	0.788273	0.00627457	0.876997	-0.00166985	0.0464688	0.319502	0.478693	5.21862	1.3081	-0.0512093	0.0462345	171.73	133.975	163.247	147.639	167.691	138.649	173.958	155.98
FBgn0033381	GstE13	7.54677	7.56078	-0.0931911	-0.0873887	-0.0878116	-0.0905172	-0.010334	0.00803241	0.00993279	0.0191687	0.0223055	213.895	-981.667	7.49845	7.50856	-0.037349	-0.0227136	0.0556373	0.0663224	-0.00309218	150.142	-1000.48	1.34e-07	7.04e-06	-0.112023	0.0183707	7.4601	0.247182	-0.128559	0.0527805	0.00791122	0.0117056	0.0915047	0.511875	-0.0222157	0.0146877	7.5051	0.0247929	0.0677054	0.0443883	1711.72	1657	2488.84	1902.09	1777.94	1765.83	1827.17	1885.06
FBgn0033387	CG8008	6.20155	6.20514	0.105396	0.21259	-0.167398	0.237469	-0.0126979	0.00710767	-0.0291758	0.0175515	-0.0489625	22.9803	-929.553	6.22932	6.20168	0.0797427	0.105421	-0.0470139	-0.0320974	-0.0203813	17.2025	-945.168	2.75e-06	7.68e-05	0.0429555	0.304926	6.19009	0.0340802	0.128604	0.245778	-0.0143447	0.0225784	-0.0242349	0.0434582	0.14596	0.0441619	6.21438	0.050871	-0.0847852	0.0522191	272.091	381.561	317.127	504.434	466.618	378.234	595.897	408.692
FBgn0033413	prel	8.37618	8.33623	-0.000734176	-0.0652594	-0.00159638	-0.0639766	-0.00468691	-0.000926332	0.0110336	0.0040215	0.0134974	300.182	-1081.08	8.34057	8.32452	-0.0308505	0.00420602	0.051474	0.0438805	-0.00160397	282.849	-1096.85	2.37e-06	6.81e-05	-0.00974271	0.0924197	8.38187	0.0564921	-0.0284677	0.0223643	0.000674751	0.0177042	0.00658987	0.0089058	-0.00921746	0.0173778	8.33514	0.020698	0.0413046	0.00932806	4914.36	4414.75	4954.93	4435.33	4228.73	4411.25	3819.67	4213.88
FBgn0033437	CG12926	5.3741	5.36451	-0.220942	0.2819	-0.537153	-0.0401473	-0.0628626	0.0448754	-0.0222003	0.0388276	-0.0134722	13.6129	-790.671	5.3513	5.35573	0.263366	0.170038	-0.12527	-0.114118	-0.0630137	12.5803	-803.322	4.37e-05	0.000612652	0.0690985	2.07044	5.37796	0.0488545	-0.754091	0.445497	0.0203437	0.0662655	-0.0820874	0.0805692	0.174254	0.0389777	5.34937	0.0805715	-0.134956	0.0429736	83.6345	88.9595	176.627	157.482	159.359	153.068	159.153	210.392
FBgn0033451	CG1665	7.52614	7.62545	0.0739689	0.271587	-0.161861	-0.184497	-0.0309569	0.0370567	-0.00220837	0.0129461	0.013397	58.7628	-1063.57	7.46916	7.57653	0.315243	0.223459	-0.0804102	-0.0790187	-0.0204051	53.4293	-1075.95	5.62e-05	0.000723822	0.207186	0.313463	7.32837	0.225118	-0.168896	0.0442192	-0.0377091	0.125514	0.00500333	0.0132876	0.229943	0.34517	7.5652	0.104299	-0.0799701	0.049072	1694.99	1596.98	2174.39	1781.51	1746.69	1713.7	1954.25	1794.38
FBgn0033473	CG12128	8.4328	8.40273	-0.0929274	-0.0597501	-0.0160859	-0.0191536	-0.0122043	0.00188951	-0.0029289	0.0119741	0.0162939	217.32	-1113.69	8.39679	8.38567	-0.0755063	-0.0831243	0.0814797	0.0700038	-0.00811102	161.206	-1129.43	2.44e-06	6.92e-05	-0.0816292	0.0351046	8.19776	0.423885	-0.0260171	0.0552928	-0.00544772	0.00627835	0.0339213	0.0547497	-0.104883	0.0252517	8.40297	0.0316731	0.106347	0.0536693	4475	4329	5748.42	4478.39	4607.86	4587.61	4304.53	4239.27
FBgn0033558	CG12344	4.87751	4.96279	-0.458591	0.0296584	-0.564266	0.0501147	-0.011824	0.00759254	-0.0668001	0.0480395	-0.0825342	11.9994	-744.141	4.97544	5.06054	-0.5503	-0.529783	-0.277816	-0.440232	-0.0259913	9.35106	-762.139	2.9e-07	1.37e-05	-0.0424592	0.444888	4.92975	0.0423404	0.364501	0.809663	-0.0667661	0.0839652	-0.0711286	0.13807	-0.538002	0.267207	4.9779	0.0875259	-0.361475	0.125657	78.0589	85.7441	124.442	153.791	78.1169	75.425	76.492	83.4312
FBgn0033659	Damm	5.89231	6.01063	-0.212196	0.164002	-0.135406	0.0138349	-0.00641665	0.0403391	-0.0746781	0.0230231	-0.00411776	8.12829	-959.528	5.87781	5.99755	0.0769408	-0.198929	-0.057071	0.0471071	-0.0158417	6.18619	-973.636	1.13e-05	0.000223494	-0.00666997	0.263144	5.94062	0.0898443	-0.0882724	0.159862	0.0151546	0.181141	0.00930738	0.09309	-0.197569	0.345922	5.98692	0.325416	0.016585	0.124403	278.782	172.56	471.006	391.244	303.094	382.671	283.761	600.946
FBgn0033679	CG8888	6.04169	6.1287	-0.11652	-0.0509439	-0.434024	0.0294643	-0.0106971	0.0193581	-0.0022301	0.0348644	-0.0357387	24.0522	-900.889	6.03759	6.01013	-0.000704659	0.0481018	-0.119423	-0.0681896	-0.0101998	24.0552	-912.899	7.91e-05	0.000926915	-0.132967	0.0421063	6.08387	0.047646	0.194738	1.62439	0.0250341	0.0408419	0.0212247	0.0541471	0.0547017	0.0256052	5.94182	0.0896206	-0.104415	0.0617084	259.825	290.458	355.931	338.34	301.011	296.154	357.785	336.143
FBgn0033710	CG17739	7.12477	7.13769	0.055172	0.0656243	-0.242392	0.00570832	-0.00929807	0.0129804	-0.0238236	0.0258344	-0.0382874	19.6867	-1084.06	7.1003	7.07186	0.117017	-0.0170832	-0.0129581	-0.133406	-0.00867711	17.8752	-1100.53	1.22e-06	4.18e-05	0.0367246	0.0631018	7.10674	0.0481887	-0.142748	0.416899	0.00365781	0.0192126	-0.146487	0.385568	0.14234	0.202359	7.06135	0.0638741	0.0259225	0.140369	1092.82	948.544	1168.15	1202.03	1100.93	990.508	1290.49	1018.1
FBgn0033716	Den1	7.7264	7.77755	-0.148022	-0.0882561	-0.0193551	-0.19145	0.0103025	0.0311017	0.0270632	-0.0328921	0.00131181	41.6115	-1140.91	7.68759	7.69639	0.128712	0.162024	-0.240125	-0.111491	0.0137467	35.1785	-1154.39	2.03e-05	0.000348338	-0.11662	0.0301935	7.80489	0.160954	-0.121928	0.131193	0.0223426	0.0196042	0.0456372	0.080505	0.123617	0.0454072	7.63937	0.0875424	-0.25234	0.0896298	1993.85	2184.33	2987.95	2117.39	2339.34	2338.18	2431.71	2573.07
FBgn0033741	CG8545	9.32389	9.28236	0.0185062	0.0189839	0.00221199	-0.00269148	0.00910561	-0.0157792	-0.000868574	0.00703109	0.0111616	174.505	-1268.78	9.30762	9.2952	-0.0610257	0.00662463	0.0708182	0.0891192	0.00705442	172.714	-1282.66	1.39e-05	0.000264697	0.0147138	0.00981865	9.30103	0.0225265	-0.00462115	0.0170375	-0.00648189	0.0362418	0.0186979	0.0199016	-0.0232032	0.0214064	9.29937	0.0178834	0.0832531	0.0175985	11722.2	10795.2	9358.58	10407.3	11241.5	11700.9	10821.2	9996.02
FBgn0033752	CG8569	7.56979	7.62754	0.00985836	-0.00996569	0.187296	-0.0753408	0.000493043	-0.00493439	0.000785845	-0.0138359	0.0170282	137.179	-1028.27	7.54984	7.60526	-0.00698499	0.00422471	0.0974521	0.0849549	0.00176117	123.935	-1041.57	2.4e-05	0.000395593	0.0120316	0.0249227	7.44845	0.267461	-0.0884484	0.314573	-0.00841831	0.0146122	-0.0141212	0.123359	-0.0367405	0.0824583	7.57418	0.0603078	0.083385	0.0204594	2515.73	2399.76	2017.83	2114.93	2087.28	2055.33	1944.38	2137.77
FBgn0033760	CG8785	5.6906	5.73753	-0.160518	0.51352	-0.516455	-0.107827	-0.0263844	0.0432056	-0.0904186	0.0268586	-0.000400925	6.32733	-924.099	5.75686	5.79858	0.206916	-0.0836777	-0.141497	-0.14638	-0.039472	6.81212	-937.348	2.51e-05	0.000408281	0.958409	1.29565	5.7105	0.0441374	-0.136697	0.456141	0.0318455	0.119719	-0.0509478	0.106103	0.0567348	0.278393	5.81533	0.109304	-0.139557	0.0311762	70.253	112.539	224.799	254.678	219.769	239.585	251.683	201.928
FBgn0033788	CG13323	7.91347	8.0597	0.00931776	0.171257	-0.209645	-0.20716	-0.00860093	0.0451586	-0.080284	0.0442331	0.00523656	6.821	-1293.49	7.86403	7.96135	0.335736	-0.187959	0.0282869	-0.0593626	0.00495832	6.42024	-1306.97	2.01e-05	0.000345739	0.0953413	0.162434	7.98011	0.0546158	-0.164418	0.148993	0.042075	0.0714759	0.0507121	0.0363973	0.0364659	0.26791	7.93119	0.171317	-0.012842	0.111355	845.266	1175.77	2855.48	2401.6	2604.94	2576.65	1997.43	3170.39
FBgn0033789	CG13324	6.17838	6.28593	-0.0385808	0.45066	-0.188767	-0.122203	-0.0146725	0.0581576	-0.130689	0.0511733	0.0196284	4.51136	-1055.7	6.19021	6.24872	0.226671	-0.333118	0.14577	-0.0387388	-0.00949133	3.55009	-1068.79	2.92e-05	0.00045688	-0.253271	0.457753	6.19484	0.0827988	-0.161075	0.095793	-0.279069	0.312885	0.0329333	0.0824453	0.499107	1.24924	6.27338	0.124555	-0.0208279	0.288836	176.19	181.134	243.532	396.165	450.995	327.211	272.657	677.123
FBgn0033799	GLaz	7.04229	6.6399	-0.346109	0.0822811	-0.125293	-0.0477452	-0.0511652	-0.0114582	-0.0570998	0.0505853	-0.00464973	14.4885	-1006.99	7.04521	6.62256	-0.416585	-0.398134	0.140342	-0.0200111	-0.0513525	11.9013	-1023.99	7.5e-07	2.93e-05	-0.0913784	0.261913	7.14733	1.31425	0.042339	0.183332	0.0549845	0.241856	-0.00128497	0.0444891	-0.447296	0.0481461	6.74432	0.358586	-0.0188836	0.663331	524.11	485.526	856.375	869.841	844.704	713.21	660.052	717.025
FBgn0033821	CG10799	6.36131	6.29029	-0.0977153	-0.0776055	-0.269001	0.202437	-0.0142843	-0.00865932	-0.0231285	0.0159492	-0.0529649	20.5201	-941.711	6.4961	6.35096	-0.154735	-0.186904	-0.156696	-0.175921	-0.0249259	18.7623	-953.773	7.54e-05	0.00089434	-0.068034	0.0419259	6.6453	0.606839	0.0111118	0.313754	0.0394525	0.0735031	0.0810344	0.095791	-0.197176	0.100633	6.5393	0.418873	-0.145502	0.0799298	356.841	339.761	711.862	446.609	457.244	397.09	569.989	538.071
FBgn0033846	mip120	8.59045	8.58675	0.107449	-0.0374301	0.205095	-0.00219949	0.0193835	-0.0136483	0.0140558	-0.0131815	0.0140343	98.5295	-1233.65	8.56364	8.5659	0.0420806	0.0366266	0.125503	0.0867753	0.0223345	80.4215	-1246.32	4.33e-05	0.00060908	0.250148	0.543363	8.50785	0.241778	0.0844985	0.235023	-0.00220283	0.0252653	0.137801	0.11322	0.033372	0.0377594	8.57452	0.0252921	0.0814442	0.106381	7537.14	6992.43	4637.81	5874.81	5896.27	6317.95	5168.15	5478.65
FBgn0033873	CG6337	5.5319	5.5896	-0.130108	-0.297225	-0.49596	-0.131218	0.0289831	0.0407459	-0.0178025	0.0595395	0.00393173	9.675	-930.103	5.56272	5.57627	0.25459	-0.367479	-0.202562	-0.121888	0.0337599	8.84432	-942.469	5.7e-05	0.000731412	-0.0306637	0.248363	5.51598	0.111717	-0.284407	0.498809	-0.00102956	0.0748219	0.0381812	0.118593	-0.110014	0.222442	5.582	0.0912605	-0.0734446	0.17486	100.361	135.047	341.212	255.908	279.138	244.022	251.683	345.816
FBgn0033905	CG18324	6.56524	6.69893	-0.0747779	-0.00586762	-0.237837	0.0535908	-0.0291101	0.00981451	-0.0166201	0.0349512	-0.0220157	31.9192	-950.294	6.61709	6.65666	-0.00816291	-0.0279894	-0.0260038	-0.0460744	-0.0307758	28.5834	-963.967	1.69e-05	0.000304424	-0.0949804	0.195596	6.64342	0.0908491	0.567568	0.952734	0.00957046	0.0349077	-0.00801949	0.0287846	-0.0130144	0.0268895	6.65614	0.0895396	0.00459606	0.0709265	403.676	419.074	735.948	622.546	668.681	640.003	745.18	694.051
FBgn0033911	VGAT	5.16651	5.17829	-0.280192	0.029851	-0.280448	0.338648	-0.00586207	0.0309598	-0.0161481	0.0172304	-0.0635571	16.9476	-792.424	5.17092	5.15786	-0.0528059	-0.115011	-0.17472	-0.153192	-0.00753178	13.5394	-807.108	6.58e-06	0.000151211	-0.250079	0.348896	5.12707	0.110434	0.0961267	1.57164	0.00688488	0.0292249	-0.0614705	0.474607	-0.130351	0.0274077	5.16924	0.0306629	-0.161406	0.0428902	117.088	168.273	85.6375	146.409	151.026	117.574	193.698	155.98
FBgn0033915	CG8485	8.63179	8.68842	0.0952498	-0.0208286	0.219043	-0.015148	0.0198862	-0.0112157	0.00873476	-0.01448	0.0109319	132.674	-1226.41	8.63628	8.67269	0.0360564	0.051731	0.109489	0.0465178	0.021605	106.653	-1239.57	2.72e-05	0.000432664	0.0441355	0.189234	8.64093	0.0391672	0.0090308	1.06027	-0.00212689	0.0240838	-0.16955	0.345982	0.0270609	0.102829	8.69499	0.174659	0.177755	0.189834	8160.5	8200.35	4730.14	6772.95	6734.72	6977.92	5915.79	6154.56
FBgn0033935	Sin1	7.68667	7.78492	0.022108	-0.0990709	0.119394	-0.094492	0.00470124	0.00773563	0.0179717	-0.00570297	0.0207751	127.962	-1066.94	7.65914	7.73771	0.0205797	0.0588489	0.0920924	0.0395186	0.00926082	98.9033	-1081.69	6.21e-06	0.000144053	0.0109917	0.127182	7.45206	0.319702	0.104436	1.09187	-0.0612224	0.122949	0.00785245	0.0213626	0.0631865	0.0282605	7.71054	0.0750218	0.0903352	0.0507823	2677.42	2753.46	2573.14	2308.09	2370.59	2388.09	2351.51	2758.07
FBgn0033960	CG10151	5.04801	4.6513	-0.253613	-0.182241	-0.482246	-0.136339	-0.0156956	-0.0201144	0.0172038	0.0663637	-0.0196399	40.615	-683.859	4.97259	4.6492	-0.410373	-0.0538912	0.0780475	-0.268733	-0.0108171	22.5005	-712.387	1.2e-11	2.51e-09	-0.170613	0.301556	5.11184	0.330297	-0.12485	0.359643	0.0139179	0.0306713	0.0425211	0.103612	-0.13696	0.238875	4.73959	0.382581	0.0929486	0.56672	108.167	88.9595	144.513	169.785	151.026	124.229	82.6607	73.758
FBgn0033980	Cyp6a20	6.70727	6.8498	0.15231	0.346673	0.176716	0.243283	0.0410105	-0.018406	-0.0412545	-0.0517796	-0.0769752	20.3219	-1086.69	6.96063	7.10061	-0.00631299	0.0972348	-0.203767	-0.288304	0.00632172	15.8959	-1099.45	3.94e-05	0.000572629	0.203587	1.18691	6.74811	0.130391	0.116459	0.132781	-0.0293751	0.0208473	-0.0622946	0.0146038	0.0539525	0.0354813	7.08974	0.287609	-0.267668	0.105534	1502.08	1265.8	853.699	857.538	749.923	756.468	1178.22	1166.83
FBgn0033993	CG8089	6.79473	6.93003	0.121985	-0.114651	0.301716	-0.0791941	0.0103002	-0.00717263	0.0161123	-0.0358097	0.00915007	109.421	-955.378	6.78838	6.90061	0.119324	0.0673288	0.0735119	0.0366894	0.0114113	66.68	-976.639	1.3e-08	1.04e-06	-0.0495245	0.14075	6.97752	0.177262	0.142534	0.415462	0.00147701	0.051842	-0.00218606	0.113484	0.071778	0.0259845	6.93869	0.136056	0.0350753	0.305936	1221.06	1315.1	821.585	943.661	1024.89	1126.94	925.307	1117.25
FBgn0034002	CG8079	7.19856	7.23506	0.0985856	-0.0529789	0.199373	0.0213588	0.0212423	0.00827411	0.0208896	-0.0151391	0.0137874	113.579	-1020.84	7.16056	7.24057	0.17109	0.0742366	0.0949159	0.0550124	0.0252883	90.0519	-1035.64	5.91e-06	0.000139458	0.0795774	0.0968319	7.17733	0.104566	0.162271	0.101239	0.0156574	0.00849845	-0.0155701	0.0544626	0.137625	0.199181	7.20426	0.0628459	0.0826646	0.0367078	1803.16	1595.91	1540.14	1400.11	1466.52	1446.39	1475.56	1447.35
FBgn0034052	CG8299	5.87747	5.14307	-0.0312438	-0.0288793	-0.858573	0.356691	-0.0126719	0.0309196	-0.0740329	0.0498074	-0.132066	2.38554	-931.882	6.03381	5.26441	-0.0511792	-0.329311	-0.638319	-0.602951	-0.0340787	2.17694	-945.062	2.68e-05	0.000428548	0.0773571	0.151074	5.57126	0.432432	0.0628857	1.83375	-0.0191661	0.278297	-0.0852289	0.120811	-0.155446	0.339741	6.05767	0.894197	-0.590077	0.0784983	131.585	72.8824	242.194	248.526	248.933	90.9537	102.401	122.124
FBgn0034087	clu	8.87002	8.89113	0.0404575	-0.0099448	0.049916	-0.0479178	0.0102722	-0.013287	-0.00469007	-0.0116845	0.010201	145.335	-1230.24	8.85943	8.91074	-0.0286943	-0.054364	-0.0120612	0.0290541	0.00745525	122.424	-1244.04	1.5e-05	0.000280787	0.00633687	0.0519249	8.91925	0.0540198	-0.0106972	0.177336	-0.0111333	0.00900052	0.00779367	0.159342	-0.0241157	0.0242848	8.87708	0.044402	-0.0117563	0.0648732	7760.17	7647.3	4965.64	6674.53	7596.09	7559.14	6611.62	5644.3
FBgn0034094	Tsf3	5.51261	5.11955	-0.47941	0.16367	-0.552555	0.194178	-0.028992	0.0242019	-0.0450254	0.053747	-0.0374648	23.8333	-774.755	5.39724	5.1191	-0.229206	-0.176427	-0.0891922	-0.0862485	-0.0229632	18.9135	-794.08	8.23e-08	4.62e-06	-0.122052	0.370815	5.21451	0.236971	-0.0994921	0.602158	0.0194637	0.0846814	-0.0240773	0.154378	-0.0840501	0.642728	5.31864	0.306908	-0.0885495	0.00939924	156.118	126.472	181.98	191.931	204.146	158.614	159.153	152.353
FBgn0034095	CG15701	4.10227	4.14731	-0.0058141	0.285388	0.0669025	0.189806	0.0282372	-0.0193364	-0.0615848	0.00527028	-0.0253526	66.5856	-614.015	4.1933	4.23916	-0.12638	-0.0865576	0.0872707	0.0763319	0.0127533	43.2082	-630.135	1.71e-06	5.34e-05	-0.089984	0.598669	4.11886	0.0339759	0.162445	0.176585	-0.0349727	0.0255194	-0.0299705	0.0392464	-0.129371	0.058043	4.17362	0.10319	0.0821155	0.0525405	71.3681	70.7388	60.2139	78.7409	88.5325	64.3331	72.7908	72.5489
FBgn0034118	Nup62	8.51039	8.49837	0.0291558	-0.0168363	0.0247676	-0.0238401	0.0159679	-0.00944684	0.000722394	0.00941112	0.0151349	185.785	-1165.81	8.47501	8.4742	-0.0715359	-0.0179914	0.0972988	0.0895853	0.0183815	132.21	-1178.5	4.2e-05	0.000597411	0.0353314	0.0690846	8.53402	0.024603	-0.0422684	0.128447	-0.00419964	0.00696071	0.0262696	0.020507	-0.0277782	0.0243725	8.49903	0.0682314	0.00641004	0.267927	5137.39	5080.34	5792.58	5183.37	5117.18	5177.7	5113.86	5210.22
FBgn0034126	jtb	5.90982	6.09909	-0.200702	-0.257035	-0.382379	-0.0661002	-0.0352152	0.0324147	0.0151908	0.0237389	0.0652008	50.0442	-828.527	5.77226	5.93511	0.0193142	-0.106015	-0.212548	0.405626	-0.0135685	39.5625	-842.837	9.34e-06	0.00019681	-0.262452	0.0684695	6.01972	0.229684	-0.218175	0.347154	0.0209602	0.0279322	0.0962692	0.632873	-0.116413	0.121263	5.84744	0.0866758	-0.0942017	0.424187	252.019	239.012	442.907	317.424	248.933	278.407	445.381	361.535
FBgn0034137	CG4945	5.90296	5.89462	-0.0887611	0.191633	-0.25118	0.0605031	-0.000867485	0.0354574	-0.0181017	0.00487375	-0.0429743	18.1063	-916.574	5.87575	5.86153	0.17773	0.0835897	-0.204297	-0.204358	0.00317478	14.4356	-929.114	4.85e-05	0.000651727	0.0748294	0.230753	5.88504	0.0309625	-0.636048	1.44383	0.069739	0.280109	0.00501517	0.032596	0.124832	0.247454	6.01357	0.340277	-0.14666	0.0883566	245.328	244.371	295.717	298.97	237.475	224.057	328.175	279.313
FBgn0034179	CG6805	7.25174	7.39842	-0.0976499	-0.159969	-0.000727561	-0.0886588	-0.00295734	0.00809618	0.00983158	-0.0146825	0.0216914	171.238	-974.819	7.19142	7.37042	-0.0204053	-0.072955	-0.0461221	0.0836437	0.000916272	131.586	-991.011	1.6e-06	5.04e-05	-0.0556185	0.298818	7.27467	0.0801286	-0.0719227	0.0906739	0.00424595	0.0102119	-0.00255356	0.0542128	-0.009079	0.200103	7.41772	0.251634	0.0219464	0.0988822	1597.98	1333.32	1461.19	1417.34	1357.15	1224.55	1503.93	1454.6
FBgn0034197	Cda9	4.41016	5.05769	-0.200559	-0.343859	-0.0603535	-0.0391917	-0.0898653	0.090988	0.0906716	-0.0256664	-0.0552461	8.31582	-715.078	4.33017	4.9905	0.481108	0.269653	-0.374975	-0.465702	-0.0705366	5.69818	-727.01	8.51e-05	0.000981669	-0.273379	0.0840786	4.83158	0.374421	-0.0848812	0.138819	0.550907	0.426332	-0.0394967	0.0234736	0.270646	0.0572838	3.94651	0.800582	-0.335615	0.105929	25.6479	39.6566	127.118	39.3705	33.3299	48.8044	109.803	168.072
FBgn0034200	Gbp2	7.89828	7.94348	-0.0752862	-0.0304093	-0.23387	-0.0321067	0.0106463	0.0639319	-0.0104242	0.0505357	-0.0233042	13.4587	-1262.26	7.73515	7.75719	0.253068	-0.0478841	0.00382561	-0.119152	0.0362252	10.7535	-1279.75	4.71e-07	2e-05	-0.00660923	0.0703396	7.88902	0.199307	-0.174523	0.148609	0.0111906	0.047474	0.0300128	0.157525	-0.15846	0.350662	7.74078	0.0261811	-0.0490484	0.0550062	1364.92	1677.37	2855.48	1838.11	2190.4	1699.28	2856.11	2877.77
FBgn0034219	mthl4	5.20669	5.18359	0.064696	0.261788	0.014546	0.257305	-0.00921091	-0.030386	-0.0761476	0.00935899	-0.0549935	12.4455	-805.88	5.49484	5.33351	-0.114136	-0.196479	-0.0284888	-0.0409444	-0.0375259	12.7654	-819.486	1.8e-05	0.000315947	0.304078	0.546629	5.17577	0.0262335	0.233501	0.188326	-0.0819291	0.0361066	0.00951094	0.0738655	-0.205544	0.0369758	5.44958	0.170504	-0.0853665	0.0703313	98.1311	117.898	105.709	179.628	228.101	195.218	172.724	162.026
FBgn0034261	HPS4	7.78759	7.8651	0.0748022	-0.0691257	0.176673	-0.131495	0.00488531	0.0017402	0.00823193	-0.0249137	0.00322621	133.854	-1060.06	7.82148	7.89308	0.0847708	-0.0268841	-0.0134745	-0.129175	0.00376021	131.098	-1083.07	2.45e-09	2.6e-07	-0.00716239	0.139858	7.77113	0.0890995	0.294987	0.308394	0.00363574	0.0267822	-0.0242997	0.0336674	-0.0296749	0.0665885	7.85061	0.0556335	-0.0352253	0.44224	3183.69	3112.51	2008.47	2458.19	2616.4	2775.2	2435.41	2309.47
FBgn0034275	CG5002	6.78771	6.74993	-0.248736	0.177194	-0.770439	0.0239083	-0.0651865	0.0656254	-0.0328982	0.062679	-0.027745	9.65155	-1015.45	6.56544	6.62509	0.266355	-0.046324	-0.14712	-0.0446226	-0.0436371	8.15231	-1035.37	4.71e-08	2.96e-06	0.0640915	0.474978	6.73601	0.114006	-0.62754	0.617509	0.0608588	0.170306	-0.000639502	0.111353	0.126182	0.282063	6.61909	0.086022	-0.137345	0.602341	228.601	368.699	576.715	532.732	646.808	640.003	905.567	608.201
FBgn0034289	CG10910	7.7866	7.87902	-0.271927	-0.12701	-1.05538	-0.206783	-0.0596735	0.147871	-0.0168878	0.0484292	-0.00426582	3.62261	-1246.66	7.64764	7.66935	0.489214	-0.119211	-0.884527	-0.135398	-0.0244711	3.49818	-1259.84	2.66e-05	0.000427493	-0.227155	0.0840394	7.61324	0.435015	-0.0453586	0.896647	0.0210596	0.0954846	0.00353349	0.070377	0.684024	0.51971	7.67736	0.0807028	-0.455732	0.434649	318.926	471.592	1457.18	888.296	1651.91	1182.4	2413.2	2005.98
FBgn0034293	CG14495	4.79194	4.78344	-0.102955	0.178755	-0.639949	-0.117298	0.0136955	0.0476375	-0.0577025	0.0516935	-0.00310006	9.52212	-795.008	4.7152	4.72592	0.106887	-0.169001	-0.22854	-0.186876	0.0180226	9.0309	-811.796	9.1e-07	3.4e-05	0.565555	0.900118	4.77986	0.234298	-0.179869	0.695206	-0.0884166	0.507185	0.00147314	0.0786597	-0.120406	0.341587	4.72289	0.0144589	-0.175836	0.0646799	35.6841	73.9542	117.752	99.6565	103.114	97.6088	115.972	151.143
FBgn0034295	CG10911	9.30726	9.28494	-0.110525	0.23448	-0.698937	-0.059949	0.0088813	0.0461233	-0.0582022	0.0676896	-0.0144098	9.57444	-1493.81	9.31843	9.29908	0.0514626	-0.13694	-0.269262	-0.22266	0.0136299	7.29177	-1509.69	2.14e-06	6.29e-05	0.250397	0.916278	9.28342	0.0237481	-0.498164	0.919167	-0.255217	0.194367	-0.00302475	0.0563339	0.256819	0.35488	9.31693	0.0809077	-0.256825	0.0283582	3381.06	2599.12	9141.81	8195.21	10945.7	8957.83	8442.5	12274.1
FBgn0034307	CG10914	6.89241	6.97712	0.0228515	-0.12633	0.0187226	-0.160121	-0.0092473	-0.00175054	0.0253362	-0.00619252	0.0109659	169.424	-903.275	6.87261	6.94018	0.0299372	0.0612109	-0.0575784	-0.0897043	-0.00331738	124.536	-918.654	3.43e-06	9.21e-05	-0.0833971	0.45266	6.82851	0.34254	-0.235035	0.154453	-0.0110741	0.0409253	0.00374838	0.0191126	0.0413083	0.0812449	6.89731	0.0776368	-0.0961776	0.0408603	1155.27	939.969	1216.32	946.122	955.11	1002.71	983.293	1062.84
FBgn0034317	CG14499	6.18647	6.16354	-0.366075	1.39924	-1.16014	-1.10458	0.00829936	0.114658	-0.297844	0.140485	0.096937	0.865189	-1108.78	6.02374	5.63664	0.46528	-0.0396657	-0.584684	-0.627405	0.0843063	0.868414	-1123.42	6.81e-06	0.000154209	0.954418	1.75569	6.16597	0.0361166	-0.891919	0.515193	0.0551789	0.267881	0.062396	0.0726883	-0.0155284	0.0820194	5.34654	1.35196	-0.561331	0.0899719	156.118	116.826	282.336	682.832	338.507	197.436	176.425	384.509
FBgn0034381	List	6.08926	6.04685	-0.0800284	0.115513	-0.179769	0.266251	-0.00753503	0.0151685	-0.0275252	0.0189462	-0.0590101	21.4851	-920.029	6.21064	6.1138	-0.135137	-0.0621509	-0.111023	-0.114219	-0.0159343	17.3521	-934.072	1.2e-05	0.000234923	0.0298387	0.18975	5.97912	0.18259	-0.147809	0.514566	-0.0234687	0.136602	-0.0154885	0.107301	-0.149888	0.352941	6.17826	0.0410832	-0.165491	0.087312	272.091	344.048	335.86	456.451	505.156	407.073	493.497	453.43
FBgn0034471	Obp56e	6.8014	6.27422	-0.237561	0.708484	-0.62332	0.710785	-0.0150548	-0.011211	-0.0750369	0.00265401	-0.124988	8.50386	-1036.8	7.04036	6.61083	-0.49516	0.0131933	-0.623634	-0.179916	-0.0468627	6.98318	-1052.84	1.84e-06	5.65e-05	0.0157108	0.672655	6.08701	0.594865	-0.182026	2.22759	-0.026111	0.0400649	-0.0175281	0.131048	-0.494473	0.424454	6.72917	0.423755	-0.296113	0.9917	226.371	456.587	1243.08	493.361	679.097	530.193	1022.77	870.586
FBgn0034479	CG8654	6.87453	6.54341	-0.124486	0.199368	-1.13786	0.073593	-0.0674804	0.0402682	-0.0806135	0.100676	-0.0380386	7.7509	-1007.65	6.84791	6.6143	0.0352669	-0.311007	-0.423332	-0.306272	-0.0647926	5.6208	-1027.53	4.83e-08	3.02e-06	-0.0087223	0.282479	7.02396	0.414124	0.452614	1.51607	-0.0650242	0.0949272	0.0962492	0.212203	-0.224017	0.302707	6.62737	0.142617	-0.309557	0.0935526	171.73	344.048	699.819	488.44	748.881	474.734	731.609	695.26
FBgn0034494	CG10444	8.44877	8.82615	-0.0134759	-0.0951391	0.269889	-0.230365	-0.022046	0.00242092	-0.012707	0.00792073	0.038566	33.1964	-1261.24	8.44771	8.76402	-0.0770489	-0.12013	0.268003	0.0666413	-0.0173861	30.9936	-1274.87	1.76e-05	0.000311787	-0.0699185	0.0924892	8.69809	1.69333	-0.0456706	1.64179	-0.026175	0.0553092	0.028808	0.035274	-0.0410049	0.0973106	8.56052	0.19356	0.184151	0.293553	6451.01	5928.13	3377.33	5570.92	5834.81	5606.96	4878.22	5038.52
FBgn0034495	CG11788	6.92842	7.23795	0.0935389	-0.123499	0.110424	-0.379089	-0.034192	-0.00603786	-0.00999342	0.0203877	0.0421629	42.442	-1000.28	6.87234	7.15581	0.0381468	-0.210924	0.187176	-0.0559694	-0.0220221	38.1619	-1014.13	1.43e-05	0.000269575	0.0534479	0.271912	6.9662	0.628851	-0.169452	0.786529	-0.027333	0.0535913	0.120832	0.0892403	0.0178691	0.309617	7.06328	0.548192	0.0940918	0.120119	1073.87	1057.87	1335.41	1126.98	1045.73	1093.66	1096.8	1145.06
FBgn0034538	CG16799	6.93632	6.64645	-0.0626956	0.199059	-0.386166	0.230857	0.00636841	-0.00114409	-0.0432951	0.0145136	-0.0557993	15.5804	-1046.48	7.09337	6.75075	-0.135434	-0.11824	-0.300478	-0.155688	-0.0152118	15.0628	-1058.56	7.38e-05	0.00088197	0.013371	0.349876	6.82876	0.331123	-0.734655	0.705324	-0.00126722	0.0315998	-0.11717	0.167888	-0.113128	0.0833137	6.67426	0.467324	-0.215647	0.167639	320.041	551.977	1279.21	675.45	831.164	697.681	916.67	882.678
FBgn0034553	CG9993	6.11328	5.50672	-0.319358	0.838004	-0.863952	0.576073	-0.0447888	0.0421576	-0.0822526	0.0364706	-0.077256	5.96817	-923.236	5.99557	5.64773	0.0222103	0.196497	-0.369706	0.0555897	-0.0486232	5.18215	-938.385	4.26e-06	0.000109043	0.10076	1.25405	5.43011	1.06905	-0.00782788	1.43149	-0.0399956	0.17153	-0.020267	0.0618502	0.18691	0.0626839	5.88855	0.314595	0.024463	0.77707	99.2463	207.929	278.322	239.914	456.203	338.303	349.149	252.712
FBgn0034580	Cht8	6.77457	6.69043	-0.0958992	0.241074	-0.262665	0.221837	-0.0292688	-0.00382357	-0.0473006	0.0120777	-0.0576897	18.906	-996.492	6.80582	6.74423	-0.152653	-0.090228	-0.152939	-0.144246	-0.0416648	16.0896	-1013.21	9.71e-07	3.57e-05	0.171552	0.225976	6.67686	0.109599	0.237378	0.34306	-0.0289405	0.0973672	-0.0193844	0.0740955	-0.0517752	0.0336741	6.74045	0.057149	-0.10709	0.0800683	447.166	498.387	986.17	901.83	823.873	667.733	737.778	794.41
FBgn0034582	Cht9	5.31633	4.94981	-0.415507	0.333172	-0.430093	0.653701	-0.00371527	0.00700281	-0.0469236	0.0416359	-0.0795533	8.21578	-845.861	5.42915	5.11317	-0.457883	0.0287585	-0.090911	0.0552425	-0.0253732	7.38991	-858.541	4.26e-05	0.000602493	-0.517964	2.52437	5.10158	0.399593	0.00950495	0.613838	-0.0794817	0.0663116	-0.00966614	0.0628706	-0.399504	0.338015	5.11249	0.360634	-0.0144981	0.0785941	141.621	102.893	342.55	162.403	79.1585	180.798	115.972	214.019
FBgn0034583	CG10527	8.47905	8.11781	-0.148554	0.0915573	-0.335013	0.0658941	-0.0443461	0.0149341	-0.0114408	0.00373286	-0.0508266	22.5439	-1210.07	8.47169	8.16148	0.0788347	0.0649592	-0.250183	-0.246288	-0.0512184	17.7197	-1223.61	1.92e-05	0.000335451	-0.0137793	0.420337	8.25006	2.61675	-0.0292005	0.881732	-0.00999512	0.0423239	0.0830647	0.117771	-0.0216141	0.091164	8.35471	0.509613	-0.236923	0.0483956	3207.1	3147.88	5140.93	3748.81	3177.8	3052.49	3022.67	2999.9
FBgn0034629	Acox57D-d	8.40008	8.41088	0.00767111	-0.179443	-0.0688048	-0.319294	-0.0345785	0.0309238	0.0193752	0.00474178	0.0516254	84.8218	-1156.41	8.29305	8.28282	0.189772	-0.016943	-0.0358222	0.0394954	-0.0162479	67.7484	-1175.11	1.49e-07	7.77e-06	0.172662	0.313109	8.40661	0.0197609	-0.0786309	0.258987	0.0316127	0.022574	0.0666344	0.0966724	0.0975086	0.157503	8.29938	0.0350838	-0.0188188	0.137373	3497.04	4354.73	5807.3	5155.07	5315.08	4857.15	3376.75	3372.31
FBgn0034647	pirk	5.73216	5.72879	0.372614	0.535734	-0.246359	-0.201506	0.0309712	-0.0140583	-0.0650335	0.0340323	-0.0191699	7.34134	-986.403	5.94287	5.90626	0.248983	-0.0880529	-0.16086	-0.358576	0.0172817	6.47703	-998.635	6.45e-05	0.000797074	0.44169	0.133981	5.70248	0.0461428	-0.263338	0.0649405	-0.0686371	0.0405701	-0.0399696	0.198363	-0.0701778	0.289085	5.92518	0.0720122	-0.371488	0.20483	235.292	202.57	301.069	323.576	539.528	417.056	323.24	267.222
FBgn0034662	CG13492	7.72253	7.7111	-0.382616	0.152471	-0.645832	0.219399	-0.0428509	0.103594	-0.0314063	0.0783431	-0.0425151	8.61045	-1208.23	7.6115	7.58796	0.457492	-0.0731043	-0.0297437	-0.0917848	-0.0266269	6.031	-1229.53	1.25e-08	1.01e-06	0.0401346	0.815949	7.68608	0.0518626	-0.476494	0.657774	0.124418	0.171833	0.0426257	0.13051	0.164218	0.430877	7.58431	0.0342825	-0.146685	0.100236	759.401	732.04	1649.86	1542.83	1473.81	1484.1	1191.79	1752.06
FBgn0034674	CG9304	8.16761	8.2215	0.0782794	-0.0825764	0.181905	-0.036906	0.0102597	-0.00784982	0.0153432	-0.0121534	0.0108849	160.657	-1127.47	8.14224	8.18776	0.0182304	0.0316017	0.146499	0.0607142	0.0125729	122.768	-1143.36	2.11e-06	6.23e-05	-0.0328504	0.126762	8.17197	0.598435	-0.0524571	0.223413	-0.0475608	0.144611	-0.00908019	0.0429374	0.0412342	0.0172026	8.16427	0.0314027	0.203921	0.351852	4432.63	4894.91	3128.45	4223.71	4280.81	4481.13	3544.54	3825.74
FBgn0034722	Rtf1	9.04284	9.08424	0.0755402	-0.0530439	0.202105	-0.0582332	0.0154312	-0.0077241	0.0109442	-0.00504299	0.0159071	166.194	-1265.43	9.03329	9.06265	0.0383328	0.0284237	0.146289	0.0851403	0.018192	160.877	-1277.63	6.64e-05	0.000810646	0.0505934	0.105347	9.06408	0.033457	0.0852781	0.191796	-0.00338114	0.00681961	-0.00770114	0.040046	0.0224156	0.0456473	9.03608	0.0725651	0.122852	0.0856064	10999.6	11574.4	6865.72	9710.97	9717.75	9909.51	8196.98	8927.14
FBgn0034761	CG4250	6.3851	6.27718	0.107171	0.280299	-1.39599	0.367822	-0.113549	0.0675492	0.0158645	0.0985136	-0.107891	7.90441	-914.476	6.21266	6.12803	0.480219	0.347125	-0.618461	-0.286833	-0.0925181	5.97171	-939.284	4.34e-10	5.48e-08	0.269633	0.333345	6.32474	0.136282	0.257809	1.00488	0.0376363	0.0705174	-0.00322477	0.15612	0.556618	0.187103	6.10445	0.300498	-0.639074	0.505038	121.549	148.98	643.62	355.565	383.294	368.251	508.302	382.091
FBgn0034785	CG3649	4.34956	4.42145	-0.019064	0.0852809	-0.270545	-0.119777	-0.0595683	0.0463801	-0.0410193	0.0535912	-0.031192	10.9926	-667.665	4.25953	4.25455	0.151372	-0.0727412	0.126122	-0.148019	-0.0463763	8.0257	-682.811	4.27e-06	0.000109043	-0.0260954	0.257973	4.05342	1.24113	-0.208037	0.0695802	0.0480423	0.0538297	-0.0470878	0.133547	0.289506	0.519783	4.27475	0.150422	0.115461	0.345161	28.9933	49.3028	54.8615	59.0557	88.5325	66.5515	96.2319	60.4574
FBgn0034788	CG13532	5.11258	5.00062	0.371706	0.531979	-0.457969	0.987141	-0.071328	0.130773	0.0199159	0.0531859	-0.0785493	3.69761	-874.729	4.8605	4.70418	0.85335	0.90543	0.00169741	0.678875	-0.0472764	3.57578	-891.36	1.06e-06	3.82e-05	0.439011	0.086278	5.0073	0.299077	-0.235229	1.9135	-0.116029	0.187659	0.0498257	0.314319	0.786985	1.49789	4.71708	0.156723	0.433155	0.379841	159.463	120.042	168.599	93.5049	188.522	134.212	165.321	140.261
FBgn0034800	CG3788	7.08775	7.18712	-0.112262	-0.103587	0.00336211	-0.123201	-0.0178297	-0.00262125	0.000157785	0.015664	0.0136437	176.664	-914.216	7.06201	7.13034	-0.0797541	-0.113159	0.0780376	0.0101611	-0.0130565	162.824	-928.818	7.1e-06	0.000159554	-0.112305	0.00747656	7.0643	0.433358	-0.110328	0.220776	-0.0203235	0.0534014	0.0118213	0.00943055	-0.121874	0.012042	7.08704	0.0734181	0.0738531	0.124225	1155.27	1010.71	1477.25	1098.68	1201.96	1161.32	1054.85	1203.1
FBgn0034807	CG9897	6.86106	7.1053	0.166488	0.132575	-0.264043	0.290154	-0.0132539	0.043382	-0.0114612	0.0474643	-0.0709252	10.1208	-1115.95	7.0454	7.06339	0.325033	0.233822	-0.0846753	-0.0911908	-0.016973	8.72482	-1140.05	8.52e-10	9.86e-08	0.130539	0.0985904	6.8592	0.160921	0.195413	0.496431	0.0420017	0.112307	-0.115591	0.128618	0.277938	0.0939755	7.01491	0.0930584	-0.106819	0.0310564	256.479	650.583	909.899	1042.09	1270.7	1100.32	1603.86	1430.42
FBgn0034817	Art7	7.75035	7.77876	-0.00866752	0.0790908	-0.223535	-0.0843639	-0.0348733	0.0367368	-0.00405736	0.0182188	0.0140811	90.3261	-1055.55	7.66998	7.72182	0.195983	0.0722247	-0.069917	0.0246252	-0.0255093	71.2766	-1073.81	2.27e-07	1.11e-05	0.205745	0.302069	7.72928	0.170605	-0.171359	0.206018	0.030562	0.0251491	0.0134662	0.00658802	0.164721	0.146264	7.77548	0.139674	-0.0124273	0.0777703	1601.32	1769.54	2744.42	2096.48	2210.19	2182.89	2068.99	2031.37
FBgn0034928	CG13562	4.86474	5.21421	-0.429395	-0.194967	0.352056	-0.0350706	0.0222203	-0.0753623	-0.0126108	0.0113874	0.0306585	24.7592	-778.678	4.97199	5.3433	-0.849257	-0.291562	0.398423	0.161109	0.007748	17.216	-799.581	1.83e-08	1.34e-06	-0.44889	0.115387	5.13065	0.165407	-0.0950574	0.35465	-0.059513	0.0519821	0.0790036	0.0554963	-0.79645	1.03874	5.21799	0.18649	0.261024	0.142149	158.348	146.837	105.709	92.2745	147.901	98.718	136.945	117.287
FBgn0034936	CG2970	8.24368	8.29679	-0.086865	-0.0682356	-0.0843744	-0.0757172	-0.0142605	0.00493739	0.00685247	0.0173156	0.0169395	169.336	-1098.89	8.19483	8.23789	-0.108309	-0.00672827	0.0229194	0.0366301	-0.00601275	139.753	-1112.68	1.52e-05	0.00028234	-0.0742519	0.00636255	8.30482	0.29991	-0.0821008	0.0389382	0.00278047	0.0146022	0.0396848	0.0351003	0.00569929	0.060542	8.19334	0.094308	0.043037	0.0220843	3257.28	3177.89	4803.73	3587.63	3513.18	3418.53	3686.42	3871.69
FBgn0034938	CG3803	7.03529	7.07823	-0.0573678	-0.0337365	-0.0376303	-0.108472	-0.0151123	0.00194814	0.00270523	0.0206819	0.0268608	206.454	-906.441	6.96549	7.01281	-0.0579438	-0.0399635	0.0877585	0.0719509	-0.00526041	174.479	-923.195	9.4e-07	3.5e-05	-0.0305548	0.0271744	7.08207	0.0727189	-0.0247612	0.506497	0.011185	0.0281492	0.0552063	0.0830951	-0.0494301	0.00977906	6.97659	0.314808	0.0853391	0.0593792	1158.62	1017.14	1352.81	1077.77	1018.64	1029.33	1072.12	1132.97
FBgn0034985	CG3328	6.19346	6.21374	-0.302027	0.261937	-0.217781	0.111119	0.0238667	0.0453488	-0.0578358	0.0137855	-0.0389562	16.2028	-988.354	6.25777	6.24566	-0.0258268	-0.167614	-0.205792	-0.185232	0.0178861	13.5369	-1000.33	8.14e-05	0.000949708	-0.024639	0.33765	6.22791	0.174738	-0.203567	0.409345	0.140244	0.138311	-0.0025267	0.0862821	0.195448	0.424563	6.24307	0.0614805	-0.201092	0.0404589	376.913	391.207	305.084	423.233	435.372	346.068	399.732	401.437
FBgn0034999	CG3394	7.89479	7.9931	0.0629552	-0.0309373	-0.460643	-0.100009	-0.0412135	0.0166361	0.0517514	0.0320589	0.012076	39.2594	-1140.67	7.76563	7.89324	0.21578	0.275927	-0.260018	-0.0500631	-0.0224188	29.2596	-1156.12	3.21e-06	8.8e-05	0.0202151	0.0751534	7.82457	0.255595	-0.0147785	0.587693	-0.0103653	0.0396819	0.0532796	0.0492482	0.192733	0.149434	7.82833	0.182579	-0.176463	0.21768	2192.34	1768.47	2140.94	2405.29	3008.02	2645.42	2780.85	3248.98
FBgn0035025	uri	8.36072	8.39206	0.0596004	-0.0489681	0.13089	-0.024934	0.00672937	-0.00927122	0.0096482	-0.00300881	0.01547	249.415	-1117.59	8.34603	8.39573	-0.00372278	-0.0177042	0.116714	0.0691728	0.00936302	224.411	-1131.23	1.74e-05	0.000308872	0.0239277	0.0954042	8.60927	0.385387	0.0838425	0.118564	0.00758816	0.0123322	0.0075663	0.0164801	-0.00989999	0.0186111	8.38187	0.0646757	0.0848423	0.0218749	5076.06	5005.31	3900.52	4387.35	4590.15	4648.62	4218.16	4737.44
FBgn0035026	Fcp1	8.32819	8.33102	0.0496264	-0.109439	0.115502	-0.0251009	0.00990841	-0.00759751	0.0201028	-0.00793752	0.00502113	161.693	-1148.86	8.28044	8.28619	-0.0533003	0.0596218	0.0692983	0.0367304	0.0140658	103.306	-1161.09	6.42e-05	0.000795408	-0.065891	0.191347	8.48773	0.112831	0.100467	0.152642	0.00833625	0.0434659	0.0163148	0.0773035	0.0334484	0.0344978	8.2837	0.0168305	0.0466443	0.0617615	4757.13	4402.96	3608.82	4044.09	4052.71	4365.78	4046.67	4136.49
FBgn0035113	pyx	5.49704	5.73349	-0.177413	-0.161215	-0.216913	-0.12879	-0.0128459	0.0379135	0.0312708	0.0305839	0.0344298	43.2195	-807.48	5.26409	5.54553	0.0861741	0.0731111	0.0591181	0.0865308	0.0155457	40.1379	-821.029	1.9e-05	0.000332178	-0.129642	0.0702688	5.77616	0.232692	-0.286331	0.169659	0.0361766	0.00536498	0.0373766	0.0138857	0.0711101	0.0591085	5.67336	0.227781	0.0832764	0.0226712	206.298	214.36	226.137	246.065	223.935	207.419	268.956	203.137
FBgn0035132	mthl10	6.60901	6.53513	0.0121784	0.225964	-0.144765	0.157263	0.0106924	0.00584562	-0.0432829	0.00621384	-0.0163021	36.7853	-984.319	6.63159	6.58095	-0.0320656	-0.0347015	-0.0460619	0.0580923	0.00800649	28.4334	-1000.34	1.88e-06	5.71e-05	0.0276534	0.271019	6.26053	0.70681	0.102373	0.453742	0.0939036	0.138596	-0.0141475	0.181688	-0.0343013	0.0580508	6.62704	0.0419308	0.126234	0.159836	578.751	559.48	373.326	800.943	775.962	717.647	679.792	661.404
FBgn0035227	Iml1	8.02262	8.02329	-0.0372443	-0.0018891	0.0424456	0.0569136	0.00810271	0.0176682	-0.0246436	-0.00308715	-0.00131576	85.0757	-1123.4	8.0336	8.02967	0.0322476	-0.1572	0.00542659	0.0262439	0.00691679	87.8563	-1138.07	6.68e-06	0.000152403	-0.025906	0.0294942	8.02622	0.00620081	0.050364	0.0124326	0.0676611	0.0779444	-0.00868182	0.0181776	-0.172294	0.157772	8.03883	0.0450504	-0.00773246	0.0433381	2850.26	2718.09	2256.01	2775.62	2880.95	2708.64	3010.33	2892.28
FBgn0035232	CG12099	8.59887	8.50801	0.0409905	0.0923056	-0.116094	0.0779164	-0.008804	-0.00359779	0.0192285	0.0126917	-0.00885013	115.798	-1183.23	8.56929	8.4843	0.0140005	0.250175	-0.0203791	0.0179148	-0.00583405	98.3749	-1199.8	1.12e-06	3.95e-05	0.0606786	0.0489578	8.55841	0.0399922	0.119082	0.260495	0.129974	0.323261	0.00846426	0.122403	0.253433	0.287	8.55662	0.0567887	0.0495673	0.185133	4835.19	5382.58	4119.97	4958.22	5485.89	6010.71	5276.72	5094.14
FBgn0035243	CG13926	6.89966	6.6936	-0.176048	0.0181328	0.0897789	0.251501	0.00169973	0.021178	-0.0728903	-0.00961649	0.0192102	17.3064	-1056.15	6.96697	6.80268	-0.00112073	-0.522336	0.131308	0.373034	-0.00867378	14.6279	-1075.12	1.15e-07	6.22e-06	-0.00522253	0.132446	6.80614	0.304631	0.0141281	0.340424	0.29086	0.33766	0.0151141	0.0604541	-0.308234	0.326601	6.85098	0.170538	0.191927	0.112485	825.194	893.882	1633.8	777.567	744.715	827.457	1148.61	1382.06
FBgn0035264	Oseg4	5.27646	5.82652	0.224291	0.228598	0.088232	0.0912282	0.00990846	0.0187687	-0.0782167	-0.0284963	-0.0274566	14.7606	-887.208	5.49836	6.01895	0.209496	-0.351955	-0.262537	-0.0949741	-0.0110013	12.0354	-901.414	1.03e-05	0.000208614	0.24481	0.105426	5.19829	4.15833	0.103641	0.0216329	0.110627	0.243485	-0.00934088	0.0588915	-0.232351	1.60509	5.90093	0.660179	-0.142546	0.127076	168.384	117.898	159.232	183.319	132.278	153.068	267.722	227.32
FBgn0035265	PIG-Wb	6.01257	6.33166	-0.406843	-0.0250085	-0.950613	-0.218402	-0.0573409	0.0862902	-0.0559752	0.0847723	0.0161955	6.96581	-949.464	5.81998	6.28239	0.342252	-0.41622	-0.27017	-0.135113	-0.0413161	6.11101	-965.371	2.09e-06	6.17e-05	-0.267397	0.752956	6.1076	0.127004	-0.41081	0.657409	-0.0352927	0.116607	0.0183554	0.146612	0.172508	0.729317	6.00514	0.543815	-0.198289	0.0999265	78.0589	56.8054	211.418	280.515	212.478	262.878	262.787	331.306
FBgn0035311	CR15821	3.88989	3.86086	0.761066	0.728919	-0.0172966	-0.277763	-0.00708791	-0.210854	0.0549231	0.00664661	0.00897504	5.42338	-687.226	4.14225	4.28122	-0.449084	1.00507	0.0148984	-0.601972	-0.042178	3.7307	-719.492	3.23e-13	1.08e-10	0.737811	0.0356316	3.81277	0.0698035	0.233769	0.566082	0.0368166	0.146543	0.00944278	0.0061942	-0.0560051	1.38538	4.17922	0.133296	-0.103752	0.628334	112.628	99.6775	40.1426	46.7524	119.779	104.264	41.9472	39.9019
FBgn0035312	CG15820	7.48878	7.20103	-0.0389494	0.00155726	-0.109463	-0.0455536	-0.00541112	-0.0606786	0.00182486	-0.0204869	0.0192503	31.991	-1083.7	7.49974	7.21046	-0.448258	0.0464455	-0.267222	0.134109	-0.0112212	23.5454	-1100.23	1.17e-06	4.06e-05	-0.00593882	0.0231363	7.11454	0.313718	-0.0786466	0.0404882	-0.0732389	0.117173	0.00623052	0.0337324	-0.125937	0.192084	7.4375	0.605308	-0.0673052	0.264304	1864.49	1832.78	1799.73	1563.75	1439.43	1613.87	1788.93	1635.98
FBgn0035331	MsR1	4.51715	4.47431	-0.106217	0.220803	-0.314185	0.402307	-0.0130835	-0.000882984	-0.0480815	0.0110464	-0.0635337	22.1637	-676.239	4.58433	4.57527	-0.0851134	-0.123695	-0.14636	-0.075228	-0.0262453	15.9997	-691.412	4.16e-06	0.000107398	0.233104	0.7757	4.50882	0.117133	-0.349971	1.3166	0.00888822	0.05082	-0.203071	0.376535	-0.124098	0.0591069	4.57328	0.0842313	-0.105243	0.0299046	47.9504	63.2362	45.4949	78.7409	71.8676	63.2239	77.7258	77.3855
FBgn0035359	CG1143	6.63296	6.64405	-0.0742285	0.0984035	-0.530752	-0.00750479	-0.0131746	0.0372367	0.00621123	0.0624906	-0.0127242	14.1794	-1044.39	6.56265	6.57542	0.239285	0.239949	-0.0183842	-0.0745491	-0.00458297	11.6501	-1058.9	7.73e-06	0.0001713	-0.0401966	0.119464	6.64718	0.0379355	-0.132983	0.367711	0.0895843	0.142229	-0.0445149	0.293467	0.294432	0.226376	6.54707	0.0693852	-0.0434552	0.0581884	380.258	583.06	717.214	580.714	744.715	567.906	887.061	912.907
FBgn0035360	CG1246	6.80182	6.79235	-0.486865	0.235182	-0.261714	-0.0287179	0.0361492	0.0880931	-0.0476665	0.0488645	-0.0294548	8.9195	-1146.49	6.73977	6.71537	0.49548	-0.103627	0.0759271	-0.256889	0.0426921	7.20152	-1159.35	3.62e-05	0.000536917	-0.454096	0.769875	6.77545	0.0246874	-0.229986	0.120676	-0.0153216	0.154517	-0.00970999	0.0615953	0.0870491	0.129932	6.71646	0.0551001	-0.0184579	0.263638	817.388	455.515	1086.53	847.695	828.04	663.296	568.755	859.704
FBgn0035405	CG15812	8.18248	8.17382	-0.0337414	-0.0339173	0.108982	-0.115732	0.000590469	0.00431062	0.0162735	0.000133919	0.027193	101.333	-1143.13	8.0993	8.08661	-0.0579357	0.0575789	0.152275	0.0966053	0.011645	80.1628	-1155.29	6.89e-05	0.000835681	-0.0328668	0.0202606	8.18594	0.0257003	-0.372526	1.425	-0.00558261	0.0261773	-0.00106115	0.0649924	0.0361798	0.0427007	8.08897	0.00895224	0.125695	0.0601974	4438.2	4083.56	4094.54	3563.03	3291.33	3582.69	3210.2	3475.09
FBgn0035431	CG14968	5.67346	5.5643	-0.255121	0.0668761	-0.637445	-0.0544519	-0.0304727	0.0429839	-0.026636	0.0553476	-0.0201358	16.2003	-841.595	5.52018	5.44855	0.105339	-0.00646425	-0.132314	-0.087139	-0.0175318	12.9477	-856.507	5.31e-06	0.000128332	-0.075708	0.31997	5.52916	0.191821	0.249775	1.58268	-0.000162576	0.0391803	0.0350435	0.103229	0.00409321	0.0363476	5.59504	0.189247	-0.036608	0.300561	79.174	101.821	232.827	183.319	177.065	200.764	202.334	246.666
FBgn0035496	CG14990	5.78898	5.73327	-0.024726	0.0232514	-0.596968	0.100636	0.00297117	-0.07081	-0.101602	0.0197147	-0.04801	16.0772	-860.055	5.90414	5.97086	-0.660841	-0.555822	-0.268587	-0.238982	-0.0330414	10.2783	-889.228	6.46e-12	1.51e-09	-0.0337364	0.0532702	5.81991	0.326615	-0.465006	1.31813	-0.0995218	0.0305718	-0.0186714	0.0482748	-0.503085	0.137743	5.94434	0.0462929	-0.239741	0.127025	70.253	153.267	276.984	205.465	289.553	195.218	283.761	272.058
FBgn0035587	Gdap1	5.35436	5.28541	-0.164018	0.143927	-0.312134	0.226142	-0.0246336	0.0283086	-0.00186169	0.0321041	-0.0476579	19.223	-801.996	5.33567	5.33129	0.258486	0.0201699	-0.123513	-0.126671	-0.023788	16.367	-814.415	5.42e-05	0.000707923	-0.0550345	0.457549	5.31396	0.0536953	0.045602	0.685882	0.031708	0.0708574	0.109852	0.111701	0.0281026	0.0308274	5.34343	0.015554	-0.149286	0.188537	114.858	144.693	252.898	226.38	194.772	143.086	207.269	175.326
FBgn0035591	CG4611	6.97164	7.03796	-0.0162512	0.00106741	-0.00549004	-0.0080398	-0.00160883	0.00770984	0.0125286	0.0264127	0.00818479	170.701	-942.502	6.90581	6.96079	0.0298048	0.119579	0.178327	0.063016	0.0066627	132.582	-956.523	1.22e-05	0.000238873	-0.0207066	0.0148378	7.01586	0.326815	-0.00441241	0.0127868	0.0120338	0.0155929	0.00794493	0.015474	0.0891963	0.0238024	6.90705	0.0589602	0.130753	0.0864288	1060.49	1198.27	1194.91	1238.94	1208.21	1109.19	1200.43	1298.62
FBgn0035666	Jon65Aii	7.12558	7.64689	0.267733	0.221958	-0.508596	-0.393253	-0.0350093	0.054936	0.0167136	0.110156	-0.0536623	3.07785	-1236.23	7.14055	7.45119	0.414352	0.334596	0.244867	-0.852415	-0.0296573	2.95872	-1249.33	2.87e-05	0.000450682	0.249197	0.0933777	7.28973	0.284985	-0.407687	0.0938002	-0.00119357	0.118046	-0.0261068	0.0620724	0.631423	0.262865	7.20025	0.392627	-0.257129	0.531097	66.9076	256.16	1059.76	1652.33	1317.57	1075.92	1441.01	533.234
FBgn0035667	Jon65Ai	7.5386	7.69096	-0.0747257	0.820778	-0.857777	-0.423682	-0.0968371	0.0319091	-0.0932695	0.0915804	-0.045415	2.65651	-1183.72	7.40806	7.48923	0.192212	0.128535	-0.180255	-0.521787	-0.0819908	2.27339	-1196.49	3.92e-05	0.000569827	0.720556	0.523413	7.38454	0.304888	-0.725844	1.01977	-0.0381587	0.0556871	0.010292	0.0951712	0.115995	0.0249836	7.53541	0.37578	-0.336386	0.254988	539.721	330.115	1525.42	1022.4	1214.46	1226.77	1499	717.025
FBgn0035670	CG10472	9.58206	9.5925	-0.168462	-0.0304104	-0.665787	0.183294	-0.0293734	0.0425152	-0.030649	0.0746219	-0.0668463	8.48618	-1513.52	9.61233	9.52891	0.0520387	-0.0602138	-0.270942	-0.190045	-0.0189828	5.9317	-1530.04	1.16e-06	4.06e-05	-0.00538749	0.3021	9.55992	0.0488351	0.283285	1.12909	0.0297474	0.199615	0.0306859	0.111323	-0.0175279	0.169648	9.61462	0.0952476	-0.295419	0.138053	2412.02	3563.74	13595	10644.8	10212.5	8271.24	13452.7	10728.8
FBgn0035673	CG6602	6.54512	6.48223	0.0947968	0.274327	-0.391473	0.348872	-0.0140941	-0.012733	-0.0278967	0.0307713	-0.0781601	18.3467	-982.166	6.64309	6.58268	0.116249	0.127254	-0.166349	-0.220634	-0.0263592	15.5788	-998.679	1.18e-06	4.08e-05	0.125194	0.361504	6.55457	0.104565	-0.138536	0.484691	-0.0630135	0.0943233	0.0055609	0.147637	0.115426	0.200714	6.6001	0.136408	-0.19901	0.0403084	349.035	473.736	679.748	543.805	588.481	654.423	716.804	798.038
FBgn0035678	CG10469	6.28906	6.38145	-0.204693	-0.0205261	-0.574544	0.126274	-0.0379551	0.0487386	-0.0168232	0.0319126	-0.0527741	10.8958	-958.584	6.28902	6.30249	0.0903139	-0.113444	-0.333129	-0.170398	-0.030676	9.51293	-974.68	1.75e-06	5.42e-05	-0.296771	0.193251	6.32707	0.0525484	-1.36149	1.17823	-0.0351594	0.0823127	0.0213476	0.0519896	-0.0461174	0.0898008	6.27061	0.0552967	-0.267662	0.148532	196.262	215.432	434.878	374.019	301.011	379.343	727.908	475.195
FBgn0035695	CG10226	6.09354	6.26386	-0.00350143	0.135775	-0.194672	0.0802541	-0.01235	0.0213402	-0.0139956	0.025347	-0.0768693	10.7915	-965.291	6.06371	6.19254	0.0658699	0.155932	-0.0470202	-0.32504	-0.0204778	9.84603	-979.588	9.45e-06	0.000197729	0.0991394	0.0814577	6.19583	0.294866	-0.0442128	0.16214	-0.0760387	0.186427	-0.0346443	0.122147	0.130246	0.113909	6.09166	0.0997598	-0.0917871	0.20748	138.276	293.673	236.841	318.655	461.411	353.832	436.745	428.038
FBgn0035743	CG15829	3.97553	3.91738	0.638751	0.595166	-0.0842529	0.00352468	-0.0161021	0.00527616	-0.167083	0.0252139	0.00956121	1.78641	-751.575	4.02867	4.03661	0.431038	-0.148447	0.088435	0.195487	-0.0308757	1.66473	-763.614	7.71e-05	0.000907403	0.397627	0.550523	3.90947	0.0616939	-0.0712188	0.212582	0.309904	0.421819	0.0110023	0.0585364	-0.0676292	0.444291	4.08043	0.0802816	0.193639	0.0789477	32.3387	21.436	72.2567	116.881	72.9091	43.2585	57.9859	67.7123
FBgn0035767	Cln7	6.70022	6.68923	-0.344168	0.101589	-0.446287	-0.00180109	-0.0209319	0.0657112	-0.0268354	0.0564198	-0.0264975	15.5793	-1009.16	6.56001	6.54855	0.243703	-0.0713945	-0.0774561	-0.0327114	-0.0113508	13.2923	-1035.19	1.34e-10	2.05e-08	-0.0704918	0.232861	6.71175	0.0531037	-0.27766	0.193463	0.0265798	0.0394486	-0.00857345	0.0690985	-0.0596355	0.2593	6.55054	0.0307159	-0.0532919	0.181342	360.186	429.792	754.681	741.887	715.551	641.113	740.245	660.195
FBgn0035780	CG18417	4.97553	4.8742	0.350849	0.175524	-0.627717	0.064025	-0.0409881	0.0586274	-0.0318075	-0.0220688	-0.0643232	9.95408	-748.72	4.98629	4.86175	0.988148	-0.0639239	-0.832254	-0.289562	-0.0418803	8.97481	-763.822	4.45e-06	0.000112347	0.168124	0.110985	4.96743	0.126713	-0.914796	2.43299	0.0171439	0.0922641	-0.0430796	0.0454833	0.331844	1.18621	5.07462	0.366124	-0.0307538	0.814466	25.6479	57.8772	149.866	135.336	219.769	117.574	180.126	110.032
FBgn0035806	PGRP-SD	5.38529	5.36926	0.340886	-0.013132	-0.216045	0.223644	-0.0245276	-0.0316751	-0.113129	0.0120656	-0.0797914	6.3369	-859.241	5.48416	5.4887	0.118918	-0.721813	-0.206848	-0.320324	-0.0429452	4.87106	-872.539	2.4e-05	0.000395593	0.309118	0.196716	5.37659	0.0441486	-0.0913533	0.761244	-0.0874989	0.0571661	0.11535	0.307117	0.0106383	0.473146	5.4769	0.0454909	-0.343446	0.212659	79.174	110.395	175.289	139.027	167.691	268.424	325.708	262.385
FBgn0035833	CG7565	7.44796	7.49348	0.228382	0.0962709	0.137796	0.142767	0.0275333	-0.0399341	-0.0196866	-0.0320262	-0.0204157	88.1428	-1070.59	7.57867	7.64153	-0.0196328	-0.0527597	-0.111423	0.0105588	0.00846528	66.7934	-1084.08	2.01e-05	0.000345739	-0.0510541	0.193935	7.48556	0.0353995	0.137218	0.0919044	-0.0195106	0.0207982	-0.0404378	0.112282	-0.0475374	0.0224583	7.58149	0.0440525	0.00040119	0.153632	2015.03	2158.61	1228.36	1759.37	2045.62	1998.76	2082.56	2241.76
FBgn0035838	ldbr	7.0488	7.09073	0.0473947	-0.0150633	0.028548	-0.0779774	-0.00171076	-0.0112663	-0.00154912	0.0111765	0.0204687	191.143	-934.017	7.00937	7.06698	-0.062833	-0.0308086	0.106885	0.0361478	0.00250073	153.25	-948.403	8.7e-06	0.000186535	-0.00241542	0.11849	7.10938	0.231295	0.194344	0.253139	-0.0087546	0.0203697	0.0118877	0.0147015	-0.0463169	0.0375555	7.03177	0.0934485	0.0686722	0.0417745	1367.15	1166.12	1497.32	1136.82	1144.67	1273.35	1199.2	1290.16
FBgn0035888	CG7120	7.03863	7.06353	0.0737436	0.0983281	0.0803712	0.0726997	-0.00899814	-0.00525794	-0.0546671	-0.00314114	-0.0312901	62.5907	-991.483	7.20328	7.18507	-0.0505617	-0.269839	-0.000333657	-0.122706	-0.0259546	48.3847	-1012.7	1.36e-08	1.07e-06	0.042025	0.1088	6.92187	0.349234	0.089701	0.0246659	-0.0327613	0.0247035	0.00655267	0.0524919	-0.136113	0.0852603	7.1895	0.055005	-0.0524066	0.098774	1053.79	1124.32	895.18	1172.5	1191.54	1172.42	1032.64	1045.91
FBgn0035904	GstO3	6.62967	6.3876	-0.360759	-0.0410246	-0.343264	0.129356	-0.0292154	0.0686411	-0.00917187	0.0311433	-0.0947998	12.3567	-996.79	6.75356	6.37923	0.116219	-0.048914	-0.27528	-0.379041	-0.0319156	8.83428	-1022.34	2.14e-10	3.03e-08	-0.0840946	0.291326	6.84924	0.449462	0.537277	1.75894	0.0387489	0.0474064	0.063356	0.282624	-0.031345	0.0607318	6.59864	0.270386	-0.393488	0.179553	604.399	429.792	786.795	668.068	612.437	495.808	720.505	673.495
FBgn0035923	CG6511	7.6427	7.71885	0.100801	-0.0237259	0.183347	-0.0631375	0.0162489	-0.00827883	0.011351	-0.0218322	0.0123487	140.238	-1057.14	7.66098	7.74158	0.0715899	0.0680457	0.0323842	0.0451001	0.0125658	96.3959	-1076.37	9e-08	4.99e-06	0.0564318	0.0832343	7.80592	0.375734	0.0587245	0.138156	0.0459808	0.0378038	-0.0489934	0.105203	0.0691704	0.0956207	7.69502	0.0990142	0.0407521	0.0230501	2686.34	2810.26	1478.59	2440.97	2562.24	2657.62	2138.08	2280.45
FBgn0035926	CG5804	7.67768	7.84453	0.104496	0.304097	-0.457115	0.189239	-0.0239353	0.0160663	-0.0813459	0.0413637	-0.0176164	10.8397	-1225.8	7.77407	7.79267	0.184146	-0.121957	-0.0288634	0.124855	-0.0356393	7.37153	-1239.24	2.12e-05	0.000359862	0.137786	0.263691	7.73741	0.0861638	-0.363846	0.519946	-0.0673905	0.0953393	0.00521504	0.0479819	-0.0360286	0.130187	7.79741	0.0339262	0.0469454	0.137239	624.471	703.101	2855.48	1840.57	1737.32	1444.17	2077.62	2904.37
FBgn0035976	PGRP-LC	7.04593	6.95701	0.110622	0.130885	-0.241489	0.0935793	0.0124314	-0.0227916	-0.0400347	-0.00577635	-0.0463284	32.3596	-1037.76	7.16863	7.02417	-0.0605376	-0.0348595	-0.285797	-0.201463	-0.00685224	26.3954	-1050.17	5.44e-05	0.000708726	0.117463	0.0141487	6.99381	0.026517	-0.137233	0.319651	-0.0438207	0.0119498	-0.0123131	0.31956	-0.0455277	0.0447457	7.06696	0.0842818	-0.227731	0.121851	804.006	849.938	994.198	1253.7	1387.36	1274.46	1079.52	990.292
FBgn0035977	PGRP-LF	4.96791	4.88328	0.0840396	0.213103	-0.361114	0.219683	0.0254941	0.0108546	-0.0396947	0.0155267	-0.0753991	15.9443	-780.933	5.10227	4.98635	0.149854	-0.0395524	-0.333468	-0.292519	0.0107273	17.348	-794.137	2.62e-05	0.000423933	0.326304	0.615911	5.04981	0.173915	-0.209076	0.462763	-0.0161941	0.0346959	0.00974887	0.153023	-0.0108424	0.207042	5.04282	0.0897245	-0.328872	0.0380416	104.822	126.472	119.09	116.881	141.652	131.994	183.828	137.843
FBgn0036008	CG3408	8.18447	8.16972	0.04909	-0.0907316	0.178116	-0.01022	0.0264959	-0.0221512	0.00724755	-0.0276579	-0.00401366	123.693	-1149.01	8.24844	8.23485	-0.0868544	-0.00126592	0.0192688	-0.0192763	0.0151097	109.834	-1165.61	1.08e-06	3.89e-05	0.260846	0.252801	8.15655	0.0161929	0.112471	0.227422	-0.0553247	0.0715675	-0.0363744	0.0344539	-0.0434455	0.357134	8.24442	0.0181303	-0.0162827	0.0611076	4401.4	4492.99	3665.02	4114.21	3993.34	4377.98	3623.5	3889.83
FBgn0036015	CG3088	7.58525	7.63546	-0.183341	0.092476	-0.181586	0.47184	-0.042164	-0.0245078	-0.0687644	0.00905003	-0.0817622	12.3006	-1147.09	7.76095	7.81316	-0.327387	-0.302304	-0.179734	-0.0486029	-0.0679527	9.51336	-1165.24	2.5e-07	1.21e-05	0.0695584	0.169697	7.64555	0.0493574	0.402279	0.565071	-0.0703933	0.039776	0.0166192	0.149451	-0.360791	0.132091	7.80261	0.0706333	-0.045163	0.344658	1117.36	1362.26	2254.68	1787.67	1533.18	869.606	2666.12	2026.53
FBgn0036022	CG8329	7.89085	8.00737	-0.0290584	-0.0825061	-0.29412	0.50841	-0.028089	-0.0314525	-0.0697459	0.0224552	-0.099532	11.7146	-1212.89	8.21617	8.16785	-0.35228	-0.347702	-0.196888	-0.122167	-0.0622448	9.65201	-1234.86	6.59e-09	6.05e-07	-0.0510702	0.0568819	7.97767	0.115774	-0.0128947	0.637092	-0.0617916	0.167226	-0.266586	0.234703	-0.36743	0.072063	8.17708	0.0402248	-0.15031	0.0396155	2046.26	2445.85	4233.71	2577.54	3048.64	1617.2	4018.3	3228.42
FBgn0036035	CG18178	8.16194	8.16786	-0.0245273	-0.0334868	0.0582349	-0.0197163	0.00698379	-0.000985715	0.00727777	-0.00155525	0.0200336	221.64	-1090.12	8.12859	8.17219	-0.0227056	-0.0181655	0.0694258	0.0668262	0.0116003	192.571	-1107.19	6.96e-07	2.77e-05	-0.0291355	0.00555505	8.17356	0.0104918	0.00661637	0.088285	0.00703365	0.0198785	0.0192312	0.0209209	-0.0184694	0.0127683	8.13656	0.0348261	0.114408	0.0404245	3742.37	3698.78	4058.42	3582.71	3448.6	3698.04	3508.76	3628.65
FBgn0036043	CG8177	8.91098	8.73664	-0.103372	-0.0296943	0.0947414	0.232025	0.0236121	0.00695603	0.0360213	-0.0700373	-0.0306656	44.2044	-1326.12	8.94595	8.80508	-0.0921964	0.256037	-0.298011	0.00274852	0.0120261	23.8904	-1364.15	1.22e-15	7.63e-13	-0.0820491	0.0296693	8.84247	0.0675094	0.220501	0.10479	-0.00108249	0.0356166	-0.0509053	0.0343178	0.143799	0.151345	8.87526	0.130213	-0.17568	0.217221	8818.42	8816.63	5027.19	8262.88	7394.03	7789.85	7496.22	7123.09
FBgn0036053	iPLA2-VIA	9.08059	9.01876	0.0550306	-0.0412151	0.120894	-0.189704	0.00196964	-0.0182569	0.00318273	-0.0102564	0.0234776	220.992	-1210.19	9.06319	9.04087	-0.0635427	-0.0362657	0.0759559	-0.0293576	0.00182253	167.356	-1242.65	2.69e-13	9.34e-11	-0.0169739	0.0372613	9.02083	0.0863514	-0.0492687	0.165347	-0.0738113	0.0666834	0.0148317	0.0199644	-0.0482256	0.0292498	9.19096	0.235921	0.0138358	0.0711928	10405.2	10589.4	6967.42	9336.95	9298	9705.42	6102.09	6919.95
FBgn0036058	CG6707	8.94895	8.83878	-0.00735245	-0.0180667	0.0130738	-0.01037	-0.00875092	-0.0139927	0.00413295	-0.0177036	0.00546755	157.832	-1193.27	8.9673	8.88088	-0.120645	-0.0203628	-0.112923	-0.00227725	-0.0119987	136.403	-1206.47	2.62e-05	0.000423933	-0.0215692	0.0515729	8.97383	0.213591	-0.336805	1.49419	0.00204291	0.0192998	-0.0106632	0.0227662	-0.0866985	0.0968802	9.00986	0.174348	0.00207825	0.123481	8275.35	8078.16	7260.46	8312.09	7709.62	7900.77	6780.65	6464.1
FBgn0036186	CG6071	4.413	4.46399	-0.156323	0.0112001	-0.0454023	0.0382786	0.0113065	-0.0281768	-0.0355582	-0.0614295	-0.0713704	13.378	-695.569	4.66654	4.74083	-0.235323	-0.25832	-0.460661	-0.479364	-0.0208243	10.3994	-708.317	4e-05	0.00057841	-0.194583	0.181231	4.58184	0.173999	0.00579134	0.0769271	-0.0212424	0.0259356	-0.0602481	0.0113015	-0.263873	0.0281192	4.80207	0.214829	-0.47303	0.0361199	97.016	54.6618	56.1996	89.8139	71.8676	57.6779	98.6994	84.6403
FBgn0036187	RIOK1	8.01199	8.02356	0.0289769	0.00152979	0.150397	-0.0749296	0.013269	-0.0061799	0.00493769	-0.00727335	0.0266367	126.753	-1109.97	8.00952	8.03371	-0.0111675	0.0138107	0.111908	0.0828807	0.0134415	130.174	-1124.67	6.49e-06	0.000149363	-0.0136037	0.0729727	8.01944	0.0122785	0.0664156	0.273933	-0.0122714	0.0715414	0.00680954	0.0419767	0.0195316	0.0114179	8.03263	0.0456691	0.10865	0.0653137	3879.53	3641.98	3384.02	3389.55	3269.45	3477.31	2960.98	3119.6
FBgn0036205	CG14131	6.33891	6.26845	-0.163323	0.137311	-0.35715	0.0882065	0.00838984	0.0323903	-0.041651	0.0229472	-0.0212244	16.7792	-984.833	6.38526	6.37191	-0.0207229	-0.121874	-0.193107	-0.124517	-0.00135469	12.7112	-998.561	1.61e-05	0.000293804	0.927286	1.7053	6.29821	0.0594842	-0.0984712	0.42593	-0.0323201	0.147809	0.00399174	0.27313	-0.195976	0.388439	6.37138	0.0560551	-0.145595	0.0678406	225.256	284.027	335.86	506.895	523.904	543.504	429.342	463.104
FBgn0036321	CG14120	7.3604	7.41381	0.156383	0.148574	-0.164957	-0.118673	-0.00301746	0.0570892	-0.0342942	0.0552073	0.00295597	8.97975	-1208.61	7.17712	7.16895	0.413222	-0.0474145	0.0238921	0.0618772	0.0224324	8.72225	-1221.03	5.45e-05	0.000708726	0.165785	0.0269095	7.29001	0.133766	-0.276614	0.160571	0.0152358	0.0978491	0.0334279	0.0964115	0.2552	0.407654	7.16794	0.0546377	0.0819868	0.0755205	288.818	400.853	885.813	989.183	1404.02	956.123	984.526	1200.68
FBgn0036330	CG11263	6.70763	6.70422	-0.115904	-0.0147748	0.158723	0.206442	-0.000117385	-0.0571515	-0.00507577	-0.0632868	-0.0226211	21.2314	-1013.8	6.92316	6.90224	-0.416508	0.0604163	-0.341667	0.037184	-0.0261056	18.5354	-1032.89	1.03e-07	5.63e-06	-0.0728544	0.110792	6.71309	0.0374529	0.260972	0.327027	-0.0591698	0.063408	-0.059354	0.0629331	-0.213911	0.536592	6.91926	0.034919	-0.344153	0.660206	1182.03	997.846	872.432	1082.69	1105.09	713.21	1153.55	1275.65
FBgn0036331	CG14117	6.63783	6.62373	-0.108802	-0.104995	0.0526818	-0.110544	0.0051045	0.00718288	0.0344554	-0.0171674	0.0215727	57.4308	-964.66	6.566	6.58659	0.0542497	0.101968	-0.0713423	0.0179714	0.0137848	44.0695	-977.284	4.49e-05	0.000622746	-0.120761	0.0262146	6.59865	0.226257	-0.221312	0.248423	0.0475961	0.044432	-0.0284923	0.0633288	0.130541	0.454211	6.56141	0.0848313	-0.0314686	0.0494255	1010.3	1042.86	1085.19	921.515	879.076	780.871	856.217	791.992
FBgn0036332	CG11261	6.85641	6.98414	-0.107068	-0.0639766	0.117117	0.134233	0.0200752	-0.0088042	0.0163976	-0.0260726	-0.0181304	63.107	-1007.31	6.88882	7.06019	-0.225798	-0.0134754	-0.0589766	-0.0524537	0.0163858	50.6812	-1020.78	2.05e-05	0.000350195	-0.0714733	0.0732681	7.00439	0.232778	0.0686292	0.146731	0.0599431	0.226047	-0.0215506	0.0121471	-0.103667	0.154601	6.96586	0.073182	-0.0608723	0.0195897	1313.62	1138.25	933.984	1091.3	1168.63	1093.66	1292.96	1408.66
FBgn0036372	Abp1	8.73503	8.76072	0.0848878	-0.0237184	0.193929	0.0678669	0.0151678	-0.0191092	-0.00166185	-0.0102012	0.00637438	174.544	-1194.49	8.77056	8.78076	-0.034662	-0.0323125	0.101379	0.107716	0.0123265	158.546	-1209.44	5.13e-06	0.000125226	0.0224022	0.198153	8.79139	0.0456098	0.169821	0.0854894	-0.0158174	0.0240515	-0.000601795	0.0136858	-0.0412074	0.025698	8.77213	0.00963315	0.000974214	0.365649	7489.19	7499.39	5314.88	6588.4	6995.11	7259.66	6200.79	6526.98
FBgn0036391	CG17364	5.2433	5.29643	0.0517602	0.423054	-0.0844537	0.390612	-0.0150313	-0.0259648	-0.0587161	0.0380578	-0.0367434	11.5417	-836.411	5.3271	5.42854	-0.254012	-0.0417276	0.134559	0.0857485	-0.0261957	10.6459	-851.541	4.33e-06	0.00011002	0.439916	0.304442	5.27584	0.0298771	0.0980037	0.242905	-0.176186	0.28583	0.0122772	0.0912363	-0.140489	0.130539	5.38445	0.128398	0.142957	0.0961699	165.039	189.709	247.546	211.616	205.187	175.252	277.592	233.366
FBgn0036483	CG12316	8.59869	8.54236	0.0416614	0.1294	0.198507	0.0797293	0.044659	-0.0181461	-0.00237879	-0.0277772	-0.0132077	54.9444	-1292.95	8.65561	8.60138	-0.0251464	0.0923668	0.0487669	0.023772	0.0333624	48.4981	-1305.82	3.57e-05	0.000532386	0.122114	0.125182	8.58494	0.0430018	0.14906	0.0740826	0.00124438	0.0427014	0.018851	0.0783145	0.00893183	0.21251	8.84314	0.324226	0.0342644	0.0176189	8085.78	8257.15	4197.58	5928.95	6019.17	6523.15	5456.84	6237.99
FBgn0036501	CG7272	6.86514	6.96325	-0.220281	0.137456	0.109705	0.0937337	-0.00281816	0.0209411	-0.00555731	-0.0423875	-0.0612218	35.9399	-1008.26	6.98033	7.08545	-0.0906107	0.0330883	-0.281368	-0.333599	-0.0150413	27.984	-1027.95	5.82e-08	3.48e-06	0.155714	0.805332	7.02619	0.129218	0.0911113	0.0154102	0.00346983	0.0189256	-0.0216029	0.0260489	-0.0823591	0.204901	6.93696	0.216214	-0.306429	0.0685439	982.427	764.194	1188.22	923.976	871.785	755.359	1057.32	1340.94
FBgn0036502	CG7841	7.64135	7.61094	-0.0390264	-0.0529674	0.0573086	-0.0352167	-0.00543619	0.00696245	0.0133881	-0.0145648	0.0062623	167.302	-1012.06	7.60893	7.59222	0.0424368	0.0368249	-0.00684744	0.0200222	-0.00356072	137.68	-1026.9	5.68e-06	0.000135759	-0.101641	0.180564	7.61406	0.0282512	-0.0480524	0.731161	0.0320364	0.0395483	-0.000240211	0.110612	0.0348172	0.0460634	7.64789	0.0507823	0.00105238	0.0127276	2425.4	2258.28	2314.89	2052.19	2079.99	2208.4	2018.4	2113.59
FBgn0036550	CG17026	5.0992	5.12655	-0.346764	0.373744	-0.525973	0.0879676	-0.0510454	0.0532881	-0.0295027	-0.000398344	-0.106812	8.22666	-769.824	5.26243	5.2225	0.287811	0.167403	-0.518444	-0.539318	-0.0775272	6.75229	-786.849	7.28e-07	2.88e-05	0.157146	0.773128	5.18976	0.143088	-0.133354	0.315151	0.0251552	0.173966	-0.0599144	0.0601167	0.156898	0.0301183	5.06731	0.21118	-0.574243	0.0724431	32.3387	95.3903	124.442	91.0442	134.361	119.793	155.452	170.49
FBgn0036551	CG17029	6.93898	6.93079	-0.112606	0.112703	-0.499226	0.16072	-0.0317648	0.0153791	-0.0241822	0.0358896	-0.0474378	16.0958	-1034.45	7.02493	7.0078	-0.0522297	-0.136595	-0.272252	-0.248592	-0.0378917	13.2009	-1046.73	6.14e-05	0.000774889	-0.0311439	0.444567	6.94322	0.022398	0.194848	0.695697	-0.0485999	0.0904395	-0.246781	0.764042	-0.0416944	0.0980199	7.01692	0.0280611	-0.266344	0.0275798	267.63	472.664	822.923	744.348	790.543	682.153	854.983	808.92
FBgn0036565	CG5235	8.19453	8.15868	0.0361842	-0.0593287	0.208049	-0.0223352	0.0100216	-0.0109499	0.010081	-0.015901	0.0185311	55.6012	-1194.93	8.19107	8.1597	-0.113904	-0.018057	0.140315	0.13266	0.00846001	50.8653	-1207.42	5.06e-05	0.000672666	0.0332585	0.112974	8.02075	0.408443	0.114292	0.119693	0.0178637	0.019821	-0.212286	0.241482	-0.00788224	0.0665838	8.23495	0.0808458	0.145826	0.0889283	5715.02	5454.39	3521.84	4301.22	3921.47	4415.69	3567.98	3603.26
FBgn0036614	Golgin104	7.30531	7.1973	0.155618	0.148451	0.258933	0.0369944	0.0237161	-0.00823268	-0.00570816	-0.0414851	-0.0182622	92.0376	-1025.53	7.37932	7.27766	0.0189095	0.0935211	0.00643876	-0.0679188	0.0121603	82.7458	-1037.82	6.1e-05	0.000772124	0.156572	0.0183794	7.17146	0.209827	0.14648	1.50456	-0.0163101	0.0142341	-0.0396486	0.0123176	0.0616197	0.0448445	7.32541	0.134425	0.0052236	0.124638	2015.03	2027.85	1720.78	1563.75	1764.4	1772.49	1532.31	1673.46
FBgn0036621	roq	8.71856	8.71713	0.0236181	-0.0569353	0.177829	-0.0320501	0.0194939	-0.0042336	0.0104347	-0.0127269	0.0116252	120.386	-1248.35	8.75009	8.7532	0.0219349	-0.00672637	0.0781299	0.0752411	0.0179863	98.0487	-1260.95	4.61e-05	0.000633937	0.00849108	0.10999	8.72038	0.0178586	-0.00900289	0.270111	0.000751396	0.0110324	0.0385532	0.0776718	-0.019973	0.0285576	8.74957	0.0436836	0.0808853	0.0177863	8709.14	8754.47	5072.69	7094.07	6873.25	7040.04	6295.79	6046.95
FBgn0036640	nxf2	7.60114	7.87398	-0.328952	0.00472884	0.186711	-0.058246	-0.0509344	0.0700619	0.0512036	-0.0180811	0.0741139	22.7143	-1150.83	7.38415	7.72187	0.154095	0.319291	0.0861052	0.401749	-0.0211659	15.2765	-1179.19	1.42e-11	2.88e-09	-0.551812	0.59102	7.56007	0.331942	0.0168383	0.168677	-0.0076269	0.107499	0.148836	0.216368	0.297028	0.216171	7.5432	0.144063	0.223728	0.219184	1987.16	1988.19	2001.78	1980.83	1902.93	1952.18	2870.92	3135.32
FBgn0036646	CR18217	7.48497	7.5589	0.227259	-0.282339	0.491434	0.131443	0.0156346	-0.0389678	-0.0164254	0.0207399	0.0283434	32.4867	-1154.48	7.53665	7.56714	-0.0146942	-0.330729	0.584039	0.368003	0.0136179	27.0911	-1175.68	1.37e-08	1.07e-06	0.313008	0.606659	7.50483	0.0438809	0.0730352	0.448204	0.0941445	0.275452	0.10609	0.130629	-0.175261	0.195882	7.5966	0.100582	0.528044	0.156697	2862.53	2468.36	1304.63	2354.85	2221.65	2212.84	1975.22	1392.94
FBgn0036659	CG9701	5.75755	5.87302	-0.236256	0.0268911	-0.604451	0.147619	-0.0589189	0.0391242	-0.032456	0.063114	-0.0585019	7.41442	-883.225	5.74625	5.76816	0.0232325	-0.103014	-0.366849	-0.182266	-0.0450262	7.40723	-895.803	4.68e-05	0.000637529	-0.124996	0.394299	5.82702	0.114093	-0.24215	0.363747	0.00632546	0.206016	0.0435326	0.507531	-0.105936	0.0521626	5.74402	0.0865079	-0.471094	0.125579	62.4471	157.555	187.332	214.077	226.018	187.453	267.722	201.928
FBgn0036668	Zcchc7	8.62415	8.69086	0.119659	-0.0409876	0.191678	-0.0566224	0.0226384	-0.0175858	-0.00465826	-0.0132604	0.0196139	112.457	-1231.31	8.64638	8.70088	0.0472629	-0.0560828	0.0852333	0.110939	0.019793	90.2207	-1245.72	8.48e-06	0.000184161	0.196098	0.330716	8.69872	0.114669	0.164077	0.346906	-0.0274327	0.148031	0.0163349	0.0401049	0.017204	0.120679	8.72728	0.177805	0.107369	0.0572256	7556.1	6890.61	4463.86	6060.59	6209.78	6397.81	5416.13	5473.81
FBgn0036727	CG7589	5.94784	5.93192	0.0399762	0.234964	0.0571552	0.31208	0.00345292	0.00499199	-0.0352753	-0.021371	-0.0782967	22.293	-905.107	6.12602	6.10794	0.0544448	-0.0311506	-0.0801433	-0.187682	-0.0204853	19.8404	-919.452	9.03e-06	0.000192335	0.290129	0.28727	5.93866	0.0187422	0.609694	1.92503	0.0262851	0.171282	-0.0331915	0.0429286	-0.017764	0.104268	6.06652	0.0825311	0.0175667	0.433646	499.577	397.638	371.988	511.816	369.753	352.723	378.759	321.633
FBgn0036742	CG7497	5.14236	5.15316	-0.137321	0.35185	-0.70846	-0.000779432	-0.034437	0.032711	-0.0741798	0.052676	-0.0276095	14.9198	-773.433	5.17193	5.23651	0.120675	-0.208814	-0.318983	-0.282546	-0.0355553	10.5337	-786.388	3.3e-05	0.000500093	-0.243912	0.39495	5.16091	0.0428278	-0.0699463	1.3	-0.13221	0.178617	0.0306987	0.132582	-0.0716729	0.138035	5.24613	0.247333	-0.296865	0.0317581	54.6412	90.0313	120.428	114.42	173.94	137.54	132.01	118.496
FBgn0036766	CG5506	8.54949	8.53819	-0.0549051	0.358847	-0.618026	0.349271	-0.0502331	0.0160538	-0.0814069	0.0573209	-0.0747709	7.49952	-1321.27	8.58316	8.60891	0.0529929	-0.139168	-0.20847	-0.178068	-0.053928	6.38521	-1335.76	7.85e-06	0.000173479	-0.0551632	0.475105	8.54248	0.0307665	0.109608	0.494594	-0.0491553	0.113655	-0.0416962	0.146603	-0.135666	0.355001	8.61046	0.152059	-0.175451	0.0327221	1499.85	2039.64	6421.48	4224.94	4540.16	4369.1	4815.3	5294.86
FBgn0036767	CG16775	6.63727	6.64638	-0.0361976	0.424607	-0.796373	0.0587492	-0.0185924	0.0327357	-0.110071	0.0916767	-0.0170012	4.68713	-1094.65	6.76483	6.75966	-0.0354367	-0.319053	-0.0976626	-0.0928461	-0.0315083	3.12201	-1115.86	1.35e-08	1.07e-06	-0.314288	0.529347	6.65548	0.0395364	-0.00784402	1.00944	-0.057446	0.126911	0.0274808	0.149739	-0.0265289	0.34656	6.78897	0.0586458	-0.0889197	0.0624548	210.759	332.258	1204.28	698.826	975.941	696.572	994.396	905.652
FBgn0036773	CG13698	7.21457	7.22077	0.0456245	0.060656	0.0954744	-0.0534054	-0.00238074	0.00185347	0.00423677	-0.0193212	-0.0034223	109.635	-988.304	7.24597	7.25153	0.065055	0.0495395	-0.029182	-0.0974359	-0.00644583	83.9041	-1000.73	5.37e-05	0.00070433	0.0607257	0.0145364	7.13457	0.105759	0.0719985	0.386817	0.00481224	0.00480279	-0.0115625	0.0265461	0.0864255	0.048043	7.26297	0.023723	-0.0520837	0.084767	1919.13	1695.59	1259.14	1439.48	1514.43	1509.61	1470.62	1307.09
FBgn0036775	CG5147	8.31449	8.41648	-0.057184	-0.0270586	0.0902706	-0.149607	-0.00940021	0.019664	0.0143418	-0.00449354	0.0223462	136.522	-1140.44	8.28277	8.37997	0.0993411	0.0666192	0.0465281	0.00816776	-0.00297969	122.845	-1155.28	5.68e-06	0.000135759	-0.0863364	0.256877	8.35606	0.249299	0.121648	0.217602	0.0140989	0.0209057	0.0136773	0.051138	0.0440873	0.0565317	8.23063	0.197976	0.0148748	0.0740115	4604.36	4156.44	5265.37	3767.26	3866.27	4179.43	3971.42	4384.37
FBgn0036787	CG4306	4.76413	4.93432	0.429129	0.305487	0.0387868	0.0445705	-0.0279361	0.010389	0.00383226	-0.169398	-0.0925224	6.03829	-777.518	5.01777	5.00591	0.378165	0.396844	-1.0729	-0.459749	-0.0517122	4.50748	-801.279	1.19e-09	1.32e-07	0.713813	0.265591	4.82223	0.269508	-0.00131708	0.113738	0.001025	0.0142246	0.0548437	0.305884	0.392594	0.0299906	5.22517	0.789682	-0.727219	1.04256	60.2168	129.688	252.898	72.5893	161.442	114.247	180.126	274.477
FBgn0036812	Nufip	7.5921	7.63514	0.0504386	-0.0669097	0.165692	-0.0096125	0.0149178	-0.00674528	0.00734001	-0.0029019	0.0195422	111.101	-1071.87	7.56274	7.57106	-0.022607	0.0111658	0.164609	0.185207	0.0199024	106.815	-1083.91	7.67e-05	0.000904873	0.0434334	0.60076	7.61136	0.057489	0.237062	0.237235	0.03436	0.067274	-0.00129057	0.0154981	0.000505652	0.0217611	7.55531	0.198757	0.222301	0.0678054	2448.82	2525.16	2079.39	1972.21	2165.4	2390.31	2039.38	2221.2
FBgn0036882	CG9279	5.93506	5.78321	0.0446126	0.0404772	-0.0988949	0.122669	-0.00951873	-0.00159719	-0.017186	-0.039972	-0.0552466	23.0538	-870.869	6.06626	5.99354	0.0327551	-0.0237377	-0.272726	-0.212306	-0.0346883	16.6512	-884.046	2.68e-05	0.000428792	0.059152	0.0257071	5.85334	0.0989836	-0.0433742	0.302602	-0.0242735	0.0153228	-0.0570738	0.409642	-0.00535307	0.0819291	5.98612	0.10292	-0.234472	0.0451079	350.15	398.71	334.522	326.037	403.083	317.229	342.98	368.79
FBgn0036886	CG9300	8.15676	8.20341	0.0174742	0.0243921	-0.0199531	-0.0221487	-0.00246404	-0.00159331	-0.00778091	0.0074421	0.0101535	520.733	-1029.06	8.15935	8.1885	-0.0025368	-0.0512439	0.00962337	0.0477365	-0.000781602	432.763	-1041.53	5.2e-05	0.000688687	-0.0243835	0.0825086	8.19265	0.0680586	-0.0179752	0.0366859	-0.00577674	0.00628382	-0.0681474	0.121267	-0.0214322	0.0328409	8.17417	0.041784	-0.0668013	0.113528	3211.56	3375.1	3855.03	3433.84	3568.38	3665.88	3672.85	3424.31
FBgn0036906	CG14102	6.86916	6.8734	-0.0547223	-0.268009	-0.0240162	0.120903	-0.0109179	-0.0246885	-0.000743701	0.0349385	0.0321823	40.2212	-1002.65	6.81638	6.82707	-0.203824	-0.253085	0.184194	0.345044	-0.00298179	25.2098	-1022.45	5.23e-08	3.19e-06	-0.183765	0.135321	6.87845	0.0837342	0.096475	0.496667	-0.0543772	0.0716442	0.0178121	0.0266714	-0.241976	0.0514705	6.80321	0.0263637	0.337445	0.114948	1204.34	1261.51	1006.24	1170.04	1170.71	1081.46	1017.84	1142.64
FBgn0036993	CG5910	6.31364	6.34331	0.09501	0.244811	-0.414524	0.206383	-0.0186291	0.0088906	-0.0645842	0.0400366	-0.0386718	20.8554	-943.657	6.36005	6.41308	0.0947697	-0.231055	-0.132485	-0.115955	-0.0239755	15.2991	-965.232	9.63e-09	8.27e-07	0.165638	0.121312	6.27572	0.0989386	-0.448559	0.769076	0.0173422	0.155553	0.0922763	0.258109	0.65794	0.585391	6.35901	0.120394	-0.136088	0.0584548	204.068	300.104	417.483	522.889	542.652	451.441	609.469	623.92
FBgn0037000	ZnT77C	7.52189	7.37076	-0.165215	-0.553975	-0.0610547	0.0632904	-0.00404571	-0.0356551	-0.0031923	0.0482147	0.0293488	25.1054	-1127.64	7.47372	7.2611	-0.353664	-0.552637	0.304759	0.282432	0.0056356	17.7966	-1149.36	8.43e-09	7.52e-07	-0.311405	0.247334	7.55912	0.296929	-0.211563	0.65077	-0.0406	0.06427	0.0482638	0.0206554	-0.599314	0.260781	7.35616	0.158616	0.281829	0.0513338	1676.04	1271.16	879.123	1966.06	1560.26	1880.08	1009.2	873.005
FBgn0037015	cmpy	4.39884	4.40636	-0.0284508	0.150418	-0.202019	0.372504	-0.020258	0.027882	-0.0215696	0.0137497	-0.0559645	21.5261	-671.842	4.43397	4.45585	0.110077	-0.0873354	-0.0884587	-0.0661298	-0.0274625	14.8188	-685.102	2.49e-05	0.000406047	0.0368246	0.159769	4.40264	0.00798314	0.0149166	0.249222	-0.0270859	0.150255	-0.0769063	0.114508	0.0678997	0.458534	4.45018	0.0249107	-0.0196927	0.630478	61.332	68.5952	72.2567	82.4319	77.0754	66.5515	104.868	73.758
FBgn0037026	CG3634	8.01715	8.07461	0.0181912	-0.0762348	0.101548	-0.0924644	0.00728303	-0.00488759	0.0103744	-0.00725567	0.0172847	159.919	-1104.01	8.00999	8.05795	0.0325593	0.0135922	0.0385628	0.0514017	0.00903439	115.034	-1116.29	6.14e-05	0.000774889	0.437361	0.520898	8.05011	0.0286261	0.209836	0.364347	-0.0114343	0.0655653	0.0351796	0.14759	-0.0765867	0.0601744	8.08605	0.0737463	0.0469138	0.0553752	3519.34	3605.54	2617.3	3332.96	3374.65	3435.17	2836.37	3114.76
FBgn0037028	CG3618	7.62792	7.7323	0.1419	-0.100491	0.0351069	-0.0191358	0.000369485	-0.00835951	0.00799128	0.0224601	0.0224317	92.6229	-1074.57	7.57758	7.63196	0.079104	-0.00647665	0.221512	0.215183	0.00733107	94.4292	-1089.38	5.85e-06	0.000138535	0.0183192	0.159532	7.56589	0.677623	0.0825559	0.212947	-0.000535454	0.0139701	-0.018827	0.0567508	0.00831432	0.0537983	7.58206	0.147385	0.21616	0.011279	2094.21	2750.24	2131.57	2568.92	2459.12	2429.13	2260.22	2430.39
FBgn0037065	CG12974	6.9453	6.96023	-0.121617	0.218883	-0.459905	0.163745	0.00460863	0.0208722	-0.0537052	0.0355832	-0.0466985	16.3824	-1081.95	6.97874	7.05683	-0.0824772	-0.175075	-0.17292	-0.159341	-0.00593032	12.5408	-1094.83	3.54e-05	0.000532248	0.220152	0.449813	6.96161	0.0405368	-0.159571	0.275636	-0.028166	0.317216	0.0367507	0.0908202	-0.0298676	0.113901	7.04426	0.0719881	-0.148573	0.031048	380.258	436.223	923.28	853.847	824.915	867.388	751.349	996.338
FBgn0037076	ebd2	7.12916	7.12689	0.114966	-0.00202267	0.0701428	0.0383724	0.00309317	-0.0181699	-0.0129352	0.01317	0.0120129	97.2239	-978.055	7.12315	7.11748	-0.0275023	-0.10474	0.117394	0.101224	0.00574262	85.989	-991.934	1.4e-05	0.000264972	-0.0509217	0.115952	7.12484	0.0153085	0.474898	3.49531	-0.0207218	0.0221881	0.0133866	0.00286143	-0.34537	0.462316	7.11948	0.0202962	0.0943617	0.0312045	1534.41	1514.45	1413.02	1365.66	1512.34	1470.79	1181.93	1431.63
FBgn0037093	Cdk12	8.88846	8.87603	0.0372765	-0.0277151	0.184545	-0.0504216	0.0169071	-0.00571705	0.0129234	-0.0158986	0.0140082	91.1341	-1276.81	8.8874	8.88635	-0.0553631	0.0483146	0.111524	0.0120738	0.0160874	84.943	-1288.77	8.24e-05	0.00096004	0.00711635	0.0650136	8.87849	0.0443375	-0.112734	0.527141	0.00444562	0.0157969	0.0153939	0.0776374	-0.0521664	0.135614	8.90587	0.0473705	-0.113797	0.350099	10782.2	9919.52	6535.21	8005.74	7758.57	8148.12	7391.35	7066.26
FBgn0037117	CG11248	7.88389	7.91914	0.0544144	-0.0596934	0.129776	-0.0484272	0.0066627	-0.00259664	0.00832649	-0.0109376	0.00817482	358.401	-1023.8	7.86297	7.89717	0.0461511	0.00453322	0.0609447	0.00863426	0.00845095	252.42	-1039.76	1.98e-06	5.96e-05	0.222955	0.349462	7.9177	0.0291172	0.0572182	0.152298	0.00611952	0.011206	0.000329645	0.0149404	0.0405193	0.0672271	7.86763	0.0812719	0.0449998	0.0591231	3296.31	3199.33	2170.38	2939.25	2942.4	3017	2667.35	2563.39
FBgn0037188	CG7369	8.27255	8.33836	0.0755095	-0.0372591	0.229018	-0.0136187	0.0105929	-0.0108745	0.00785035	-0.0183146	0.00412894	154.15	-1141.39	8.28281	8.33288	-0.00128325	-0.00227753	0.125492	0.024434	0.00932945	144.84	-1154.21	3.75e-05	0.000550269	0.102918	0.234795	8.26238	0.0990831	0.15257	0.117727	0.0174265	0.0750077	-0.053964	0.0487999	0.00463151	0.0267686	8.24941	0.0871832	0.118213	0.116923	5303.54	5371.87	2974.57	4601.42	4509.95	4905.95	3849.28	4089.34
FBgn0037222	CG14642	4.67023	4.52113	-0.195561	-0.117698	-0.69589	0.0614709	0.0133735	0.0267156	-0.0090579	0.0439231	-0.065377	14.6577	-727.416	4.59975	4.50037	-0.0642164	-0.140812	-0.294769	-0.333007	0.0141933	11.4545	-745.701	2.21e-07	1.1e-05	-0.198672	0.11798	4.6181	0.160505	-0.610043	0.376331	0.00730722	0.0314673	0.00145	0.0530063	-0.0263625	0.114397	4.43767	0.228403	-0.281454	0.0875895	41.2597	51.4464	81.6233	82.4319	103.114	94.2813	99.9331	74.9672
FBgn0037225	TwdlG	4.62112	4.53377	-0.200037	-0.505766	-0.2606	-0.183058	-0.00907754	-0.0461184	-0.0430012	0.0796967	0.0408367	18.7788	-693.053	4.50892	4.46798	-0.511282	-0.747225	0.365414	0.0413121	0.00553541	13.0556	-717.805	4.58e-10	5.58e-08	-0.337697	0.36687	4.60195	0.112709	-0.11541	0.151631	-0.0487151	0.0109997	0.0313168	0.036299	-0.710627	0.194567	4.4849	0.0547502	0.128933	0.250662	60.2168	58.949	44.1569	107.038	71.8676	77.6434	49.3497	56.8299
FBgn0037230	CG9780	7.20485	7.01376	-0.308487	0.142548	-0.469055	0.116154	0.00706139	0.0744047	-0.0320556	0.0551688	-0.02249	15.1471	-1122.87	7.06454	7.00305	0.263411	-0.0644075	0.00834197	-0.115901	0.0166243	11.3437	-1146.23	1.75e-09	1.91e-07	-0.129751	0.265938	7.13653	0.533095	-0.311689	0.930746	-0.0344924	0.0754663	-0.0432981	0.116889	0.0800315	0.20867	7.03013	0.060199	-0.056959	0.665026	608.859	599.137	1055.75	909.212	1042.6	959.45	1191.79	1199.47
FBgn0037263	slx1	5.79166	5.8039	0.128703	0.120614	0.195328	0.048816	-0.00871836	-0.0115954	0.0166492	-0.0792672	-0.041098	31.1771	-846.291	5.97741	5.93514	0.0266036	0.227295	-0.406792	-0.274161	-0.0274552	22.3031	-872.727	9.06e-11	1.46e-08	0.123582	0.0201893	5.20049	0.64726	0.131325	0.0886323	-0.0183971	0.039829	-0.0659982	0.145397	0.162787	0.268416	5.95912	0.0403882	-0.39073	0.165097	362.416	450.156	578.053	340.801	418.707	357.16	426.875	561.045
FBgn0037379	CG10979	8.66034	8.75242	0.13163	-0.0277032	0.30679	-0.00268114	0.0197902	-0.0211997	0.00662153	-0.0157881	0.010474	91.2618	-1251.93	8.67528	8.78697	0.0460978	0.0455219	0.221551	0.066014	0.0149039	81.8162	-1268.39	1.23e-06	4.2e-05	0.127665	0.113323	8.71318	0.284336	0.15613	0.535851	-0.0176969	0.0217995	0.158112	1.08376	0.0200349	0.0492156	8.69337	0.0573541	0.158937	0.114631	8844.07	8667.65	4726.12	7207.26	7287.79	7538.06	6404.36	6375.84
FBgn0037408	NPFR	4.69427	4.70646	-0.00279264	-0.16955	-0.14191	0.0161411	-0.0111339	-0.0459652	-0.0576669	0.0306894	0.0116868	12.6071	-738.358	4.88708	4.81659	-0.131159	-0.540753	0.0317073	0.144202	-0.0250806	10.1505	-754.597	1.53e-06	4.92e-05	-0.325936	0.29659	4.76221	0.102863	0.0732133	0.190577	-0.0178521	0.0865577	0.0147536	0.0398065	-0.558412	0.151379	4.84552	0.0428289	0.117622	0.112311	82.5194	92.1749	38.8045	105.808	135.403	129.775	83.8945	131.797
FBgn0037447	Neurochondrin	7.03904	7.04255	-0.178194	0.154074	-0.137208	0.145218	-0.001853	0.0294115	-0.0233821	-0.00386195	-0.0448816	27.732	-1052.96	7.07553	7.04352	0.125755	0.0048445	-0.155582	-0.158262	-0.00537322	26.8715	-1067.36	8.62e-06	0.000186396	-0.0360815	0.267267	7.03123	0.0732632	0.0273257	0.598672	-0.122522	0.0984695	-0.0224045	0.0654189	-0.0821681	0.257273	7.06301	0.0431296	-0.144794	0.0429391	1296.89	967.836	1077.16	1047.01	868.66	845.204	969.721	984.246
FBgn0037485	CG14606	5.87715	5.63509	-0.212526	0.271525	-0.289651	0.140434	0.00584511	0.0342589	-0.0444929	0.023898	-0.0243062	21.5826	-890.28	5.95154	5.64242	-0.0674414	0.0736901	-0.103591	0.00693472	0.00025415	19.2647	-903.455	2.69e-05	0.000428792	-0.0855815	0.429949	5.72254	0.14783	-0.296941	0.992056	0.0241107	0.227156	0.00151424	0.108299	0.0865474	0.124113	5.81646	0.306122	0.0426482	0.216089	320.041	291.53	346.564	353.104	333.299	312.792	330.643	228.529
FBgn0037489	CG1234	8.34975	8.43295	-0.0294074	-0.0497321	-0.0453515	-0.0380672	-0.0036651	0.00810215	-0.00220243	0.00645063	0.024909	188.036	-1126.77	8.30416	8.39622	-0.0376374	-0.0439558	-0.0217561	0.131385	0.0028886	152.692	-1139.32	4.8e-05	0.000647113	-0.0506405	0.0440724	8.29943	0.244577	-0.0367865	0.0169128	0.00762556	0.0355651	-0.153496	0.423471	-0.00870088	0.0555865	8.3324	0.0583809	0.332767	0.406538	4180.61	3874.56	3806.86	3955.5	4061.04	4153.92	4286.02	3835.42
FBgn0037541	CG2747	8.41584	8.45103	0.096633	-0.000344995	0.195539	-0.017398	0.00744162	-0.00683193	0.0024278	-0.0198704	-0.00304485	276.682	-1118.19	8.44329	8.45449	0.0678154	0.0537879	0.0628082	0.0169476	0.00207262	220.168	-1130.24	7.62e-05	0.000900705	0.0701992	0.0576782	8.43627	0.0246148	-0.987767	1.35138	-0.0136524	0.0267752	-0.0153385	0.0127301	0.0630934	0.0292067	8.43438	0.0331548	-0.000775647	0.0615196	5367.1	5689.12	3770.73	4943.45	5540.05	5440.58	4742.5	4939.37
FBgn0037548	CG7900	6.67157	6.60685	-0.211677	0.142056	-0.420729	0.039244	-0.0104103	0.0455607	-0.00642815	0.013849	-0.027984	30.8175	-979.632	6.63114	6.60812	0.209064	0.0616069	-0.35514	-0.227937	-0.00305912	22.3969	-992.343	4.14e-05	0.000591195	0.273889	0.28714	6.62327	0.0319871	-0.357408	0.537343	0.0429339	0.152681	0.0266866	0.0401416	0.0858147	0.0383806	6.60548	0.041089	-0.279596	0.100275	361.301	425.505	710.524	564.72	615.561	544.613	741.479	660.195
FBgn0037617	nom	6.29308	6.42829	0.176959	0.25334	0.271484	0.0719455	-0.00244031	0.00917374	-0.0017286	-0.0583846	-0.0403414	24.9126	-960.952	6.40365	6.53387	0.322977	0.233185	-0.104786	-0.194456	-0.017755	21.2954	-976.282	3.59e-06	9.62e-05	0.236215	0.187044	6.32948	0.0783052	0.29311	0.122942	0.00289266	0.040285	-0.0205948	0.0346531	0.206191	0.0703514	6.3586	0.203777	-0.221086	0.0886036	640.083	758.835	868.418	692.674	734.299	752.032	806.867	885.096
FBgn0037659	Kdm2	8.27518	8.39609	0.133457	0.105916	0.231001	-0.0739688	0.0130329	-0.00146608	-0.00530862	-0.0240632	0.000304804	144.81	-1166.24	8.27358	8.3905	0.0910374	0.10333	0.0891089	-0.060894	0.010962	121.706	-1179.08	3.68e-05	0.000542991	0.177231	0.146125	8.36592	0.0712674	0.236259	0.727023	-0.00933325	0.00799564	-0.0128935	0.0417496	0.179337	0.119639	8.28355	0.147247	0.059511	0.113304	4865.3	5052.47	2642.72	4297.53	4239.15	4617.56	4034.34	3956.33
FBgn0037664	CG8420	7.98641	8.023	0.0563537	-0.125033	0.0796865	-0.195595	-0.00568343	-0.0125702	-0.00157892	0.00697131	0.0362875	86.9888	-1126.39	7.94939	7.96128	-0.0380092	-0.0598854	0.116287	0.107774	-0.00415258	63.002	-1138.95	4.79e-05	0.000647049	-0.0440659	0.557075	8.0145	0.0285943	0.0742933	0.269822	-0.0198822	0.0346576	0.0348928	0.0261813	-0.0623111	0.0246013	7.95485	0.0185995	0.0932923	0.0284583	3416.75	3705.22	3425.5	3122.57	3268.41	3279.88	2778.39	3146.2
FBgn0037683	CG18473	6.09967	6.08625	-0.0528901	-0.0730702	-0.247481	-0.00364072	-0.0225025	0.0192545	0.00108143	0.0363759	-0.023129	25.4116	-903.308	6.03508	6.01191	0.120734	0.00193219	0.0392004	-0.0698319	-0.0146656	17.7502	-918.135	5.76e-06	0.00013726	-0.0780484	0.0433256	6.0608	0.040356	0.0989178	0.612736	0.00585091	0.0263132	-0.0839445	0.226177	0.00646535	0.0598687	6.03614	0.0686743	-0.0453022	0.100143	360.186	287.243	430.864	381.401	398.917	433.694	419.472	424.411
FBgn0037702	CG8176	8.83803	8.92612	0.111058	-0.115609	0.274217	-0.0760706	0.0177214	-0.0141217	0.0113753	-0.0159071	0.00958451	114.686	-1260.54	8.86897	8.90719	-0.0255421	-0.0240795	0.125614	0.0104568	0.0188098	97.2537	-1274.69	1.09e-05	0.000216562	0.100336	0.148824	8.97653	0.227754	0.186814	0.187976	-0.0147069	0.019856	-0.0060334	0.0358726	-0.0215843	0.217859	8.89916	0.0331546	0.0732165	0.0601606	9057.06	8856.29	5504.89	7364.74	7617.96	8022.78	6437.67	6663.61
FBgn0037742	Rpt3R	4.0214	4.54016	0.0141935	-0.22634	-0.0775341	-0.508947	0.0119478	-0.0112351	0.0476606	0.0161106	0.120492	10.6792	-740.008	3.76626	4.30627	0.0575386	0.115729	0.212142	0.428279	0.0387598	7.53919	-764.556	5.58e-10	6.62e-08	-0.241566	0.151476	4.28307	1.59026	-0.405909	0.806698	0.0225483	0.043033	0.0485564	0.127509	0.0729736	0.0665264	4.28174	1.45628	0.0301917	0.402823	78.0589	53.59	77.609	67.668	58.3273	99.8272	72.7908	72.5489
FBgn0037759	CG8526	6.24652	6.54198	-0.094757	-0.548655	0.0155315	-0.221912	-0.0417002	0.0155651	0.0438248	0.0425362	0.0605833	28.5747	-917.986	6.07838	6.32812	0.00722906	-0.210931	0.290192	0.255123	-0.0162332	24.4519	-932.269	9.58e-06	0.000199895	0.183736	0.689387	5.55696	3.73753	-0.167767	0.182166	0.0321022	0.0457005	0.0478268	0.050589	0.0662814	0.250726	6.20187	0.407704	0.249525	0.23676	672.421	585.203	477.697	501.974	487.45	576.779	560.119	532.025
FBgn0037786	CG5361	4.3956	4.11797	0.303744	0.418511	0.0826177	0.207862	0.0054993	-0.014358	-0.0826686	0.00798422	-0.0570738	13.868	-689.194	4.63477	4.20572	0.196442	-0.112949	-0.0799981	-0.0732282	-0.0151547	11.0854	-705.281	1.76e-06	5.45e-05	0.240771	0.111044	4.24569	0.166491	0.211402	0.120679	-0.0635581	0.0564159	-0.146545	0.413668	-0.143017	0.234263	4.35277	0.537804	-0.0241838	0.0786322	42.3748	47.1592	89.6518	76.2803	98.9481	103.155	64.1546	74.9672
FBgn0037792	TAF1B	7.95789	8.04783	0.0996301	0.0137913	0.213138	0.0080156	0.0129122	-0.000601177	0.0112842	-0.0204209	0.00532633	173.761	-1093.48	7.94363	8.064	0.111035	0.088302	0.101447	0.0151982	0.0121864	140.754	-1106.21	4.07e-05	0.000586493	0.0814968	0.0666093	8.07742	0.0677186	0.0808591	0.333111	-0.016403	0.0241105	-0.0238151	0.066985	0.0486709	0.0377432	7.89582	0.182431	0.0442689	0.0947309	3675.46	3787.74	2946.47	3138.56	3326.74	3486.19	3185.52	3542.8
FBgn0037794	CG6254	7.31626	7.34328	-0.0238585	-0.0190007	0.104924	0.000312008	0.0213914	0.00766623	0.0155347	-0.0261519	-0.00755825	133.275	-1002.16	7.31692	7.3565	0.0368741	0.0634101	-0.0577715	-0.0695287	0.0204525	119.289	-1016.99	5.78e-06	0.000137414	-0.0458116	0.0355974	7.34496	0.0286149	0.134218	0.212336	0.0210639	0.0664737	0.0246977	0.0990716	0.0557943	0.0356406	7.32637	0.0469526	-0.0461284	0.0336377	1551.14	1712.74	1637.82	1542.83	1559.21	1639.38	1650.75	1783.49
FBgn0037807	CG6293	8.40469	7.94752	0.432904	0.540851	0.297138	0.312409	-0.00867257	-0.0278495	-0.045462	-0.0678849	-0.0730064	18.5454	-1254.47	8.56853	8.18601	0.23336	0.120494	-0.210082	-0.244431	-0.0341508	15.9128	-1273.68	9.21e-08	5.08e-06	0.481422	0.287393	8.00224	0.438175	0.301015	0.042655	0.0566915	0.129114	-0.0772279	0.0111241	0.177913	0.0621143	8.59638	0.343346	-0.23426	0.0485193	5441.82	7367.56	6901.85	5735.79	7140.93	6223.67	4973.21	6217.44
FBgn0037818	CG6465	5.68758	5.66304	0.143856	0.362954	-0.115235	0.299986	0.00304624	-0.00268562	-0.0385634	-0.00110857	-0.0641886	20.5097	-877.71	5.90392	5.87953	0.264207	0.0974709	-0.190699	-0.200348	-0.0214739	17.5618	-893.02	3.66e-06	9.75e-05	-0.137442	0.544206	5.63848	0.113373	0.0798593	0.211291	0.0320311	0.125338	-0.103995	0.0956149	0.077151	0.107753	5.92004	0.0397397	-0.226819	0.0379622	187.341	259.376	363.96	298.97	342.673	307.246	362.72	347.025
FBgn0037819	CG14688	7.67676	7.52162	0.184901	0.228987	-0.168281	0.207351	-0.0151839	-0.0199112	-0.0412325	0.0152267	-0.0123875	43.0577	-1099.13	7.74194	7.56751	-0.0024004	0.0225321	-0.0476459	0.0907768	-0.0253259	37.1506	-1112.17	3.03e-05	0.000467494	0.142453	0.101635	7.54528	0.307042	-0.440021	0.577061	-0.0688951	0.0390032	-0.0374064	0.0571813	0.0351337	0.0319559	7.77698	0.143763	-0.00500404	0.187692	1971.54	1889.58	2879.56	2400.37	2662.23	2246.11	2601.96	2270.78
FBgn0037853	CG14696	5.05636	5.04965	-0.0834901	0.0677262	-0.200774	-0.0660748	-0.0049777	0.0304578	-0.0339394	0.0121785	-0.0221622	18.0661	-776.842	5.06079	4.95356	0.0193311	-0.0902625	-0.142767	-0.184272	0.00135136	14.3745	-788.75	8.69e-05	0.000995573	-0.45189	0.683834	5.0434	0.021713	-0.0837322	0.0816436	-0.0105109	0.0373974	-0.184411	0.684536	-0.201636	0.64746	5.01156	0.160595	-0.159277	0.0383131	120.434	106.108	116.414	161.173	105.197	140.867	164.088	141.47
FBgn0037892	mRpL40	7.15496	7.1489	-0.184525	-0.0755353	-0.196055	-0.0822101	-0.0248934	0.0186321	0.00825635	0.0213863	0.0132418	154.067	-929.531	7.09148	7.09526	-0.0418729	-0.0209048	-0.0825502	0.00582637	-0.0149561	108.107	-941.935	5.5e-05	0.000713791	0.0476906	1.0329	7.15394	0.00565119	-0.143056	0.0456828	0.144161	0.156523	0.0153762	0.00508099	-0.0249356	0.0474827	7.09963	0.0183217	-0.045411	0.102045	938.937	894.954	1944.24	1179.88	1063.43	1091.44	1236.21	1265.98
FBgn0037906	PGRP-LB	6.44979	6.48715	0.0605988	0.291928	-0.619639	0.127153	-0.0114889	-0.000468891	-0.0746827	0.0491211	-0.0443657	16.2439	-978.756	6.51607	6.53846	-0.0195657	-0.200399	-0.194744	-0.187992	-0.0269738	15.1208	-994.495	2.45e-06	6.93e-05	0.219627	0.141748	6.49715	0.0319675	-0.150566	0.635849	-0.0474127	0.0780926	0.00515323	0.0517285	0.0253302	0.253401	6.52095	0.0646403	-0.186815	0.0230215	209.644	336.545	580.73	489.67	529.112	617.82	579.859	565.881
FBgn0037918	CG6791	8.38088	8.38891	-0.0153038	-0.0876057	0.207338	-0.198099	0.0196278	0.00048913	0.0196987	-0.0142717	0.0298702	67.4431	-1224.36	8.34555	8.3185	-0.0624818	0.0827107	0.0825587	0.0173304	0.0278928	59.6969	-1238.04	1.69e-05	0.000303829	-0.00681719	0.221279	8.5071	0.154255	0.0952696	0.209761	0.020318	0.0213189	-0.0219779	0.183263	0.0144217	0.121592	8.33103	0.0317475	0.068251	0.0409285	5946.97	5873.47	3036.12	5134.16	4344.34	4663.04	3448.31	3425.52
FBgn0037921	CG6808	6.10125	6.17843	-0.0820025	-0.0665371	0.139265	-0.0802676	0.00608769	0.0244413	0.0205685	-0.0293958	0.00103465	76.7982	-874.109	6.1111	6.2181	0.0366494	0.0746954	-0.11305	-0.0868698	0.00670684	52.648	-887.013	3.46e-05	0.000521931	-0.0751259	0.032658	6.11962	0.0296962	-0.0537029	0.297847	0.0155304	0.0188948	-0.106738	0.104723	0.0648885	0.0139986	6.16047	0.0924415	-0.128338	0.0731236	512.958	471.592	721.229	449.069	421.831	458.096	479.926	611.829
FBgn0037949	CG17360	7.78745	7.79494	0.0903569	-0.0497627	0.169094	-0.00445029	0.00593794	-0.00798871	0.0117758	-0.0115691	0.0103348	154.868	-1067.02	7.7868	7.78703	0.0631677	0.072753	0.0946723	0.0994486	0.00620704	124.842	-1081.12	1.13e-05	0.000223494	0.105681	0.101546	7.77373	0.146339	0.189684	0.582177	-0.00497457	0.0244315	0.00625156	0.0149867	0.0612247	0.0210192	7.78138	0.0328949	0.0920532	0.015639	3238.33	3231.48	1751.56	2603.37	2759.09	2766.32	2218.27	2345.75
FBgn0037960	mthl5	6.5232	6.43124	0.0738853	0.111212	0.116018	0.102086	0.000938866	-0.0157006	0.0107281	-0.0334316	-0.00459011	123.859	-885.444	6.56956	6.48664	-0.0533959	0.166478	-0.146181	0.0912309	-0.00572924	81.3497	-900.649	4.04e-06	0.000105933	0.0441812	0.0561883	6.5013	0.228937	0.0971771	0.0803206	-0.133232	0.157165	-0.0438756	0.026362	0.152676	0.109845	6.63044	0.211892	0.146195	0.331493	855.302	926.036	722.567	925.206	880.117	749.813	794.53	955.227
FBgn0037975	CG3397	6.33689	6.31411	0.0996242	0.164955	-0.0489439	0.0314855	-0.0369992	0.0140603	-0.00202142	-0.0750777	-0.0240555	15.7267	-940.611	6.46479	6.47408	0.274181	0.120812	-0.47955	-0.112718	-0.0571161	13.7598	-958.265	4.01e-07	1.77e-05	0.155681	0.252932	6.34329	0.0278975	-0.0759735	0.0989714	-0.00658294	0.0230359	0.746581	0.618822	0.154828	0.0467552	6.45679	0.0516605	-0.149015	0.460792	429.324	372.987	885.813	466.294	553.068	316.119	678.558	707.351
FBgn0037979	GCC185	8.00625	8.00772	0.0884208	-0.103634	0.219469	0.0146014	0.0148625	-0.0226627	-0.000906381	0.00100815	0.0162701	92.767	-1147.76	8.00303	7.98866	-0.0221507	-0.0941624	0.176458	0.1508	0.015523	67.3012	-1161.96	1.03e-05	0.000208701	-0.26348	0.427845	8.01686	0.0152416	-0.19495	0.517049	-0.0316008	0.0726985	0.00575978	0.146847	-0.028248	0.0412329	8.01412	0.0658673	0.183597	0.0587952	4156.08	3915.29	1975.02	3425.23	3092.39	3751.28	2647.61	2533.16
FBgn0038034	Cyp9f3	5.76832	5.99107	-0.0675074	0.0704206	-0.0707157	-0.19203	-0.04643	0.0452235	0.00609122	-0.0337703	-0.0167879	21.4685	-846.354	5.81221	6.01175	0.258582	0.203649	-0.349133	-0.286511	-0.0473239	19.989	-862.139	2.34e-06	6.78e-05	0.467436	0.660396	5.9385	0.285049	-0.156962	0.129849	0.0566214	0.033887	-0.0418193	0.0212248	0.170066	0.106511	5.90383	0.278924	-0.349277	0.0546693	210.759	219.719	252.898	292.818	301.011	311.683	315.838	286.568
FBgn0038035	lig3	7.35189	7.81595	0.242943	0.074064	0.449654	-0.25062	-0.0208874	0.00473595	0.0228666	-0.0432866	0.0116451	51.4574	-1088.13	7.32015	7.79542	0.250066	0.239267	0.187447	-0.163713	-0.0187732	38.7697	-1105.32	6.19e-07	2.54e-05	0.264448	0.181372	7.53545	0.374473	0.23852	0.916216	0.026712	0.054147	0.0406242	0.279277	0.321493	0.0644297	7.75078	0.925149	0.173077	0.50216	1998.31	1864.93	1727.47	1589.58	1893.55	2342.61	2099.83	2123.26
FBgn0038042	Scgbeta	4.63933	4.67127	-0.46027	-0.0133143	-0.505976	0.15609	-0.028876	0.0591288	-0.00356471	0.0401315	-0.0372166	18.7613	-693.083	4.65359	4.68184	0.10253	-0.0538131	-0.181797	-0.17789	-0.0229534	15.9628	-708.171	4.51e-06	0.000113257	-0.0495437	0.760705	4.65417	0.0540489	-0.127863	0.272968	-0.0412279	0.107907	-0.200595	0.159623	0.0171111	0.174614	4.68541	0.0438301	-0.175548	0.0317653	41.2597	34.2976	89.6518	83.6623	82.2832	70.9882	104.868	87.0586
FBgn0038098	CG7381	7.31578	7.06023	-0.00367319	0.233751	-0.549162	-0.128352	-0.000966099	-0.0331586	-0.13364	0.109792	0.119799	5.85228	-1206.22	7.20933	6.89485	-0.0772743	-0.460042	0.278449	0.85272	0.0227294	4.24928	-1230.87	5.06e-10	6.07e-08	0.0863275	0.586145	7.16835	0.101238	-0.578824	0.352457	0.033618	0.206114	0.104413	0.0156173	-0.363484	0.1589	7.09322	0.122024	0.548759	0.389002	557.563	1001.06	871.094	728.354	1145.72	999.381	922.839	796.828
FBgn0038173	Adgf-C	4.37162	4.32554	-0.495814	0.202276	-0.31685	0.279436	-0.0121537	0.0681906	-0.0294152	0.0222944	-0.0458668	23.7112	-654.571	4.39037	4.33205	0.0369261	-0.0306916	-0.157334	-0.147195	-0.0102349	17.8086	-672.296	3.75e-07	1.69e-05	-0.424616	0.35953	4.34093	0.051143	-0.00645571	1.05458	0.0639798	0.124693	-0.0212531	0.0606714	-0.0143025	0.174045	4.29712	0.272992	-0.17074	0.0688237	71.3681	52.5182	64.2282	75.05	58.3273	48.8044	85.1282	66.5031
FBgn0038198	Npc2b	7.09441	7.09117	-0.00877382	0.123347	-0.407695	0.292471	-0.0341429	0.00858204	0.00108448	0.0586087	-0.0484214	21.715	-1055.05	7.14134	7.17894	0.11997	0.136306	-0.0665916	-0.0788346	-0.0378927	17.6324	-1075.61	2.54e-08	1.79e-06	0.0229491	0.0459598	7.01511	0.139132	0.142618	0.302679	-0.00222691	0.0461395	0.104273	0.154782	0.055375	0.219802	7.18358	0.0984989	-0.0735596	0.0303798	595.478	648.439	1244.42	863.69	1047.81	1064.82	1613.73	1463.07
FBgn0038292	CG3987	6.73697	6.82322	-0.25891	0.0802817	-0.37813	-0.305257	-0.00759134	0.107463	-0.0374598	0.0496038	0.00707792	6.82393	-1111.99	6.63982	6.70498	0.475397	-0.0831003	-0.0996532	-0.163464	0.00712057	6.3251	-1128.35	1.37e-06	4.51e-05	-0.299944	0.30578	6.70344	0.267208	-0.36231	0.0615958	0.00793924	0.102878	0.0688027	0.080387	0.533211	0.879819	6.68771	0.151745	-0.16337	0.0996438	281.012	280.812	777.428	632.388	605.146	672.17	589.729	1146.27
FBgn0038337	CG6125	6.63489	6.7049	-0.099499	0.139824	-0.190704	0.0570835	-0.0496366	0.0459356	-0.0228045	0.0231349	-0.0300011	14.92	-1008.76	6.59903	6.56251	0.201825	0.0876781	0.00170665	-0.0375898	-0.0432181	11.5917	-1021.28	4.94e-05	0.000661313	0.119298	0.123848	6.6412	0.1536	-0.836475	0.712353	0.00108278	0.0573987	0.000860302	0.0221991	0.136644	0.107701	6.55998	0.0278184	-0.0223911	0.0311862	258.709	595.921	563.334	773.876	739.507	717.647	761.219	695.26
FBgn0038354	CG5404	5.02879	4.96574	-0.313916	0.0748266	-0.51297	0.169424	-0.0322081	0.0516646	-0.0118285	0.0458495	-0.0467704	15.0568	-759.798	4.87378	4.83813	0.107235	-0.050685	-0.0416938	-0.0368949	-0.0176314	11.5019	-771.872	7.46e-05	0.000889461	0.106333	0.27807	5.03918	0.0728448	-0.225754	0.840828	-0.0103459	0.0956147	-0.060647	0.126666	0.00173878	0.0801702	4.88628	0.0372083	-0.0274965	0.0249725	127.124	80.3851	144.513	98.4262	83.3247	95.3904	115.972	91.8952
FBgn0038401	CG5916	7.9434	7.9352	0.0129973	-0.0522582	0.17167	-0.0226032	0.0091157	-0.00887948	0.0122836	-0.0157576	0.00833585	128.389	-1101.66	7.94344	7.94044	-0.0559024	0.0302781	0.0839185	0.0431453	0.00812797	116.494	-1114.21	4.82e-05	0.000649193	0.0533516	0.128323	7.96792	0.0599934	-0.0164528	0.126723	-0.00760263	0.0344196	0.00372643	0.0397359	-0.0552389	0.0923609	7.98253	0.0582175	0.0502951	0.0379255	3739.02	3703.07	2661.45	3196.39	3171.55	3078.01	2880.79	3053.1
FBgn0038590	CG12320	6.46004	6.39589	-0.0622601	0.00585208	-0.162833	0.0263742	-0.0100484	0.00923461	-0.00685319	0.0269141	0.00278387	154.301	-843.694	6.41373	6.37265	-0.0659155	-0.0784288	0.045705	0.0177175	-0.00299313	123.248	-860.667	7.64e-07	2.95e-05	-0.0350636	0.0785526	6.58788	0.443284	-0.0599102	0.520951	-0.00657813	0.0387487	0.0327921	0.0642963	0.0934653	0.131362	6.40674	0.0309872	0.0442113	0.0267743	489.541	557.336	725.243	641	614.52	544.613	657.585	686.796
FBgn0038631	CG7695	6.4362	6.10851	0.0882477	0.106825	-0.452969	0.179721	0.00807937	-0.0444394	-0.0554411	0.0302917	-0.0539322	12.8375	-990.483	6.62015	6.18497	-0.219725	-0.190114	-0.211545	-0.19488	-0.00850469	11.0388	-1003.07	4.64e-05	0.000635761	0.100746	0.0632846	5.95655	0.48179	-0.250207	0.352268	-0.0614022	0.0315692	0.11535	0.59472	-0.215699	0.107398	6.37006	0.219556	-0.223543	0.0751978	166.154	362.269	663.691	451.53	465.577	437.021	666.221	511.47
FBgn0038652	CG7720	7.25995	7.58867	-0.0369617	0.0512767	-0.139822	0.131382	-0.0308836	0.0677496	-0.0133235	-0.00563516	-0.045799	10.2752	-1161.64	7.23929	7.67671	0.376553	-0.172633	-0.146166	-0.163928	-0.034981	8.84506	-1175.06	2.14e-05	0.000362134	0.0847993	0.125581	7.34744	0.394411	-0.0239187	1.32762	0.033725	0.126058	0.0190035	0.039334	0.15766	0.847036	7.32648	0.316383	-0.140134	0.0366367	942.282	1182.2	1014.27	1061.77	1105.09	1230.09	1781.52	1351.83
FBgn0038665	euc	5.52774	6.60661	-0.275265	-0.417111	-0.340662	-0.548527	-0.0725637	0.0100229	0.0606907	-0.0306666	0.0927505	12.301	-881.206	5.46661	6.55128	-0.158286	0.0138822	-0.425588	0.0570747	-0.0613014	8.59105	-907.565	9.76e-11	1.55e-08	-0.275978	0.119647	5.7024	0.802314	-0.675901	0.933469	0.0764033	0.105015	0.0233032	0.390031	0.0765453	0.27603	5.72594	1.05047	-0.233527	0.792729	163.924	224.006	123.104	132.875	277.055	231.821	417.005	246.666
FBgn0038666	Smu1	7.33689	7.54744	-0.0442908	-0.121155	-0.0765366	-0.179819	-0.0111475	0.000724801	0.0222132	-0.00246586	0.0400864	167.226	-980.209	7.25215	7.49529	-0.0357654	0.0332591	-0.060101	0.0514765	1.56e-05	102.288	-1013.38	1.34e-13	5.01e-11	-0.148054	0.102074	7.42126	0.119307	-0.0997756	0.0689711	-0.218224	0.337248	0.0231024	0.0673076	0.0238592	0.0314119	7.43032	0.183757	-0.101427	0.170479	1535.53	1558.4	1607.04	1459.17	1659.2	1681.53	1590.29	1721.83
FBgn0038674	CG14285	4.80837	4.70461	0.0555843	0.129771	-0.288786	0.205391	-0.0314965	0.00451839	-0.0173708	0.0338796	-0.0535246	24.9901	-691.468	4.88058	4.68108	0.158686	0.115055	-0.0872257	-0.0695296	-0.0373975	19.3287	-703.536	7.5e-05	0.000893139	0.102075	0.103019	4.75485	0.0489345	0.205397	0.526175	-0.0515814	0.187984	0.0196044	0.0776687	0.0875457	0.037087	4.7912	0.111386	-0.072578	0.115963	81.4042	90.0313	109.723	99.6565	113.53	75.425	114.738	110.032
FBgn0038704	CG5316	8.05084	8.06665	-0.0513774	-0.109191	-0.0839636	-0.197397	0.0174716	-0.00520468	0.0179865	0.00450231	0.0160055	114.67	-1126.44	7.97182	7.9791	-0.0614746	0.013107	0.00235602	-0.033824	0.0250862	96.2206	-1138.36	8.57e-05	0.000987137	-0.225839	0.725782	8.05688	0.0198202	-0.142591	0.0788052	0.0429825	0.0754391	-0.00866724	0.0583852	-0.109128	0.198044	7.95275	0.0631266	-0.0276023	0.0431888	3064.37	3300.07	2595.89	3147.18	3077.81	3210	2447.74	2413.46
FBgn0038717	CG17751	6.12258	5.83377	-0.1023	0.684583	-0.558591	0.269491	-0.0742681	-0.0045166	-0.0775379	0.0557834	-0.0539564	5.23265	-930.252	6.24097	5.88935	-0.212703	0.165175	-0.12676	-0.122647	-0.0862031	4.46311	-942.241	8.07e-05	0.000942927	0.673607	0.967061	6.05057	0.204809	0.259068	0.844017	-0.125219	0.12414	0.0857757	0.119	0.0442045	0.150566	5.75044	0.50588	-0.106862	0.140692	60.2168	295.817	330.507	271.902	456.203	530.193	359.019	310.751
FBgn0038718	CG17752	7.1292	6.8935	0.141444	0.410321	-0.50752	0.596976	-0.0665191	0.00407364	-0.081484	0.0415097	-0.0940029	4.9171	-1102.43	7.22766	6.96204	0.320925	0.0682776	-0.261555	-0.0526529	-0.0740782	4.04071	-1118.38	2.01e-06	5.99e-05	0.0710106	0.734537	6.87593	0.260915	-0.16439	1.54366	-0.0400024	0.0529343	-0.0880699	0.202172	0.0370003	0.0752674	6.83095	0.326962	-0.0152063	0.203018	115.973	846.723	821.585	807.095	1514.43	1199.04	1457.05	973.364
FBgn0038721	subdued	7.75086	7.72322	0.0603907	0.033454	0.224654	-0.00505353	0.021857	-0.0228923	-0.00169266	-0.0281093	0.00905324	114.234	-1094.78	7.81399	7.78703	-0.110707	0.0215222	0.0295133	0.0459096	0.0123492	76.9354	-1116.75	6.56e-09	6.05e-07	0.0548713	0.0425453	7.73272	0.0319335	0.296957	0.262464	-0.0193797	0.191768	0.0434565	0.112272	-0.0431648	0.114551	7.79382	0.0219194	0.0693461	0.107136	3271.78	3226.12	1680.64	2678.42	2578.9	2755.23	2182.49	2163.17
FBgn0038731	CG11659	4.70413	4.28554	-0.10768	0.585402	0.00672755	0.675955	-0.00421596	-0.00843223	-0.0557597	-0.0611045	-0.134451	10.2989	-724.708	4.9973	4.66381	-0.222435	0.0145836	-0.385913	-0.328287	-0.0460502	7.44897	-744.332	6.19e-08	3.67e-06	-0.118516	0.829412	4.49546	0.209066	0.64629	0.577196	-0.0420762	0.0690353	-0.0106914	0.0921692	0.0583993	0.342115	4.7614	0.21758	-0.310003	0.0536349	71.3681	76.0978	121.766	91.0442	110.405	99.8272	101.167	135.425
FBgn0038740	CG4562	7.27026	7.33583	-0.0863107	0.258159	-0.034136	0.0478056	-0.011754	0.0175339	-0.0507425	0.0123215	-0.0458717	12.6625	-1139.38	7.28203	7.2521	0.0159492	0.00720083	0.0252292	-0.17295	-0.0150026	11.3249	-1152.22	3.69e-05	0.000542991	-0.0305997	0.268686	7.22395	0.0741974	0.527006	0.773791	0.00743116	0.0397476	-0.0170619	0.0688649	0.025689	0.116701	7.27483	0.0522669	-0.148476	0.457999	811.812	846.723	697.143	1117.14	960.318	922.847	874.723	1113.63
FBgn0038837	CG3822	4.52382	4.26869	-0.117287	0.169363	-0.401221	0.293	0.024927	0.0159748	-0.0341874	0.0374841	-0.0698282	14.1817	-729.042	4.61735	4.30221	-0.0154939	0.00727266	-0.106653	-0.0256041	0.00771534	12.2025	-743.251	1.03e-05	0.000208497	-0.025202	0.266587	4.59291	0.269244	-0.327114	0.501876	0.00271276	0.0598695	0.337103	0.425994	0.00911007	0.049507	4.24894	0.565747	-0.051905	0.184793	60.2168	71.8106	41.4807	65.2073	86.4494	66.5515	77.7258	81.0129
FBgn0038845	CG10827	6.79826	6.7785	-0.134204	0.0801541	-0.13028	0.0961362	-0.0279617	0.0575519	-0.0295634	0.0210154	-0.0368092	7.52771	-1081.06	6.86007	6.6821	0.285886	0.0224207	-0.120213	-0.138909	-0.0206988	7.11728	-1094.06	3.15e-05	0.000483476	0.0852379	0.220656	6.71353	0.122547	-0.0410649	0.174245	0.101173	0.199251	-0.0170491	0.0732616	-0.107835	1.47136	6.72503	0.24807	-0.116344	0.068348	204.068	272.237	920.604	770.185	779.086	630.021	714.337	778.691
FBgn0038846	CG5697	5.47765	5.26955	0.110457	0.155714	-0.258284	0.344958	0.0191537	-0.00440243	0.0129528	0.0300574	-0.0880827	15.8008	-871.098	5.68188	5.3481	0.145328	0.191483	-0.207064	-0.221806	0.00534765	11.236	-885.333	1e-05	0.000206297	0.0376299	0.0783732	5.29432	0.214173	0.0436967	1.23689	0.0603899	0.0582202	-0.0949866	0.132137	0.0171612	0.17735	5.48944	0.164096	-0.21902	0.0479152	163.924	201.499	208.742	263.29	251.016	288.39	252.917	256.339
FBgn0038860	Ice2	7.59866	7.79826	0.0266067	-0.165896	0.173251	-0.127396	0.00531494	0.00106181	0.025223	-0.00825783	0.0254307	121.188	-1061.21	7.54335	7.73629	0.0377097	0.00709364	0.146977	0.0687148	0.0122557	96.9442	-1080.65	7.38e-08	4.24e-06	-0.185717	0.265985	7.64918	0.394816	-0.69147	0.889445	-0.010394	0.0323172	-0.0064769	0.0262831	0.00378403	0.0333908	7.74677	0.293935	0.0371065	0.131264	2588.21	2400.83	1884.03	2250.27	2078.95	2119.66	2218.27	2205.49
FBgn0038870	Oga	7.93982	7.93088	0.0611847	0.0779123	-0.0900606	0.0417769	-0.00260705	-0.0166074	-0.0273229	0.01409	-0.00575568	68.3401	-1123.13	7.99909	7.96065	-0.0566282	-0.155618	0.00186099	0.0505096	-0.00888705	62.8055	-1137.01	1.39e-05	0.000264697	0.072884	0.0225986	7.87637	0.067218	0.0146763	0.187641	-0.0326399	0.0246217	0.00910356	0.0606938	-0.0715786	0.126206	7.98072	0.13017	0.0282207	0.0343285	1770.82	2521.95	2083.4	2486.49	2951.78	2423.58	2753.71	2574.28
FBgn0038890	CG7956	8.0003	8.02851	0.0212607	-0.0280427	0.148482	-0.0329715	0.0011484	0.000678196	0.00731764	-0.0191203	0.00951909	312.983	-1040.63	8.00156	8.02823	-0.0153565	0.0350348	0.0217664	0.0286289	0.000811626	273.575	-1061	3.04e-08	2.06e-06	-0.0460359	0.0540713	8.02974	0.0237249	0.123605	0.123167	0.00199081	0.0082891	0.0400189	0.20229	0.0487595	0.0311893	8.02662	0.0238093	0.0262566	0.0282876	3440.17	3509.08	2337.64	3152.1	3305.91	3084.66	2888.19	3167.97
FBgn0038917	CG6678	6.70523	6.73642	-0.137718	-0.16658	-0.190252	-0.229724	0.000625433	-0.0101462	0.0301005	0.0185612	0.0108736	50.7823	-954.42	6.6506	6.68205	-0.112113	0.0461355	-0.0287371	-0.211247	0.00699956	43.6504	-967.611	2.65e-05	0.000425959	-0.167657	0.193572	6.74673	0.0652592	-0.215332	0.0401671	-0.0458086	0.0849921	-0.0413884	0.0482362	-0.0196912	0.216765	6.67912	0.0294928	-0.0459739	0.214092	850.842	896.025	1031.66	788.64	658.265	885.135	767.388	879.05
FBgn0038946	rdhB	5.06206	4.92479	-0.325359	0.176397	-0.328742	0.249994	-0.0317467	-0.0236488	-0.0735724	0.0219811	-0.0716907	9.31794	-752.448	5.21294	5.05443	-0.440978	-0.301693	-0.264687	-0.274889	-0.0537112	9.51879	-764.768	5.94e-05	0.000758726	-0.0754221	0.685531	4.27929	1.18359	-0.217803	0.420268	-0.0281228	0.0662013	-0.0323585	0.0652822	-0.48141	0.276542	4.94688	0.285862	-0.252428	0.103517	50.1807	68.5952	82.9614	81.2016	96.865	51.0228	114.738	103.987
FBgn0038973	Pebp1	7.96431	8.08613	-0.0660971	0.825894	-0.733272	0.362732	-0.0437252	0.0492605	-0.146961	0.0620732	-0.0652566	3.53506	-1311.4	8.16426	8.16067	0.174029	-0.0359107	-0.411506	-0.0322014	-0.0486303	2.86347	-1327.99	1.11e-06	3.94e-05	-0.55305	1.62712	7.49749	0.724583	0.455043	0.963341	-0.110096	0.108337	0.0376564	0.10633	0.472628	1.21173	8.1589	0.0162383	-0.192514	0.412113	1802.04	1077.16	2586.52	2038.65	2290.39	1982.12	2536.57	2830.61
FBgn0038981	CG5346	6.81989	6.82104	-0.0451209	0.148049	-0.139035	0.115414	-0.0120129	0.0201597	-0.0282665	0.0154249	-0.042026	33.6038	-994.987	6.87686	6.80559	0.13979	-0.0359776	-0.102518	-0.139768	-0.0124069	25.4481	-1007.27	6.15e-05	0.000774889	-0.0732219	0.213756	6.81225	0.169132	0.0594803	0.21967	-0.00718075	0.0452929	0.0782932	0.173345	0.0447436	0.142082	6.87566	0.0851006	-0.136515	0.0523574	961.239	814.569	947.365	942.431	802.001	752.032	854.983	777.482
FBgn0039015	Takl2	4.26676	4.26888	-0.147908	0.158499	-0.534028	-0.071123	-0.00701956	0.0257328	-0.0628897	0.0403516	-0.0172179	13.3754	-669.552	4.28784	4.33375	-0.194932	-0.195284	-0.165895	-0.203717	-0.0177034	10.1232	-684.009	8.14e-06	0.000179116	0.314087	0.93865	4.18649	0.136774	-0.414511	0.246263	0.118217	0.306442	-0.00101072	0.0605214	-0.0391053	0.218563	4.30124	0.0515995	-0.160746	0.0796735	32.3387	25.7232	85.6375	43.0615	63.5351	69.879	69.0896	72.5489
FBgn0039022	CG4725	5.23424	5.16834	-0.201032	0.154987	-0.271915	0.174934	0.00421594	0.0569463	-0.0573836	0.0223143	-0.0394768	17.473	-819.998	5.20305	5.20316	0.225893	-0.241036	-0.0853871	-0.096829	0.00147499	10.9109	-837.721	3.76e-07	1.69e-05	0.0412792	0.361924	5.21233	0.086776	-0.313627	1.71699	0.00514707	0.0502289	-0.0333946	0.112406	0.178654	1.02485	5.20298	0.0256369	-0.0753106	0.0393332	127.124	94.3185	190.008	115.651	192.688	135.321	228.242	206.764
FBgn0039048	CG17111	6.05937	6.27076	0.0448848	0.105418	-0.150866	0.178396	-0.0278747	0.031572	-0.0198919	0.025453	-0.055423	13.1101	-956.017	6.20051	6.29586	0.227659	0.0367412	-0.0994958	-0.113931	-0.0352585	10.8834	-972.339	1.41e-06	4.63e-05	0.120561	0.205605	5.71929	0.600997	0.0514916	0.473982	-0.0438546	0.221181	-0.0263137	0.142195	0.113276	0.131278	6.17638	0.362626	-0.085803	0.0932473	264.285	292.602	351.917	327.267	395.792	362.706	514.47	447.385
FBgn0039081	Irk2	7.2936	7.28209	-0.153047	0.0491358	-0.235101	0.126732	-0.0103679	0.0186274	0.00198628	0.0275952	-0.0319138	24.5666	-1095.78	7.21752	7.20071	0.0509297	0.0786387	-0.0319647	-0.047669	-0.0016324	22.208	-1110.5	6.35e-06	0.000146967	-0.0157686	0.16175	7.24128	0.0470122	-0.0927451	0.127126	0.0248461	0.0244253	-0.00671494	0.0324133	-0.00312916	0.181593	7.19758	0.0460848	-0.0687874	0.0450322	1000.27	1020.35	1225.69	1347.21	1391.52	1067.04	1490.36	1402.61
FBgn0039084	CG10175	5.18699	4.8194	-0.102288	0.185919	-0.306246	0.240039	0.00787507	-0.00708845	-0.0516563	0.0205677	-0.0640975	14.8417	-792.181	5.34609	4.91093	-0.0865229	-0.170156	-0.169236	-0.27025	-0.0059606	12.2679	-805.808	1.77e-05	0.000311787	0.00265064	0.54815	5.06184	0.656633	0.157018	0.429033	-0.0120301	0.115055	-0.0758833	0.122039	-0.163867	0.110416	5.09697	0.235722	-0.140175	0.0859997	74.7135	135.047	121.766	189.47	159.359	127.557	164.088	111.242
FBgn0039099	GILT2	7.02951	7.02051	-0.112983	0.196845	-0.22934	-0.155623	-0.0131128	-0.0232086	-0.0709298	0.0176958	0.0143358	33.6057	-1018.63	7.18149	7.1718	-0.30139	-0.320907	-0.209271	-0.0965819	-0.0296547	23.2043	-1040.09	1.08e-08	9.01e-07	-0.119451	0.330656	7.03392	0.0268169	-0.154663	0.138139	-0.0473599	0.0263142	-0.0113185	0.144233	-0.31787	0.0507691	7.17033	0.0394394	-0.163228	0.148566	675.767	1060.01	1429.08	1286.92	843.663	935.048	1077.06	1140.23
FBgn0039131	CG12268	5.583	5.50292	-0.184202	0.180034	-0.253079	0.327661	-0.00598241	0.00545817	-0.0452394	0.0101986	-0.0753224	15.3088	-854.547	5.63209	5.55215	-0.0127596	0.00684206	-0.0787867	-0.0427171	-0.0260224	13.6486	-871.183	1.05e-06	3.82e-05	0.0164182	0.297826	5.46739	0.195253	0.441394	0.540164	-0.0170991	0.0689469	-0.015564	0.0735059	0.00615303	0.0782531	5.58955	0.0779294	-0.0709293	0.0451603	191.802	199.355	251.56	243.605	255.182	259.551	276.358	187.418
FBgn0039141	spas	8.56556	8.60518	0.0900234	-0.00362345	0.110478	-0.0134521	0.00567254	-0.0105933	0.00153514	-0.00713074	0.0130971	205.597	-1161.25	8.59598	8.621	-0.0460127	0.00406926	0.0253709	0.0917573	0.00421694	166.115	-1173.31	7.57e-05	0.000896951	0.0578663	0.182893	8.62721	0.103505	0.115988	0.672738	-0.00773131	0.0258266	0.0182716	0.0850924	-4.11e-05	0.0290955	8.62088	0.0342685	0.0641611	0.117722	5919.09	6485.47	4150.74	5690.26	6211.86	5992.96	5522.23	5363.78
FBgn0039183	Dis3	8.45437	8.4666	0.00470211	-0.00486062	-0.0247966	-0.0714254	-0.0111614	-0.00503064	-0.00350188	0.00373393	0.0179428	207.271	-1101.9	8.43521	8.45626	-0.0443034	-0.0083592	0.0330038	0.050843	-0.0108985	237.179	-1114.42	4.91e-05	0.000658163	-0.00847332	0.0507055	8.42343	0.0337773	-0.0258036	0.296518	0.00307236	0.026707	-0.0055896	0.0375103	-0.0163441	0.0274013	8.45691	0.0214084	-0.000846294	0.100688	4479.46	4526.21	4362.16	4606.35	4479.75	4592.05	4288.49	4397.67
FBgn0039209	REPTOR	8.10245	8.01016	0.0925074	0.164921	0.242227	0.189739	0.0401787	-0.0252569	-0.0112684	-0.0372878	-0.0197544	64.0192	-1204.93	8.17456	8.1282	-0.0394175	-0.00457592	0.0262666	0.0174633	0.0260174	54.0027	-1219.87	5.17e-06	0.000125813	0.053927	0.185901	7.88898	0.329791	0.156015	0.112066	-0.000216024	0.0512764	-0.014856	0.0196704	-0.0410357	0.0514571	8.11725	0.0641185	0.0351476	0.0619174	5891.21	5439.39	2602.58	4200.34	4267.27	4294.79	3759.21	3724.18
FBgn0039234	Nct	8.68716	8.614	0.0679338	0.0465655	0.161276	0.0713362	0.0134288	-0.0145243	0.00548695	-0.0177918	0.00165367	118.718	-1220.27	8.68751	8.64347	-0.0100301	0.0770035	0.0586943	0.105673	0.0094262	106.265	-1232.93	4.33e-05	0.00060908	0.0422256	0.0357102	8.56227	0.4881	-0.0115628	0.262056	-0.0343525	0.0684452	0.005147	0.0163539	0.06947	0.0795301	8.70239	0.0535232	0.0756633	0.0448061	7731.17	8052.44	4330.05	6654.84	6620.15	6935.77	5972.55	6188.42
FBgn0039310	CG11878	7.52297	7.5083	-0.0300535	0.242573	-0.423433	-0.00183534	-0.00820723	-0.000255258	-0.0565276	0.0389749	0.00235963	17.258	-1155	7.46237	7.46496	-0.0687234	-0.131908	-0.0998544	0.00809295	-0.00223968	13.6018	-1167.13	7.08e-05	0.000851267	0.131852	0.549951	7.47462	0.0951034	-0.100937	0.508668	-0.078217	0.106834	-0.147073	0.259062	-0.128012	0.124985	7.41145	0.0621855	-0.0354925	0.0643134	785.049	1142.54	1589.65	1128.21	1723.78	1611.65	1918.47	2298.59
FBgn0039311	CG10513	6.78965	6.71865	-0.458577	0.384242	-0.915099	-0.262844	-0.0590792	0.0662164	-0.0415294	0.0738496	-0.000468278	5.14481	-1063.37	6.66076	6.60507	0.134357	0.0162667	-0.280794	-0.289253	-0.0382062	4.18672	-1075.62	6.31e-05	0.000786874	0.173424	1.09212	6.69436	0.138745	-0.74269	0.266211	-0.00562591	0.115828	0.0898384	0.206287	0.0556336	0.0246558	6.43274	0.294204	-0.290471	0.0149403	334.538	632.362	622.21	420.772	514.53	845.204	831.542	459.476
FBgn0039325	CG10560	6.61548	6.63665	0.129046	0.309327	-0.452449	0.305511	0.00964241	-0.0909542	-0.0632521	-0.0295868	-0.107368	8.07775	-1044.6	6.99189	7.00505	-0.530087	-0.136925	-0.659376	-0.468697	-0.0415133	7.03818	-1057.85	2.5e-05	0.000406769	0.0282472	0.24084	6.62904	0.0160577	0.444306	3.2643	-0.0718436	0.0296629	-0.0742591	0.0468495	-0.464159	0.267795	6.97966	0.058387	-0.529461	0.110836	167.269	471.592	536.573	617.624	809.291	877.37	856.217	633.593
FBgn0039430	CG5455	7.42297	7.18481	-0.0903076	0.232999	-0.334347	0.190352	-0.00380748	0.00851122	-0.0341014	0.0143547	-0.0535862	22.1192	-1103.5	7.47128	7.24121	-0.231672	-0.00452153	-0.224975	-0.135394	-0.0133034	19.3897	-1117.53	1.21e-05	0.000237508	0.150665	0.167002	7.21057	0.648703	-0.0388605	0.604939	-0.0666793	0.0972044	-0.0233708	0.155807	-0.0667074	0.0836097	6.87891	0.752501	-0.170245	0.066566	1137.43	1197.2	1011.59	1218.02	1514.43	1399.8	1336.14	1099.12
FBgn0039494	grass	5.47327	5.45323	-0.196535	0.163548	-0.174649	0.0625643	-0.014389	0.0349875	-0.0528932	0.00797955	-0.0434485	21.8532	-819.718	5.5829	5.58136	-0.051911	-0.167932	-0.169109	-0.338776	-0.0257249	17.3796	-835.911	1.6e-06	5.04e-05	0.0276987	0.350808	5.43515	0.0247411	-0.0208437	0.693187	-0.0820674	0.229022	-0.0336442	0.0288019	-0.0349175	0.27006	5.58018	0.0112333	-0.193206	0.136263	228.601	180.063	274.308	206.695	188.522	169.706	197.399	215.228
FBgn0039525	CG5646	6.07322	6.06942	-0.197751	0.0216324	-0.211733	-0.0624614	-0.0069929	0.0513412	-0.0212838	0.025366	-0.0139954	24.6784	-913.08	6.03629	6.03077	0.182304	-0.04921	-0.0926408	-0.162597	-0.00338499	16.8296	-937.995	3.92e-10	5.1e-08	0.200911	0.921944	5.92916	0.299503	-0.166126	0.0997761	0.021106	0.0392554	0.236717	0.259028	0.099845	0.246447	6.01239	0.0485202	-0.0723437	0.121273	400.33	346.192	570.025	394.935	377.044	339.413	455.251	367.581
FBgn0039529	CG5612	6.75851	6.78625	-5.21e-05	0.0947734	-0.277849	0.0913166	-0.0119829	0.00281926	-0.0377027	0.0202432	-0.0307919	21.7912	-1023.58	6.827	6.84649	-0.0465623	-0.189868	-0.0493448	-0.176682	-0.0187499	22.2284	-1036.59	3.11e-05	0.00047802	0.138394	0.228556	6.7774	0.0396595	-0.0109994	1.26272	-0.00545504	0.0675809	-0.0598416	0.0628782	-0.0609702	0.10305	6.83655	0.0186157	-0.18598	0.140161	402.561	467.305	718.552	719.741	778.045	703.227	895.697	661.404
FBgn0039564	CG5527	5.17304	5.07524	-0.132522	0.235716	-0.280703	0.170072	-0.0035005	0.0467229	-0.0405344	0.0313951	-0.0302604	25.1912	-777.097	5.15436	5.06287	0.198936	-0.103476	-0.00261354	0.0134692	0.00024906	19.7982	-796.056	1.17e-07	6.24e-06	-0.291748	0.556686	5.10161	0.0980525	-0.00948137	0.359047	0.043596	0.0619388	-0.0935279	0.0800489	-0.272063	0.716908	5.18003	0.240201	0.0212034	0.0603632	141.621	121.113	160.57	153.791	149.985	128.666	166.555	152.353
FBgn0039593	Sid	4.27433	4.27252	0.330794	0.518696	0.788379	0.132558	0.0319383	0.00621923	-0.0641119	-0.074721	-0.0274779	7.35214	-778.981	4.55648	4.50098	0.216301	0.0634205	0.160602	-0.0900476	0.000758249	7.12745	-792.277	2.4e-05	0.000396012	0.640049	1.57891	4.26882	0.0209354	0.356275	0.391506	-0.035163	0.0440841	-0.430013	0.748889	0.248679	0.259508	4.55607	0.0542908	0.286324	0.662342	129.355	289.386	77.609	61.5164	56.2442	147.522	177.659	85.8495
FBgn0039609	CG14529	4.50448	4.19771	-0.166978	0.141941	-0.449645	0.113802	-0.000655236	0.0160441	-0.0626213	0.0590226	0.00525662	9.33629	-718.825	4.43112	4.25171	-0.0575593	-0.37655	-0.0945723	-0.0960072	0.00675801	7.35726	-733.13	9.38e-06	0.00019681	0.210764	0.608485	4.10546	0.595783	0.177605	0.823542	-0.0435209	0.12295	0.03588	0.0829317	-0.0181641	0.281265	4.41993	0.0957252	-0.0749156	0.0541295	21.1874	36.4412	90.9899	81.2016	60.4104	65.4423	54.2847	73.758
FBgn0039611	CG14528	6.23254	6.1731	0.0611156	0.133018	-0.097461	0.164494	0.00839811	0.0189888	-0.0594371	0.0212243	-0.03689	14.9144	-980.678	6.26645	6.17482	0.0516709	-0.149857	0.0202745	0.0305854	-0.00116362	13.4682	-994.637	1.3e-05	0.000248815	0.141029	0.264211	6.20983	0.110688	0.226271	1.80526	-0.0465167	0.0803649	-0.00688301	0.0358427	-0.04073	0.234049	6.23699	0.0940773	0.0312719	0.0273462	278.782	379.417	623.548	399.856	570.774	399.309	523.107	738.789
FBgn0039612	CG14523	4.94213	5.16911	-0.356923	-0.0131074	-0.280154	0.109834	-0.0676955	0.122751	-0.032154	0.0490732	-0.00524928	10.3736	-767.32	4.6499	4.82883	0.501674	-0.26394	0.0152669	0.043506	-0.0228923	7.31887	-792.973	1.93e-10	2.78e-08	-0.0019386	0.271872	4.57197	0.974718	0.0362026	0.274982	-0.0112791	0.16059	0.0259744	0.0467104	-0.00499406	0.366394	4.73239	0.107143	0.0397817	0.0448069	52.411	72.8824	95.0041	130.415	102.073	85.4077	124.608	135.425
FBgn0039634	alpha-Man-Ib	8.5523	8.57111	0.0939709	0.000849022	0.261088	0.0070134	0.0122709	-0.000656004	0.0104116	-0.0193767	0.0152488	132.763	-1198.01	8.53437	8.5477	0.0895591	0.0819621	0.164209	0.163178	0.0135709	82.8502	-1218.09	4.01e-08	2.59e-06	0.017088	0.0671655	8.56506	0.0323015	0.236574	0.249472	-0.00503987	0.0286923	0.0975394	0.337065	0.0783067	0.0149554	8.55349	0.0410115	0.164408	0.00896133	7321.92	7219.65	4521.39	6081.51	5541.09	6048.42	5226.13	5447.21
FBgn0039645	CG11898	5.36478	5.3868	-0.0217494	0.353376	-0.29097	0.299792	-0.0371159	0.0460317	-0.0440062	0.0476962	-0.0523038	12.3289	-835.782	5.29407	5.21915	0.390361	0.150909	-0.100667	-0.0831034	-0.0179247	9.39726	-849.879	1.14e-05	0.000224367	0.217373	0.353707	5.34558	0.049931	-0.249704	1.36332	-0.051678	0.126943	-0.0263494	0.124301	0.199995	0.224617	5.19675	0.126669	-0.112002	0.0664808	84.7496	86.8159	123.104	171.015	186.439	175.252	156.685	147.516
FBgn0039703	CG7829	5.56543	5.75223	-0.00281831	0.0840496	-0.340717	0.45485	-0.0186547	-0.0337281	-0.0965083	0.0111558	-0.102615	11.3562	-863.657	5.90467	5.98406	-0.446117	-0.511581	-0.165486	-0.252201	-0.0604914	8.44127	-885.571	6.96e-09	6.34e-07	0.0479988	0.0665011	5.44077	0.205492	0.0129679	0.381746	0.0366813	0.109604	-0.158117	0.210784	-0.427066	0.0605882	5.89371	0.163732	-0.267568	0.109168	108.167	198.283	377.34	209.156	259.348	143.086	404.667	276.895
FBgn0039755	CG15531	7.75512	7.74852	-0.130337	-0.06452	-0.546879	0.020301	-0.0507581	0.036437	-0.0157387	0.0549737	-0.0566799	12.7148	-1164.49	7.70644	7.54489	0.0215649	-0.0488802	-0.159217	-0.217372	-0.0405452	9.28796	-1179.6	4.44e-06	0.000112347	-0.113029	0.207704	7.74933	0.0132462	-0.133635	1.47236	-0.00358015	0.0339888	-0.00301834	0.139473	0.0830012	0.155619	7.50411	0.245666	-0.225009	0.174943	735.984	1018.21	1640.49	1656.02	2176.86	1671.55	1880.22	1286.53
FBgn0039777	Jon99Fii	7.90932	8.48613	-0.868417	-0.0455521	-1.21465	-0.0639486	-0.134815	0.117593	0.0230646	0.245912	-0.0674854	2.23354	-1265.97	7.58098	8.19361	0.19669	0.218783	0.872885	-0.396771	-0.0931684	1.77819	-1282.38	1.29e-06	4.36e-05	-0.333444	1.80102	8.46264	0.853039	-0.774626	0.91342	0.0692119	0.0530662	0.0810932	0.269149	0.175789	0.101458	7.79799	0.465321	0.368707	0.673943	243.098	235.796	766.724	465.064	1654	704.336	3169.48	2147.45
FBgn0039809	CG15547	5.72399	5.11483	0.116556	0.834561	-0.0536305	-0.0675408	0.0253386	-0.0349408	-0.0560939	-0.0114974	-0.0950404	10.8805	-890.51	6.05764	5.38959	-0.253866	0.329273	-0.288904	-0.691316	-0.0055565	9.04947	-903.006	5.05e-05	0.000672467	0.426183	0.768681	5.44291	0.811751	-0.0676941	0.03168	-0.0265202	0.0358977	-0.0691461	0.136081	0.088671	0.365205	5.43526	0.397784	-0.594867	0.547225	603.284	220.791	590.096	306.351	276.013	165.269	213.437	146.307
FBgn0039818	CG11318	4.48666	4.52589	0.501837	0.509591	-0.402402	0.0562115	-0.0050821	-0.0222696	-0.0803311	0.0488239	-0.0161394	8.89531	-750.374	4.54009	4.64142	0.317409	0.00906175	0.0180421	-0.0325785	-0.0141521	8.85739	-763.244	3.57e-05	0.000532386	0.505061	0.0131505	4.47772	0.0377031	0.0896033	1.7225	-0.0565624	0.0410544	-0.254902	0.379921	0.121625	0.714921	4.49941	0.102663	0.000703995	0.0530324	41.2597	40.7284	62.8901	73.8196	106.239	120.902	90.0632	134.215
FBgn0039828	CG1542	8.62796	8.6417	-0.0792421	-0.0789758	-0.0694994	-0.073926	-0.00546045	0.00683679	-0.00292947	-0.000455633	0.0151862	220.033	-1135.97	8.6215	8.62053	-0.017632	-0.0995555	-0.0835592	0.0471295	-0.00397731	193.496	-1148.59	4.5e-05	0.000623368	-0.221197	0.323311	8.63952	0.0106057	-0.0673767	0.0207341	-0.000925429	0.0195745	0.053515	0.148961	-0.0659542	0.0865824	8.61842	0.0389834	-0.00115186	0.0599714	5236.63	5006.38	7847.88	5370.38	5044.27	5520.44	5507.43	5686.62
FBgn0039886	CG2003	6.50539	6.56821	-0.195202	-0.0253248	-0.215283	-0.0118069	-0.0275846	0.0343189	0.00530697	-0.0365804	-0.00916129	57.4664	-885.829	6.47174	6.53515	0.102988	0.086791	-0.426667	-0.0219765	-0.0275055	40.2287	-910.206	6.57e-10	7.7e-08	-0.180776	0.171893	6.51374	0.0443247	0.16971	0.366625	0.0147141	0.0441084	-0.0139601	0.0441944	0.0823853	0.0416347	6.53327	0.045885	-0.340365	0.333182	545.297	361.197	669.043	588.096	558.276	463.642	656.351	540.489
FBgn0039904	Hcf	8.86743	8.88217	0.047419	0.0563475	0.115507	0.159165	0.0216937	-0.0210994	-0.00798457	-0.030169	-0.0191218	134.113	-1253.38	8.97211	8.98974	-0.113068	-0.0134685	-0.0706969	0.00631743	0.00769111	117.743	-1265.75	5.68e-05	0.000730489	0.0546363	0.00854315	8.88468	0.0358395	0.107627	0.0997783	-0.0560993	0.051162	-0.030965	0.0207532	-0.0191861	0.0482028	9.00055	0.0529133	0.0361575	0.100601	8381.29	8978.47	5534.33	7835.95	8129.37	7965.1	7594.92	8435.01
FBgn0039932	fuss	6.05674	6.15269	-0.0102969	-0.266004	-0.192049	-0.161543	-0.00222586	-0.0271423	-0.052533	0.0517305	0.00827618	19.7759	-919.475	6.12582	6.09652	-0.192493	-0.520668	0.123407	0.0525581	-0.00380888	13.0955	-942.34	2.8e-09	2.92e-07	-0.424942	1.41076	6.03137	0.135981	-0.17536	0.0569952	-0.0563021	0.0450876	0.050105	0.0806198	-0.2923	0.209172	6.05373	0.0855231	0.0836821	0.100914	373.567	393.351	346.564	572.102	447.87	425.929	363.954	359.117
FBgn0039944	CG17162	3.96365	3.86717	0.163638	0.0901002	0.510709	-0.148658	0.0700455	-0.0200773	0.00259561	-0.0561698	0.0335948	24.9069	-691.621	3.96058	3.94812	0.0255177	0.0647114	0.126302	0.073795	0.0665546	16.5494	-709.546	3.11e-07	1.46e-05	0.0745914	0.0949348	3.88152	0.057551	-0.343085	1.00834	-0.0175428	0.0636223	0.144434	0.19475	0.0332737	0.0228171	4.00013	0.12872	0.109567	0.0304275	130.47	120.042	21.4094	70.1287	55.2026	59.8963	38.246	31.4378
FBgn0040075	rept	8.70001	8.76885	-0.00368374	-0.057411	-0.027576	-0.0724838	-0.0072105	-0.00072173	0.00789637	0.00706347	0.0175968	291.115	-1128.85	8.65001	8.73236	0.00621554	-0.0117129	0.0342763	0.0418014	-0.00178272	304.063	-1142.5	1.73e-05	0.000308247	-0.029709	0.0575479	8.72019	0.135806	-0.0658411	0.243165	0.00508284	0.0072096	0.000809561	0.0138844	0.00495492	0.0316549	8.70677	0.118163	0.0309564	0.00864055	5916.86	6132.84	6349.22	6130.72	6200.4	6160.45	6070.01	6322.63
FBgn0040089	meso18E	6.2525	5.94746	0.203682	0.196071	-0.0174528	0.0103117	0.0189653	0.0242959	-0.023044	-0.0344063	0.0242442	22.6804	-964.231	6.20007	5.94753	0.361995	0.0718093	-0.227764	0.189933	0.0197341	18.5233	-979.221	4.94e-06	0.000121819	0.215505	0.0823641	6.16941	2.01147	-0.00414964	0.0269514	-0.120147	0.168082	0.0748852	0.0695781	0.392384	0.867133	5.99788	0.185836	-0.246553	0.609675	564.254	506.962	483.049	605.321	396.834	575.67	338.045	270.849
FBgn0040257	Ugt86Dc	5.75719	5.46473	0.198316	0.172599	-0.569705	-0.114784	-0.0059407	-0.0473239	-0.0750022	0.0567283	-0.0131596	9.44769	-881.047	5.86905	5.52632	-0.302068	-0.338781	-0.0356978	-0.181376	-0.0218711	8.93006	-893.757	4.14e-05	0.000591195	0.210708	0.0205655	5.5679	0.386701	-0.262292	0.476077	-0.0905295	0.0503569	0.00503185	0.110706	-0.368515	0.133344	5.35589	0.647557	-0.105739	0.0885128	117.088	107.18	270.293	254.678	238.517	276.189	164.088	326.47
FBgn0040268	Top3alpha	8.44886	8.50992	0.049253	-0.0138828	0.170514	-0.0760602	-0.00236977	-0.00452574	0.00534081	-0.013599	0.0158265	172.292	-1147.96	8.43303	8.51863	0.0695262	0.00200566	0.0703305	0.00974315	-0.000359916	146.004	-1160.13	6.84e-05	0.00083093	0.0448764	0.0671004	8.47852	0.0564964	-0.114492	0.458467	0.0173358	0.0205627	-0.00235703	0.0461021	-0.00617007	0.0214143	8.4922	0.0692599	0.0346476	0.0557307	5586.78	5333.28	4177.51	4649.41	4796.38	4842.73	4474.78	4909.14
FBgn0040271	Sulf1	7.7572	7.81255	0.0386077	-0.0610417	0.087829	-0.00987806	0.0153116	-0.00137304	0.0167658	-0.0101337	0.0179373	168.019	-1066.19	7.7428	7.80793	0.0273077	0.0182223	-0.0111982	0.0677277	0.0205214	174.015	-1079.46	2.46e-05	0.000402588	0.0625498	0.0912672	7.77013	0.0778569	0.361497	0.537377	0.00259949	0.0103161	-0.00621134	0.0442325	0.0207074	0.015004	7.76337	0.0520664	0.148733	0.137634	3144.66	2913.15	1629.79	2552.93	2550.78	2510.1	2426.77	2463.03
FBgn0040294	POSH	8.57225	8.58413	0.0166597	-0.0246788	0.221007	-0.0988984	0.0163022	-0.00697466	0.00952995	-0.0148015	0.0276784	61.3012	-1253.15	8.57381	8.57128	0.0479802	0.0011409	0.108955	0.107444	0.0187943	67.3573	-1267.15	1.25e-05	0.000242979	-0.0273718	0.0727642	8.58153	0.026769	0.0293268	0.539808	0.0622211	0.3066	-0.00458218	0.157763	0.0509419	0.0747696	8.58411	0.0162306	0.10809	0.0252094	7817.04	7390.07	4483.93	6096.27	5926.47	6177.09	4918.93	5424.24
FBgn0040321	GNBP3	6.84051	6.74302	0.0293959	0.123665	-0.347579	0.240714	-0.0113094	-0.0195954	-0.0513542	0.00631095	-0.0682898	17.0789	-1022.23	6.9865	6.87074	0.00799304	-0.177457	-0.354471	-0.221161	-0.0305115	16.7009	-1034.39	6.94e-05	0.000839266	0.168061	0.167593	6.76929	0.0543057	-0.297627	0.67473	-0.0463767	0.0353641	-0.0179471	0.0330882	-0.0617898	0.137836	6.90531	0.268424	-0.2459	0.0774955	226.371	514.464	899.194	660.686	949.902	666.624	1027.71	932.253
FBgn0040342	CG3706	5.75724	6.4591	-0.00967459	-0.124197	-0.574649	-0.575802	-0.119769	-0.0199339	-0.0272095	0.117187	0.0744241	6.97537	-877.435	5.58026	6.28664	-0.222841	-0.285978	0.25948	0.00901441	-0.0995557	6.00269	-897.875	2.85e-08	1.95e-06	-0.0476413	0.0533612	5.40413	1.20871	-0.626826	0.261158	-0.0195042	0.0183616	0.047567	0.0506844	-0.161733	0.402725	5.54978	1.71148	0.0215072	0.480025	40.1446	83.6005	432.202	248.526	226.018	288.39	220.84	324.052
FBgn0040372	G9a	9.42265	9.40199	0.0967869	-0.0517698	0.22292	0.0563244	0.0192339	-0.0110639	0.0157524	-0.0136578	0.00319311	100.487	-1358.2	9.42333	9.4361	0.00521258	0.0468837	0.155354	0.0674511	0.0177866	87.5979	-1370.53	5.9e-05	0.000754639	-0.0809283	0.219035	9.42969	0.0450599	0.153909	0.119395	-0.00112351	0.0428221	0.0171368	0.151122	-0.217845	0.435716	9.41796	0.0241095	0.115643	0.0479808	16837.3	17849.8	11185.1	14281.6	14525.6	14406.2	13166.5	13043.1
FBgn0040389	mRpL14	7.38558	7.36025	-0.152945	-0.124043	-0.130443	-0.148183	-0.0218353	0.0149709	0.0225201	0.0099907	0.0345587	75.4207	-1018.66	7.26424	7.26728	-0.0554416	0.059846	0.0077881	0.0895931	-0.00767021	51.7503	-1033.09	8.34e-06	0.000181747	-0.124564	0.215335	7.35864	0.0463387	-0.152671	0.0367158	0.00980049	0.0102645	0.0240578	0.0109932	0.0492532	0.0522763	7.28772	0.0343619	0.0370368	0.0475965	1388.33	1309.74	2788.57	1536.68	1406.1	1551.76	1582.89	1794.38
FBgn0040397	CG3655	8.12555	8.47829	0.132827	-0.178967	0.117248	-0.251997	0.00559126	-0.00675544	0.0284808	0.00564746	0.0349891	90.2956	-1185.48	8.06252	8.40874	0.0744872	0.0114116	0.161955	0.0567154	0.0150367	73.8194	-1206.68	1.39e-08	1.07e-06	-0.205222	0.209625	8.30174	0.214035	0.0546902	0.250862	0.0170934	0.0474018	-0.118993	0.240127	0.0774134	0.13404	8.31358	0.131997	0.116105	0.0441373	3888.45	4264.69	2657.44	3956.73	3923.55	3753.5	3703.69	4108.68
FBgn0040398	CG14629	8.30962	8.18023	-0.0645559	0.178957	-0.493101	0.0165549	-0.00821824	0.00496238	-0.0584319	0.0200903	-0.0352735	15.0647	-1261.54	8.40922	8.30066	0.134095	-0.259733	-0.235124	-0.248925	-0.0239915	13.2284	-1274.34	3.78e-05	0.000554121	0.0466812	0.710506	8.14036	0.355537	-0.416155	0.409447	-0.0498896	0.102346	-0.00405926	0.0566897	0.017034	0.167447	8.32596	0.162558	-0.270183	0.117059	971.275	1984.97	3988.84	2575.07	3419.44	2720.85	3943.04	3858.39
FBgn0040502	CG8343	7.78795	8.01866	0.148257	0.18486	-0.268099	0.438099	-0.0137071	-0.0877515	-0.106912	-0.00252811	-0.109463	12.1623	-1206.67	8.09418	8.33743	-0.45904	-0.455691	-0.206416	-0.293484	-0.0582449	9.09867	-1228.24	9.71e-09	8.27e-07	0.16754	0.0628758	8.07759	0.440365	0.15304	0.667	-0.127855	0.0976856	-0.0584691	0.0408987	-0.405772	0.0779813	8.33801	0.286244	-0.260707	0.106912	1124.05	1956.04	3263.59	2539.4	2351.84	1428.64	3759.21	3086.95
FBgn0040507	ACXD	5.81685	5.95716	-0.0430661	0.273096	-0.0998147	0.0671123	-0.0110297	0.0649153	-0.0662837	0.029653	-0.00982676	10.1379	-944.665	5.91025	5.90987	0.419918	-0.142336	-0.0121096	-0.00377204	-0.0068585	10.4197	-962.392	3.75e-07	1.69e-05	-0.0285245	0.868691	5.81994	0.0771691	0.0439366	0.174981	0.233824	0.228747	0.0189978	0.0386452	-0.189505	0.792715	5.86529	0.0791886	-0.0148138	0.0374176	192.917	153.267	184.656	262.06	302.052	303.918	236.879	309.542
FBgn0040554	CR17025	5.42932	5.17868	-0.242444	0.390674	-0.74536	0.213815	-0.0172005	-0.00580953	-0.0372318	-0.141878	-0.0478878	6.76943	-834.797	5.67507	5.43776	-0.62752	0.103459	-1.42622	0.00854888	-0.0623081	5.48485	-848.534	1.59e-05	0.000293595	-0.177678	1.20996	5.37207	0.205776	-0.263203	0.43157	-0.0320493	0.024512	-0.0999365	0.0563113	0.0725282	1.00141	5.51296	0.202761	-0.00512617	1.11892	59.1017	144.693	107.047	116.881	143.735	108.701	146.815	188.627
FBgn0040658	CG13516	5.48128	5.37473	-0.111425	0.265479	-0.176724	0.281614	-0.014597	0.00935396	-0.0474056	0.00764034	-0.0556907	24.5682	-805.429	5.54821	5.44905	0.0224365	-0.0124462	-0.0423879	-0.0797768	-0.0307062	20.3863	-817.698	6.23e-05	0.000780489	0.120264	0.459733	5.501	0.2318	0.103402	0.538484	-0.112388	3.06099	-0.0251268	0.0800641	-0.0101447	0.0338672	5.53522	0.0771987	0.0033147	0.0761254	172.845	144.693	204.727	196.852	211.437	205.2	246.748	166.862
FBgn0040725	CG13946	1.5643	3.85828	-0.86544	-0.983329	0.836255	-0.50823	-0.170395	0.134568	0.52622	0.313071	0.23127	0.495217	-567.024	1.07784	2.55248	-0.500921	3.02678	2.4201	0.90002	0.0184121	0.397014	-581.674	6.79e-06	0.000154209	-0.905217	0.130124	3.2901	2.44176	0.0751035	0.941969	0.135553	0.637925	0.245515	0.0805331	-0.220012	2.17719	2.10887	0.604756	1.04268	0.886054	121.549	2.1436	16.057	38.1401	15.6234	1.10919	49.3497	37.4836
FBgn0040759	CG13177	4.82335	4.5218	-0.39288	0.538964	-0.368028	0.346298	0.0500155	0.074189	-0.0499629	0.0282064	-0.0321503	6.25328	-861.054	4.77247	4.71399	0.0893089	0.152021	-0.188682	0.00838062	0.0531245	5.91409	-874.552	1.99e-05	0.000343651	-0.23523	0.586264	4.63875	0.180454	-0.364283	0.688609	-0.0257286	0.160241	0.045238	0.11087	0.212766	0.0970334	4.78447	0.0846831	0.051821	0.650182	130.47	114.683	152.542	125.493	127.07	125.339	141.88	135.425
FBgn0040823	dpr6	7.01283	7.07763	-0.0106236	-0.305074	0.213026	-0.566347	0.029299	-0.0911054	-0.00928104	-0.0500965	0.0292708	12.5664	-1105.27	7.10373	7.20168	-0.582503	-0.409387	-0.15577	-0.340672	0.0117904	9.94609	-1130.02	4.57e-10	5.58e-08	0.0537531	0.296429	7.09009	0.225039	-0.333129	1.31311	-0.0822387	0.0560532	-0.131464	0.432899	-0.449645	0.0327776	7.14469	0.0438755	-0.227131	0.103244	1611.36	1628.07	824.261	1534.22	1264.45	1204.58	673.623	528.398
FBgn0040827	CG13315	9.11733	9.02996	-0.0075596	0.111162	-0.452445	0.353024	-0.0139464	-0.00417963	-0.0397807	0.0205484	-0.065101	19.3619	-1376.97	9.25096	9.13222	-0.0284752	-0.127842	-0.323963	-0.188854	-0.0261883	16.4628	-1390.26	2.41e-05	0.000396618	-0.0419956	0.131575	9.35714	0.289151	-0.289146	0.647292	-0.0352621	0.0296403	0.548426	0.640234	-0.109828	0.0367206	9.25498	0.148863	-0.200441	0.443874	2722.02	3968.88	12568.6	6216.84	7321.12	6660.69	8031.66	8655.08
FBgn0040958	Peritrophin-15b	4.74224	4.72801	-0.0609214	0.0272924	-0.336401	-0.210992	-0.0447886	-0.0516119	-0.0876524	0.048939	3.48e-05	4.75458	-756.285	4.82023	4.76113	-0.585493	-0.410601	-0.0154924	-0.154191	-0.0531949	3.85151	-768.527	6.39e-05	0.00079246	-0.0697406	0.559423	4.73735	0.0735475	-0.212222	0.0808486	-0.128139	0.0631049	0.000526983	0.0615131	-0.412687	0.0381025	4.86264	0.0986805	-0.139259	0.281136	20.0723	35.3694	143.175	56.5951	84.3663	54.3504	77.7258	107.614
FBgn0041092	tai	7.4105	7.22909	0.00242724	0.217514	-0.0222363	0.162476	0.026493	-0.00896625	-0.0232684	-0.0133865	-0.0572098	45.2437	-1084.58	7.49296	7.28336	-0.0198737	0.060839	-0.0716167	-0.179657	0.0125471	40.6587	-1103.63	1.06e-07	5.78e-06	0.0348637	0.552093	7.19315	0.274135	0.327615	0.433651	-0.0104005	0.0108216	-0.0195761	0.0234758	0.0413595	0.0664362	7.36938	0.141969	-0.159876	0.115065	1942.55	1666.65	1008.92	1841.8	1717.53	1622.75	1313.94	1292.58
FBgn0041180	Tep4	8.23021	8.17902	-0.134168	0.16232	-0.21877	0.275166	0.011498	-0.0134379	-0.064863	0.0115769	-0.0633537	26.8475	-1234.54	8.33813	8.28012	-0.129808	-0.255033	-0.116023	-0.14495	-0.00466409	16.8014	-1262.23	2.69e-11	5.04e-09	0.0218149	0.152778	8.28717	0.254607	0.122005	1.0128	0.0211563	0.124946	0.0524837	0.0809851	-0.253891	0.0288287	8.33456	0.0256367	-0.143768	0.0315672	2926.09	3253.99	2910.34	3362.48	3307.99	2726.39	3679.02	3177.64
FBgn0041203		8.17033	8.14846	0.0501254	-0.00128651	0.149868	0.000300702	0.0135798	-0.015584	0.000905123	-0.0159322	0.00185404	203.128	-1107.79	8.18602	8.18332	-0.0768112	-0.0214676	0.0432481	-0.0248213	0.010832	155.214	-1121.11	2.37e-05	0.000391796	0.0306353	0.0714831	8.14426	0.0270695	0.554567	1.43889	0.0169644	0.0392396	-0.0133693	0.0463138	-0.0293813	0.0306305	8.18633	0.0400439	-0.0294984	0.0416923	4144.93	4204.67	2573.14	3779.57	3886.06	3693.61	3327.4	3280.42
FBgn0042174		8.87671	9.36903	0.22845	-0.285982	0.0610385	-0.408085	-0.0329798	0.0218949	-0.0527752	0.0425367	0.0505509	27.2621	-1355.5	8.90386	9.29716	0.353122	-0.611545	0.186999	-0.0663508	-0.0198254	17.3198	-1383.48	2.03e-11	3.97e-09	0.13792	0.846791	8.69355	0.914379	-0.202377	0.33762	-0.00608292	0.0465264	0.0266893	0.0301427	-0.177614	0.559865	8.8932	0.422046	0.0314796	0.681781	8041.18	5755.57	7548.15	8923.56	9030.32	7355.05	8351.2	6176.33
FBgn0042179	CG18869	5.04663	5.09867	-0.257565	0.0316876	-0.397186	0.0266856	0.0155068	0.0167368	-0.0562051	0.0375812	-0.0380216	19.3203	-795.859	5.06369	5.09059	-0.113262	-0.278733	-0.0632669	-0.0846021	0.00911257	12.4922	-810.411	7.44e-06	0.000166824	-0.409773	0.399149	5.02899	0.141202	-0.0683326	0.529625	0.0317228	0.286422	0.0533699	0.109944	-0.342225	0.36394	5.08303	0.029507	-0.130211	0.420044	86.9799	67.5234	147.19	151.33	146.86	135.321	138.179	174.117
FBgn0042186	CG17239	6.04173	6.3075	-0.00667261	0.156688	-0.205842	0.0261713	-0.007423	0.0170067	-0.0716315	0.0564807	-0.0751946	6.72543	-1015.15	6.29543	6.35199	0.00992026	-0.130323	0.0360007	-0.324499	-0.0336756	5.09461	-1030.29	4.27e-06	0.000109043	0.0101958	0.192598	6.08475	0.17224	-0.0374951	0.24092	-0.0218499	0.0695168	-0.0612599	0.353428	0.0990326	0.135284	6.32424	0.0953681	-0.212407	0.315123	169.499	152.196	302.408	403.547	337.465	276.189	531.743	428.038
FBgn0043362	bchs	6.39704	6.28518	-0.0291672	0.0300345	0.111436	0.176243	0.0193902	0.000320367	-0.00378868	-0.0240844	-0.031969	100.683	-880.325	6.47663	6.35695	0.00522929	0.0248448	-0.0617313	-0.0562923	0.00816246	78.2675	-895.734	3.34e-06	9.03e-05	0.179004	0.661802	6.29801	0.0864372	0.158279	0.0470165	0.0110671	0.0168548	-0.17854	0.377847	-0.0387383	0.0881533	6.42619	0.0738933	-0.0406832	0.038315	901.022	735.255	567.349	681.601	587.439	554.596	590.963	621.502
FBgn0043470	lambdaTry	6.63373	6.89877	-0.0541426	-0.0041978	-0.440285	-0.0114267	-0.0330037	0.0513364	-0.0583253	0.056491	-0.0107514	8.42145	-1066.56	6.71027	6.78541	0.116745	-0.187161	0.00697164	0.0500231	-0.0329632	7.71866	-1082.95	1.32e-06	4.37e-05	-0.130306	0.113979	6.5085	0.403266	-0.0879067	0.542779	-0.049489	0.109759	0.00547206	0.0546427	0.127624	0.514555	6.75274	0.0540135	0.00575222	0.0626635	98.1311	264.735	999.551	612.703	573.899	540.176	602.066	889.933
FBgn0043471	kappaTry	6.45786	6.60237	-0.188474	0.377716	-0.576323	0.181723	-0.0182153	0.0644801	-0.0759265	0.0696535	-0.0239498	9.79031	-1046.27	6.43647	6.53729	0.166026	-0.0549378	-0.0800658	-0.0591853	-0.0090256	7.12141	-1062.65	1.34e-06	4.43e-05	0.0597858	0.632467	6.56225	0.0494465	-0.487983	0.632643	-0.0790112	0.261935	0.085904	0.0549422	0.339702	0.528141	6.54496	0.432723	-0.0707332	0.0544342	130.47	234.724	671.719	425.693	498.907	516.883	539.145	773.855
FBgn0046302	CG10650	7.86476	7.9301	-0.00162561	-0.00269223	-0.392713	-0.0479516	-0.016153	0.0186384	-0.0356121	0.0435475	-0.015165	16.4965	-1207.42	7.85124	7.87849	0.125538	-0.145735	-0.0525834	-0.00704747	-0.0161255	14.2126	-1222.03	7.03e-06	0.000158669	-0.00963553	0.0252093	7.92113	0.113952	-0.511162	2.75241	0.109737	0.203678	0.0198726	0.10452	-0.0144894	0.190752	7.85191	0.0477851	0.0694977	0.377171	1327	1193.99	2814	2212.13	2136.24	2271.62	1893.79	2463.03
FBgn0046689	Takl1	4.91975	4.86457	-0.0706772	0.0399844	-0.639751	-0.0222878	-0.00104766	0.0414037	-0.0585786	0.0776123	-0.00404017	11.3744	-810.647	4.91768	4.88704	0.0847041	-0.19667	-0.0512905	-0.126095	-0.00110093	7.79362	-825.667	4.8e-06	0.000119414	-0.11732	0.193173	4.89269	0.0391966	-0.17654	0.463314	-0.0739524	0.128527	-0.0179982	0.117391	0.225914	0.334096	4.91708	0.0426085	-0.118841	0.0528565	40.1446	46.0874	133.809	157.482	113.53	113.138	98.6994	193.464
FBgn0046776	CR14033	7.80104	7.43045	0.278261	0.0227973	-0.368997	-0.0356506	0.000484117	-0.0101448	0.0534276	0.0364642	0.015783	23.2623	-1176.07	7.64228	7.29877	0.153156	0.450731	0.00652919	0.110474	0.0160118	21.8627	-1190.46	8.7e-06	0.000186535	-0.012704	0.190556	7.51774	0.231649	-0.346511	0.327975	0.0423725	0.0680023	0.0425251	0.0195741	0.423155	0.16659	7.4887	0.176446	0.056049	0.0637966	2244.75	3208.97	2804.63	2432.36	3670.45	2757.45	2198.53	2106.34
FBgn0047038	ND-13B	7.90457	7.88763	-0.0847914	-0.0414017	-0.21289	-0.0726538	-0.0159976	0.00415481	-0.000721987	0.0328133	0.023419	117.473	-1074.03	7.84227	7.83492	-0.0601648	-0.0347313	0.0318643	0.0863141	-0.00793408	96.1513	-1092.26	2.33e-07	1.14e-05	-0.003081	0.157422	7.91851	0.103129	-0.122502	0.159437	0.0119745	0.0560523	0.0279327	0.0100681	-0.0396429	0.0126574	7.84597	0.0468719	0.0288479	0.100677	2073.02	2068.58	3781.43	2230.58	2232.06	2334.85	2627.87	2785.88
FBgn0050020	CG30020	8.67706	8.74023	0.0682342	-0.0670398	0.223016	0.00889311	0.0118558	-0.0116228	0.0067579	-0.0116135	0.0105704	103.286	-1234.03	8.72719	8.74272	-0.000397045	0.0169732	0.134811	0.094699	0.00752365	85.662	-1246.66	4.48e-05	0.000622746	-0.0129031	0.076632	8.74895	0.199848	0.155179	0.994613	0.0122765	0.0274391	0.0548918	0.0821641	-0.030912	0.129363	8.72133	0.039309	0.109301	0.10067	8261.97	8466.15	4617.74	7059.62	6899.29	7209.74	5930.6	6495.54
FBgn0050104	NT5E-2	7.08237	7.1658	0.0530529	0.0531533	-0.337811	-0.0425549	-0.0313007	0.0277519	-0.010062	0.0160016	-0.045445	16.9822	-1067.65	7.16791	7.18868	0.164799	0.033921	-0.315676	-0.296425	-0.0390402	12.9872	-1081.05	2.18e-05	0.000368331	0.0621049	0.0346661	6.79991	0.805965	-0.472754	0.50016	-0.00216163	0.0575193	-0.065046	0.18881	0.0495562	0.0742876	7.09943	0.260664	-0.311438	0.0394645	452.741	649.511	765.386	828.01	1040.52	919.52	1074.59	1050.75
FBgn0050115	GEFmeso	6.77129	6.64169	-0.0343942	0.188324	-0.0372602	0.169998	0.0184469	0.00747338	-0.0319773	-0.0124131	-0.0465628	18.96	-1044.5	6.91099	6.77563	-0.0483815	-0.0566417	-0.18249	-0.188644	0.00384102	19.3576	-1056.95	5.25e-05	0.00069051	0.323794	0.253846	6.72826	0.166195	-0.0647084	0.416275	-0.0876863	0.113069	-0.0350476	0.0215759	-0.0736312	0.052955	7.02596	0.415647	-0.174995	0.0235803	1155.27	786.702	685.1	807.095	685.346	649.986	716.804	606.992
FBgn0050151	CG30151	6.23374	6.08809	-0.164798	0.143279	-0.310254	0.144359	0.0179808	0.034633	-0.0149498	0.00556341	-0.0468187	19.0968	-962.892	6.29699	6.16601	0.00931701	-0.043854	-0.263614	-0.220036	0.0129169	15.114	-977.129	9.99e-06	0.000206261	-0.0333434	0.282523	6.16901	0.0630794	-0.257222	1.15757	-0.00312944	0.05201	0.00592797	0.0647713	-0.00731897	0.310141	6.24473	0.0850638	-0.224986	0.0489307	252.019	399.782	412.131	338.34	408.291	378.234	621.806	471.568
FBgn0050197	CG30197	7.19896	7.17485	-0.213257	-0.105996	-0.65977	0.0323897	-0.0139572	0.0136894	-0.0131909	0.0620967	-0.0298501	21.9429	-1063.35	7.18917	7.1099	-0.144306	-0.0948929	-0.143386	-0.114272	-0.0115688	18.5532	-1079.39	1.85e-06	5.65e-05	-0.0608739	0.662066	7.18484	0.0206085	-0.0169105	0.485769	-0.0139751	0.0312053	0.0531267	0.142559	-0.118698	0.0593203	7.14605	0.0485014	-0.123279	0.0273708	476.159	741.686	1770.29	895.678	1088.43	950.577	1329.97	1457.02
FBgn0050203	CG30203	4.32628	4.14056	-0.102642	0.354084	-0.224314	0.203999	0.0345527	-0.0140497	-0.0510338	0.0325263	-0.0485514	23.9176	-682.757	4.52687	4.30182	-0.278209	-0.0766	-0.0717629	-0.119434	0.015276	21.5245	-697.208	8.19e-06	0.000179253	-0.281258	0.77237	4.32967	0.323982	-0.304563	0.54548	-0.0239766	0.0346472	-0.167668	0.52047	-0.0352457	0.202422	4.16647	0.461058	-0.0854415	0.0953465	104.822	75.026	66.9043	95.9655	72.9091	85.4077	87.5957	82.222
FBgn0050281	CG30281	4.75449	4.34948	-0.244828	0.145336	-0.188969	0.583642	-0.00489861	-0.0253663	-0.0990606	0.00971408	-0.0921049	8.27155	-731.406	4.94259	4.46515	-0.486015	-0.516282	0.00761104	-0.0457296	-0.0294108	7.86528	-745.926	7.67e-06	0.000170354	0.0681999	0.41343	4.55081	0.187	-0.0947602	0.633185	-0.0472006	0.0430983	0.00460311	0.0950966	-0.479217	0.147197	4.59545	0.481267	-0.0334815	0.0614094	40.1446	48.231	155.218	66.4377	63.5351	56.5688	85.1282	55.6208
FBgn0050371	CG30371	6.71276	6.96153	-0.0200874	0.129437	-0.317378	0.104532	0.00795824	0.0225711	-0.0428902	0.034212	-0.0655824	16.8278	-1070.03	6.75518	6.86974	0.26568	-0.0229725	-0.110791	-0.197336	0.00710337	11.4358	-1088.66	1.58e-07	8.14e-06	0.0540586	0.3216	6.85646	0.0859312	0.0221334	0.220096	-0.025671	0.326535	0.0381724	0.0797054	0.0552926	0.135715	6.82799	0.0920193	-0.1366	0.0932709	294.393	591.634	624.886	717.281	734.299	720.974	1132.58	887.514
FBgn0050372	Asap	8.76041	8.74994	0.0676079	-0.0148374	0.167622	-0.0451132	0.00371058	-0.00137715	0.00990396	-0.0149381	0.00908171	203.196	-1179.69	8.75949	8.75374	0.0590567	0.0444784	0.0532967	0.0279954	0.00516756	188.786	-1197.11	5.02e-07	2.12e-05	0.0770771	0.0946968	8.76129	0.0081506	0.0369082	0.0766522	0.00837795	0.0139088	0.00711546	0.179105	0.128978	0.116606	8.7444	0.0594901	0.0442613	0.0260161	8311.04	8211.07	5019.16	6856.61	6643.06	6741.66	5919.5	5785.77
FBgn0050411	CG30411	5.54323	5.56512	0.230853	0.161359	-0.277398	0.180117	-0.0204664	-0.000760274	-0.0275216	0.0154995	-0.0685102	17.9551	-834.941	5.63231	5.5846	0.285396	0.0347616	-0.241339	-0.26861	-0.0297578	17.9458	-847.164	6.5e-05	0.000797137	0.118839	0.0777702	5.5576	0.014307	0.16934	0.652134	-0.00973518	0.0400444	-0.0275407	0.183307	0.129867	0.0869553	5.59088	0.0466447	-0.207632	0.129416	86.9799	118.97	299.731	183.319	264.556	262.878	223.307	282.941
FBgn0050428	CG30428	5.3975	5.09928	0.683055	0.271547	-0.656119	-0.124707	-0.0254071	0.0121603	0.0485042	-0.0434726	-0.150997	4.7438	-873.056	5.57963	5.33306	0.663836	0.521788	-0.898808	-0.938988	-0.051308	2.89109	-896	2.6e-09	2.74e-07	0.796696	0.448659	5.47238	0.439273	-0.307981	1.49932	0.0345996	0.0371413	-0.0486753	0.147599	0.387551	0.297569	5.61135	0.235586	-0.912651	0.079124	281.012	203.642	204.727	167.325	293.72	250.677	183.828	292.614
FBgn0050456	CG30456	6.86718	6.76659	0.080446	0.283081	-0.117899	0.202535	-0.00111453	-0.00451907	-0.0518658	0.00748628	-0.0428524	29.3235	-1018.63	6.95877	6.82544	-0.0341359	-0.0561323	-0.0970938	-0.102195	-0.0131185	22.3165	-1032.56	1.32e-05	0.000253765	0.209086	0.324339	6.74723	0.251747	0.0611772	0.345972	-0.00409843	0.40879	-0.00151066	0.0251044	-0.0897197	0.0968508	6.97372	0.103336	-0.10423	0.0660279	811.812	643.08	857.713	909.212	978.024	971.652	778.491	748.462
FBgn0051004	mesh	7.69236	7.68296	-0.00252526	0.401424	-0.0646938	-0.059068	0.0323539	0.0362867	-0.0769937	0.00623138	-0.0140737	9.62744	-1274.59	7.80131	7.73486	0.188437	-0.129629	-0.136086	-0.106028	0.0253542	7.6547	-1286.88	6.13e-05	0.000774692	-0.772674	0.790831	7.68382	0.0209975	-0.0908344	0.0674053	0.427382	0.589902	-0.0500058	0.217864	-0.00732977	0.299239	7.76508	0.200219	-0.216738	0.167396	2860.3	1654.86	1847.9	2663.66	2022.71	2146.28	1353.42	2229.67
FBgn0051032	CR31032	4.66222	4.58725	-0.0496018	-0.0737602	-0.0751274	0.0805584	-0.0265598	0.00505697	0.00956896	0.0550325	-0.013279	69.0072	-641.906	4.59827	4.55751	-0.0122171	-0.00476693	0.325365	-0.0411293	-0.0183981	43.626	-655.526	1.78e-05	0.000312975	-0.0855428	0.0291818	4.48403	0.12839	0.190315	0.424856	0.0101275	0.0168701	0.0137423	0.0922675	0.00675164	0.0290433	4.57203	0.0392359	0.308759	0.308093	92.5555	94.3185	119.09	94.7352	111.447	109.81	107.336	110.032
FBgn0051038	CG31038	7.34045	7.34386	-0.0613319	0.113796	-0.219399	0.136211	0.00285778	0.0016222	-0.0316189	0.00651332	-0.0414223	22.8437	-1100.72	7.31244	7.29371	-0.0872795	-0.0874398	-0.115203	-0.115018	0.00104595	26.0998	-1113.1	5.63e-05	0.000724278	-0.0605159	0.208354	7.39169	0.0677984	-0.0556936	0.24443	-0.024557	0.0201537	-0.211177	1.09398	-0.0786644	0.0183034	8.0423	1.17077	-0.11408	0.00110008	1166.42	1152.19	1073.15	1327.52	1190.5	1170.2	1290.49	1013.27
FBgn0051087	CG31087	5.70365	5.7588	-0.0636686	0.267494	-0.896967	0.101976	-0.0352062	0.0870842	-0.0647773	0.112205	-0.000752267	7.51342	-933.356	5.61173	5.6894	0.468072	-0.203065	-0.117811	-0.108664	-0.014477	5.01222	-954.672	1.23e-08	1.01e-06	0.195034	1.09734	5.6489	0.200036	0.250919	1.4895	0.221095	0.58055	0.093741	0.0829996	0.127233	0.676969	5.62406	0.103216	-0.0987352	0.0638706	36.7992	93.2467	228.813	326.037	242.683	226.275	236.879	397.81
FBgn0051097	CG31097	4.4939	4.48116	0.186133	0.311501	0.239307	0.228221	-0.0125501	0.0277656	-0.00852501	-0.00471098	-0.0742009	11.5547	-742.541	4.50085	4.50128	0.290045	0.208511	0.175144	-0.183247	-0.0195473	8.6194	-754.801	6.29e-05	0.000785314	0.383914	0.150837	4.49123	0.0500122	0.237823	0.0328151	-0.0342683	0.102053	-0.128418	0.86074	0.175568	0.195495	4.5026	0.0275368	0.0274226	0.197379	70.253	46.0874	78.9471	87.3532	77.0754	105.373	113.504	76.1763
FBgn0051201	GluRIIE	4.73388	4.73894	-0.162444	0.297041	-0.171608	0.0972133	-0.0185042	0.0368865	-0.0435523	0.0114698	-0.0332621	26.4751	-703.673	4.74895	4.72623	0.0986641	0.0246882	-0.0689505	-0.0452461	-0.0209535	22.4514	-717.95	9.63e-06	0.000200461	0.091923	0.277331	4.73366	0.0130266	0.39079	0.68229	-0.0662804	1.20286	-0.000858782	0.0295289	0.016855	0.0480869	4.71872	0.0449133	-0.11729	0.111615	105.937	90.0313	84.2995	89.8139	95.8234	69.879	111.037	102.778
FBgn0051207	CG31207	5.37176	5.24316	-0.104468	0.235278	-0.287154	0.308906	-0.0261897	0.000503085	-0.0603017	0.0205755	-0.0782795	11.1041	-814.739	5.5262	5.3909	-0.252581	-0.12201	-0.250502	-0.140143	-0.0461129	10.3001	-828.942	1.03e-05	0.000208701	0.100325	1.41736	5.33675	0.0960848	0.489909	0.822044	-0.0627329	0.0342386	0.068062	0.184472	-0.15723	0.099632	5.41159	0.182395	-0.272997	0.146841	56.8715	135.047	231.489	204.234	154.151	160.833	185.061	224.901
FBgn0051323	CG31323	4.97772	4.9622	-0.159157	0.201495	-0.430242	0.168864	0.00245681	0.0183012	-0.0446693	0.0459915	-0.027593	16.2326	-769.052	4.9002	4.92794	-0.0939771	-0.0316867	-0.0241999	-0.0208529	0.00604908	13.1046	-782.263	2.6e-05	0.000422358	-0.232064	0.890059	4.95621	0.0384683	-0.0325138	0.454194	-0.0334817	0.0355288	-0.014798	0.214886	-0.0296619	0.0262377	4.91708	0.0299104	0.00337298	0.128291	70.253	88.9595	82.9614	107.038	115.613	87.6261	157.919	120.915
FBgn0051373	CG31373	7.11054	7.06316	-0.0652636	0.161379	-0.37857	0.0829988	-0.0112736	0.0304939	-0.0115718	0.0220637	-0.0266754	34.9339	-1042.18	7.13627	7.09638	0.157451	0.0292301	-0.220556	-0.0857179	-0.0120256	29.7331	-1055.09	3.43e-05	0.000518558	0.212728	0.555286	7.06964	0.0951768	-0.168919	0.825808	-0.196349	0.170341	-0.0128951	0.0587937	0.0710283	0.165781	7.12018	0.0625087	-0.165689	0.126603	645.658	810.281	1447.81	1166.35	1195.71	1119.17	1401.53	1360.29
FBgn0051547	NKCC	7.17349	7.1846	-0.242893	0.364838	-0.492771	0.212521	-0.00886181	0.0418242	-0.0549974	0.0332119	-0.0566646	11.6457	-1124.1	7.20282	7.1986	-0.0812722	0.0278675	-0.179156	-0.0426029	-0.0189672	9.66968	-1139.3	4.05e-06	0.00010599	-0.123916	0.454683	6.77262	0.560565	-0.172966	0.44003	0.0392482	0.134009	-0.00522832	0.0791981	0.0060706	0.0285638	7.21679	0.0240008	-0.0631282	0.1034	565.369	828.502	594.11	1005.18	1409.23	1069.26	1402.76	848.822
FBgn0051612	CG31612	5.89049	5.965	0.13649	0.0226054	0.165884	0.159131	0.0418674	-0.0423147	-0.0069236	-0.00274569	-0.0116125	96.9569	-846.449	5.99003	6.01384	-0.13604	0.0105117	0.0983091	0.102958	0.0298463	86.6658	-866.49	4.16e-08	2.65e-06	0.089733	0.170958	5.85671	0.127301	0.14829	0.20445	-0.0712628	0.170819	-0.0151835	0.0582062	0.00790421	0.296525	6.05059	0.0572656	0.101216	0.0209435	440.475	434.079	228.813	402.317	468.702	438.131	403.434	423.202
FBgn0051638	CG31638	7.52448	7.55017	0.0595414	-0.0433753	0.141354	-0.0411681	0.0012624	-0.0100663	0.0061686	-0.00791246	0.0053394	224.305	-988.842	7.54076	7.54361	-0.0194944	0.00377709	0.0808103	0.00405143	-0.000190157	188.19	-1001.52	4.27e-05	0.000602787	0.0802671	0.176831	7.53952	0.015204	0.00410975	0.856993	-0.0145786	0.0373624	-0.0206192	0.0621162	0.0210948	0.0191567	7.55351	0.013973	0.0503862	0.05324	2238.06	2521.95	1676.62	2116.16	2040.41	2271.62	1893.79	1972.12
FBgn0051664	CG31664	4.19925	4.67292	0.0650474	0.0389501	-0.215451	0.214269	-0.0102111	0.0972989	0.0395304	-0.025017	-0.0874818	5.89535	-773.976	4.32903	4.79176	0.590609	0.232527	-0.368922	-0.432812	-0.0174002	4.47744	-785.882	8.71e-05	0.000996312	0.0410658	0.128384	4.62428	0.567197	0.128053	0.375513	0.0591771	0.104284	-0.0538538	0.242855	0.161275	0.298156	4.50523	0.333932	-0.369645	0.0891803	27.8782	97.5339	48.1711	34.4492	104.156	78.7526	206.035	236.993
FBgn0051676	CG31676	6.00487	5.98836	-0.157788	0.0299967	-0.251413	0.153714	0.00484068	0.01014	-0.0190429	0.00506111	-0.0457921	25.8375	-905.165	6.11046	6.04323	-0.1666	-0.0524842	-0.122464	-0.0844087	-0.0110223	20.3383	-917.307	7.01e-05	0.000844937	0.043957	0.825419	6.00363	0.023509	-0.22134	1.51385	-0.00188426	0.0127436	0.00663098	0.0318235	-0.0961415	0.0886979	6.0144	0.129736	-0.117975	0.0531138	308.89	332.258	376.002	353.104	413.499	332.757	402.2	363.953
FBgn0051687	CG31687	5.68748	5.66603	-0.0702046	-0.0696551	0.0405339	-0.0265012	-0.00845427	0.0330743	0.0223973	0.00729944	-0.00374455	71.4955	-783.778	5.58006	5.54891	0.182694	0.147013	0.093578	-0.00223778	0.00243607	61.3196	-796.263	5.1e-05	0.000677201	-0.07579	0.00832633	5.68879	0.0529588	0.0774379	0.163915	0.0256568	0.00963451	0.026872	0.0856772	0.198269	0.030759	5.54319	0.0502202	0.102302	0.139174	278.782	331.186	307.76	292.818	291.637	287.281	331.877	259.967
FBgn0051690	CG31690	4.34933	4.44095	0.0745695	0.288635	-0.0131308	0.436322	0.000100691	0.00452726	-0.0560393	-0.000590313	-0.0875036	15.3523	-706.277	4.66023	4.67017	-0.0130036	-0.126203	-0.093562	-0.110153	-0.0368676	12.2358	-720.071	1.51e-05	0.000282097	0.12584	0.278184	4.36235	0.176947	-0.109473	0.689923	-0.0255017	0.0357406	-0.102632	0.228463	-0.0570728	0.409603	4.68324	0.0352087	-0.0888447	0.0366184	55.7563	79.3133	60.2139	68.8983	74.9923	76.5342	97.4656	88.2678
FBgn0051739	AspRS-m	8.9193	8.93438	0.0380035	-0.0385527	0.177604	-0.0728215	0.00541335	-0.00476675	0.0121163	-0.0164794	0.018024	146.814	-1228.95	8.88493	8.93042	0.0481754	0.046663	0.0657191	0.0265231	0.00750968	122.693	-1244.7	2.43e-06	6.92e-05	-0.015849	0.189611	8.95405	0.0438237	0.0386599	0.172675	0.00858935	0.0118503	-0.0551406	0.16928	0.0442819	0.0144964	8.85517	0.1001	0.0468982	0.0579609	9271.16	9324.67	5541.02	8011.89	8311.64	8352.21	7174.21	7160.57
FBgn0051755	SoYb	8.05542	8.22752	0.0623682	-0.175434	0.109642	-0.192373	-0.0113751	-0.00635674	0.00969846	-0.000480001	0.0361619	35.4453	-1198.56	8.00183	8.08278	0.0762925	-0.0517387	0.135809	0.179962	-0.00367245	28.095	-1211.18	4.5e-05	0.000623182	-0.164936	0.33284	8.11524	0.119263	0.366796	0.337908	0.00502272	0.0120862	0.0382779	0.163277	-0.0140764	0.050775	8.03702	0.0876422	0.148879	0.0550388	4146.04	3983.88	2326.93	3660.22	3646.5	3488.41	2988.12	3172.8
FBgn0051777	CG31777	5.0966	5.02523	-0.0777689	0.021824	-0.373699	0.0950327	-0.00498259	0.0544317	-0.0175717	0.0392052	-0.019978	21.6984	-769.72	4.99053	4.9007	0.275246	-0.087809	-0.0911116	-0.0487057	0.00772006	16.0552	-786.56	8.67e-07	3.26e-05	-0.0711601	0.0836685	5.07208	0.117549	-0.583666	1.10078	-0.0462498	0.0753802	0.104162	0.207843	0.0658787	0.415035	4.80215	0.135668	-0.0940768	0.0510327	69.1379	88.9595	195.361	130.415	126.029	114.247	138.179	174.117
FBgn0051901	Mur29B	7.21308	7.00323	-0.251391	0.466206	-0.756326	-0.0713863	0.00980498	0.0776451	-0.101455	0.0681757	0.010966	4.53219	-1201.78	7.14208	6.91155	0.469505	-0.0677486	-0.257075	-0.0969252	0.013569	3.96579	-1214.9	2.84e-05	0.000448012	0.184161	0.348509	7.40311	0.35812	-0.111791	0.628439	0.0501491	0.148271	0.0860509	0.0582935	0.175344	0.379375	7.11683	0.194456	-0.130623	0.196106	440.475	606.639	924.618	1482.54	1439.43	1457.48	857.451	1943.1
FBgn0051915	CG31915	7.31885	7.32058	0.0355517	-0.0150164	0.078406	0.0315409	0.00944553	-0.00628455	0.0128739	-0.0105674	0.000558363	227.762	-961.825	7.33458	7.34844	-0.0134037	0.042098	-0.00507422	-0.00118047	0.00990402	185.179	-975.548	1.61e-05	0.000294272	-0.444472	0.781526	7.31559	0.0140201	0.0829541	0.0430953	0.0143825	0.0371278	-0.031008	0.0327838	0.0284473	0.0566864	7.30381	0.0456002	-0.00652121	0.0214048	1767.48	1896.02	1281.89	1615.42	1668.58	1671.55	1586.59	1570.68
FBgn0051935	CG31935	7.47381	7.63652	-0.00703814	-0.100795	0.172953	-0.124466	0.000357475	0.0027639	0.0100129	-0.00760225	0.0152444	270.279	-972.895	7.4644	7.61743	0.00946352	-0.0316696	0.102289	0.00919679	0.00201449	241.292	-987.893	4.9e-06	0.000121264	0.0541298	0.214602	7.65277	0.209013	0.186674	0.153466	-0.0160749	0.0474592	0.0364481	0.0450247	-0.00459076	0.0191912	7.58262	0.094324	0.102474	0.441639	2190.11	2032.13	1479.92	1926.69	1744.61	1954.39	1680.36	1842.74
FBgn0051956	pgant4	6.01793	6.3034	-0.13391	0.235763	-0.100448	0.201684	0.00412358	0.0581215	-0.0704169	0.00348141	-0.0688157	10.1209	-997.572	6.16896	6.24002	0.363569	-0.102	-0.0824456	-0.0695036	-0.0149153	7.88151	-1011.68	1.13e-05	0.000223494	0.10074	0.312054	6.08629	0.670486	0.141601	0.294386	-0.192041	0.221819	-0.0284338	0.16769	0.194147	0.180596	6.22103	0.0735957	-0.129329	0.0952616	214.104	300.104	376.002	354.334	349.964	321.665	378.759	365.163
FBgn0051992	gw	10.1499	10.1502	0.0919659	-0.0210802	0.265037	-0.0680585	0.0172451	-0.016906	0.00372252	-0.0236586	0.0145682	116.251	-1455.14	10.1576	10.1483	-0.00455861	0.0220314	0.134084	0.0539629	0.0131676	99.8695	-1468.61	2.03e-05	0.000347957	-0.0002684	0.107289	10.1524	0.0287158	0.125877	0.248195	0.00303566	0.0215747	0.0708076	0.0458338	-0.00529102	0.0247171	10.1441	0.0303761	0.114063	0.0378453	34447.4	36330.8	18913.9	30482.6	31011.4	32087.8	23949.4	24805.7
FBgn0051999	CG31999	7.30927	7.19279	-0.105073	-0.0539646	-0.225426	0.180118	0.00245849	-0.0280195	-0.0341634	0.0231148	-0.0307349	43.1374	-1063.67	7.36391	7.28004	-0.25978	-0.269893	-0.00851614	-0.00111084	-0.0133546	29.7167	-1076.36	4.21e-05	0.000597867	-0.0418996	0.288005	7.38446	0.963869	0.218872	1.08502	-0.0351197	0.0208626	-0.0186384	0.0393105	-0.27675	0.118967	7.26477	0.191572	-0.0207729	0.0449045	1091.71	1157.54	832.29	1624.03	1347.78	1380.94	1531.07	1221.24
FBgn0052054	CG32054	5.35396	5.39493	0.411805	0.41724	0.122431	0.149744	0.0541389	0.00495712	-0.0764285	0.0533192	-0.0259605	9.35892	-965.379	5.41347	5.411	0.324222	-0.0319725	0.387551	-0.0129252	0.0526384	7.05842	-979.77	8.65e-06	0.000186396	0.395024	0.0573335	5.33821	0.168855	0.156426	0.0711385	0.0185227	0.0902905	-0.126211	0.100177	0.158946	0.215097	5.407	0.0286481	0.0575507	0.584015	81.4042	85.7441	226.137	215.307	348.922	306.137	169.023	211.601
FBgn0052069	CG32069	6.37426	6.3716	-0.228897	-0.0812457	-0.193091	-0.160795	-0.0321511	0.0454114	0.0092084	0.0356361	0.0310954	72.5243	-860.06	6.25395	6.23315	-0.0107885	0.0137993	0.0478912	0.0450321	-0.0122908	52.9935	-877.912	3.33e-07	1.54e-05	-0.128616	0.146289	6.37135	0.0117727	-0.172211	0.0478979	0.0763081	0.129522	0.0395739	0.00750669	0.0187468	0.0251225	6.42193	0.367784	0.0716465	0.067596	463.893	460.874	952.718	527.81	479.117	524.647	608.235	642.057
FBgn0052107	CG32107	4.57973	4.23182	0.418225	0.406849	-0.0289492	0.00229096	0.0290911	-0.00611371	-0.114035	0.0144675	-0.0295335	7.18196	-777.545	4.73697	4.3028	0.560717	-0.239575	-0.0214884	-0.10584	0.00852019	5.60225	-790.041	5.05e-05	0.000672467	0.390887	0.0844473	4.6687	0.307713	0.0104385	0.0409951	-0.101007	0.0543801	-0.0635277	0.0412942	0.0657401	0.662601	4.71902	0.389627	0.0137585	0.185652	46.8353	79.3133	85.6375	102.117	134.361	138.649	65.3883	116.078
FBgn0052205	hpRNA:CR32205	6.30112	6.29144	-0.0509758	-0.241798	-0.286829	-0.0479006	-0.043458	0.00844401	0.0182605	0.0606183	0.057468	25.4745	-920.95	6.17522	6.15453	-0.0527602	-0.087794	0.127418	0.344368	-0.0253654	20.0079	-936.986	1.85e-06	5.65e-05	0.29503	0.438578	6.2794	0.0179108	-0.143489	0.433595	0.00430229	0.00952888	0.0639691	0.0139158	0.0235447	0.0794323	6.19497	0.0789207	0.449062	0.402759	414.827	389.064	905.885	639.77	488.491	493.59	546.548	455.849
FBgn0052243	CG32243	7.3664	7.80813	0.216684	-0.13063	-0.0198634	-0.0264703	-0.0158352	0.0579004	0.0703007	0.0359663	-0.00871696	34.78	-1128.37	7.2762	7.68537	0.645102	0.335656	0.22086	-0.118083	0.00533536	29.3934	-1157.09	1e-11	2.24e-09	-0.101727	0.662775	7.53632	0.208665	-0.00707645	0.0376141	0.0611922	0.0219094	0.0128523	0.059285	0.23481	0.458813	7.44833	0.291956	0.038591	0.246295	1655.96	1593.77	1830.5	1978.37	1977.92	1697.06	2627.87	2240.55
FBgn0052277	CG32277	5.14799	5.4368	0.273229	0.249496	-0.495934	0.498875	-0.0529533	0.0107115	-0.044638	0.0618289	-0.0642561	10.7665	-814.84	5.18442	5.5561	0.346196	-0.197365	0.0177811	0.0325161	-0.0601787	7.94764	-831.804	7.71e-07	2.95e-05	0.252442	0.0800037	4.92302	0.815358	0.210918	1.43679	0.0182573	0.084327	0.138996	1.11828	0.389113	0.36524	5.3715	0.276175	0.010832	0.0689491	39.0294	93.2467	171.275	135.336	205.187	218.511	354.084	258.758
FBgn0052284	CG32284	4.20379	4.34839	0.0558393	-0.202894	-1.88842	-0.0537265	-0.00586198	0.0269754	-0.00237231	0.171907	-0.0511756	2.73037	-762.858	4.05778	4.03987	-0.0207664	-0.0183072	-0.601989	-0.225364	0.0290161	2.51029	-776.189	2.33e-05	0.000387324	0.414618	0.567998	4.12878	0.259805	-0.466088	1.23234	-0.00611792	0.163624	0.0026532	0.124525	-0.0502067	0.298995	4.0583	0.0496821	-0.216207	0.367381	7.80589	17.1488	92.328	36.9098	69.7845	61.0055	93.7644	159.608
FBgn0052373	CG32373	6.1372	6.09841	0.0964048	0.0650087	-0.162027	-0.21696	-0.0175275	-0.0117833	0.048743	0.0611224	0.0300178	29.051	-916.606	6.02743	5.98792	-0.0316958	0.440093	0.277816	-0.0461665	-0.000925574	20.2349	-937.164	2.54e-08	1.79e-06	0.0999379	0.534791	6.12969	0.0208993	-0.161549	0.0444147	0.0299576	0.026895	0.060133	0.0154395	0.0508756	0.421727	6.00605	0.0232655	0.00890747	0.208339	483.965	303.32	355.931	318.655	333.299	427.039	323.24	337.352
FBgn0052409	CG32409	8.36648	8.35363	-0.0418089	-0.0326756	-0.0726158	-0.0175766	-0.00353357	-0.0168671	-0.0234878	0.0124268	0.0170468	172.434	-1108.77	8.3915	8.35732	-0.181311	-0.180991	0.0105987	0.0877184	-0.00540238	129.081	-1139.32	1.7e-12	4.31e-10	-0.0292207	0.00805933	8.3579	0.00795468	-0.0602675	0.0376333	-0.0209447	0.0154912	0.0164117	0.0223974	-0.151054	0.0573016	8.36097	0.0265492	-0.00139266	0.0586243	3779.16	3745.94	5213.19	3923.51	3982.92	4270.39	4193.49	4160.68
FBgn0052475	mthl8	6.0193	5.71269	0.222456	0.0596764	-0.264592	0.766901	0.023886	-0.170887	0.0366609	-0.0372469	-0.533126	3.73504	-949.117	6.57415	6.34826	-1.23143	0.528975	-0.28748	-1.9826	-0.0759439	1.58253	-1009.03	0	0	0.164431	0.357475	5.95813	0.346937	0.379382	4.20147	0.20674	0.316959	-0.0512835	0.723863	0.138491	1.02406	6.38261	0.185549	0.0807638	1.70623	381.373	293.673	545.939	249.756	291.637	501.354	298.566	39.9019
FBgn0052476	mthl14	5.63891	5.61738	0.136564	0.202369	-0.18859	0.0690228	0.00645769	-0.00485674	-0.0424477	0.0171299	-0.0263962	21.0599	-865.734	5.64262	5.65287	-0.00388681	-0.0312906	-0.00345666	-0.109918	-0.000102596	19.4548	-877.648	8.64e-05	0.000992453	0.263656	0.07531	5.58603	0.157649	-0.109541	0.209934	-0.0129107	0.0237668	0.11139	0.78676	0.0409489	0.492475	5.66213	0.0381187	-0.112397	0.131189	207.414	190.781	234.165	282.975	279.138	348.286	245.515	313.169
FBgn0052523	CG32523	5.68957	5.52988	0.1002	0.100045	-0.325905	0.698696	0.0132877	-0.166142	-0.131422	-0.00947696	-0.0885707	5.70221	-916.497	6.26248	6.26542	-1.05028	-0.87448	-0.317297	-0.173822	-0.0713081	3.41068	-946.281	3.58e-12	8.82e-10	0.119568	0.049834	5.61011	0.102778	-0.212928	1.05472	-0.142881	0.0198958	0.0642966	0.252036	-0.888171	0.0343144	6.27011	0.0314542	-0.339663	0.150075	101.477	172.56	536.573	253.447	311.426	106.482	447.848	412.319
FBgn0052553	CR32553	2.02082	4.87869	0.00482277	1.43138	-0.197308	-0.0272581	0.0238651	-0.0698064	-0.324164	0.0087938	-0.318072	1.72991	-615.581	2.99746	5.8533	-0.215706	-0.51432	-0.0632503	-1.85853	-0.112483	1.37116	-644.757	6.44e-12	1.51e-09	0.895513	1.28366	3.8528	1.66125	-0.198156	0.382713	-0.20098	0.168047	-0.00691479	0.449099	-0.4066	0.166375	4.63064	1.44869	-0.118116	1.9363	20.0723	11.7898	10.7047	11.0729	8.33247	7.76434	314.604	105.196
FBgn0052594	be	7.24953	7.07958	0.00774915	0.0695631	0.021603	0.0404112	0.0167252	0.000831884	0.00385128	-0.0158938	0.0178337	106.86	-1005.35	7.20709	7.08959	0.0139272	0.0980569	-0.0373643	0.131467	0.01931	84.3229	-1017.38	7.75e-05	0.000910794	-0.126838	0.139465	7.14864	0.109285	0.0436186	0.0325923	0.0918994	0.0902946	-0.024238	0.0290975	0.0608909	0.0725984	7.07843	0.161855	0.0755041	0.0982784	1861.15	1658.08	1081.17	1375.51	1370.69	1365.41	1238.68	1178.92
FBgn0052641	CG32641	5.10442	5.10783	-0.0976563	-0.0461263	-0.242607	0.235424	0.0187691	-0.0146218	0.0246506	0.032785	-0.140266	36.9498	-766.252	5.21774	5.17935	-0.186741	0.284779	0.0357506	-0.499791	0.000398749	13.8711	-820.559	0	0	-0.0630868	0.0670947	5.1064	0.0360013	-0.0316664	0.720636	-0.0362503	0.050233	-0.0356009	0.338731	-0.0374448	0.390994	5.17572	0.0609005	0.114909	0.49024	162.808	132.903	231.489	125.493	119.779	149.741	201.1	182.581
FBgn0052681	CG32681	5.74499	5.49979	-0.431251	0.624813	-0.150414	0.50927	0.0613877	-0.141425	-0.333659	0.00983037	-0.16193	1.01563	-993.702	6.34907	5.79698	-1.46016	-1.31971	-0.457766	-0.441	-0.000499833	0.903892	-1006.76	3.01e-05	0.00046572	0.331498	2.24853	5.6122	0.130589	0.0447916	0.782988	-0.415768	0.578012	-0.0186533	0.12003	-1.24906	0.272144	5.47546	1.45421	-0.368782	0.274494	187.341	97.5339	192.684	360.486	115.613	187.453	76.492	76.1763
FBgn0052686	CG32686	5.70035	5.27709	-0.767705	0.430238	-0.900099	1.08384	0.0383679	-0.106936	-0.259452	0.0692278	-0.182096	1.07101	-963.946	6.46659	5.94153	-1.75845	-1.33549	-0.481924	-0.534528	-0.0357546	0.871558	-978.252	9.37e-06	0.00019681	-0.120519	0.680968	5.74076	0.249222	-0.0114159	1.13079	-0.126575	0.178386	-0.153858	0.22522	-1.43153	0.207212	6.21308	0.520912	-0.485356	0.114999	160.578	70.7388	144.513	390.014	83.3247	191.89	71.557	59.2482
FBgn0052726	CG32726	4.77029	4.66133	-0.173456	-0.0159609	-0.306483	-0.134356	0.0188927	0.0250844	-0.0209922	-0.00733537	-0.067304	20.7963	-736.123	4.85453	4.66608	0.0229022	-0.0896811	-0.40508	-0.503678	0.00995576	14.2318	-749.12	3.17e-05	0.000484867	-0.0637111	0.180721	4.70803	0.0541107	-0.198231	0.234808	0.0480986	0.0964041	-0.803791	0.645951	-0.0346057	0.156916	4.63144	0.190096	-0.388985	0.0878773	70.253	107.18	127.118	82.4319	99.9897	57.6779	125.842	84.6403
FBgn0052758	CG32758	8.39169	8.38676	0.0903875	-0.0474387	0.0866727	-0.0269923	0.00545338	-0.0150245	0.00684547	-0.00821087	0.00559662	265.252	-1104.92	8.39179	8.39207	-0.0188847	-0.00736868	0.0229518	-0.000545672	0.00548812	243.356	-1117.2	6.2e-05	0.000777285	0.0806836	0.280824	8.38449	0.009848	-0.12342	0.533643	-0.0187497	0.0987711	-0.00735931	0.0520032	-0.0175694	0.0132511	8.39756	0.145973	-0.00175406	0.0916027	5098.36	5413.67	3428.18	4986.52	4818.25	4862.69	4163.88	3984.14
FBgn0052834	CG32834	7.72887	8.05478	0.000748453	-0.0450336	-0.536276	0.0812812	-0.0315405	0.0290958	-0.00693267	0.0445002	-0.0541722	10.9635	-1219.85	7.70487	8.03335	0.290356	-0.0755259	-0.289878	-0.229423	-0.0245189	8.28347	-1233.76	1.35e-05	0.000258162	0.025967	0.0939554	7.45774	0.733487	-0.183524	0.784988	0.0198161	0.0447277	0.0166781	0.121343	0.280484	0.215493	7.95111	0.335562	-0.23996	0.0515728	562.024	1239	1759.58	2304.4	2535.15	2145.18	3189.22	2338.49
FBgn0052843	Dh31-R	5.70785	5.6904	-0.0777974	0.311504	-0.326971	0.0958544	0.0189238	0.0446753	-0.0294097	0.0261952	-0.0315394	15.6952	-915.838	5.73519	5.7461	0.190515	0.0870235	-0.214096	-0.166365	0.0222228	14.811	-930.542	6.46e-06	0.000149061	0.116035	0.383984	5.71122	0.027439	-0.0529334	0.336439	-0.0295241	0.0754574	-0.205007	0.144368	0.144677	0.0954545	5.72952	0.0786089	-0.176955	0.0473475	257.594	200.427	184.656	321.115	296.844	290.608	280.059	244.248
FBgn0052984	CG32984	5.89888	5.85617	-0.091637	0.569538	-0.153433	0.512686	0.000781492	-0.000219978	-0.0813605	0.0110018	-0.115298	9.37756	-949.35	6.17727	5.98319	-0.244585	0.097948	-0.173218	-0.160512	-0.0282511	8.30061	-964.403	4.66e-06	0.000116336	-0.0428091	0.948024	5.80839	0.129829	0.403237	0.606427	-0.0822894	0.110114	-0.110915	0.219481	0.239297	0.246051	6.09009	0.109127	-0.151569	0.0426547	188.456	281.884	271.632	414.62	396.834	337.194	379.993	247.875
FBgn0053098	CG33098	4.63388	4.74471	-0.0219813	0.285853	0.00876874	0.16614	-0.00955199	0.00954373	-0.0455707	-0.00256204	-0.0495794	22.9799	-712.701	4.87983	4.89683	-0.0742642	0.102635	-0.155864	-0.201367	-0.0314643	19.9437	-725.206	5.01e-05	0.000669092	0.0699678	0.153504	4.80157	0.587048	0.140479	0.171997	-0.0444852	0.0503961	-0.0220478	0.0286707	0.193906	0.23742	4.86665	0.0314646	-0.176564	0.0433547	63.5622	70.7388	90.9899	79.9713	104.156	104.264	138.179	95.5227
FBgn0053108	CG33108	4.69929	5.6782	-0.0757578	0.0345381	-0.396814	-0.449934	-0.0444682	0.0221948	-0.0175904	0.0369575	0.0830533	22.4315	-736.421	4.55064	5.44623	0.0241517	0.0254886	-0.167223	0.204884	-0.0236043	18.3172	-756.116	5.79e-08	3.48e-06	-0.0358134	0.0993206	5.26458	1.28093	-0.423422	0.104814	-0.0419766	0.0491256	-0.00518127	0.136966	0.0109536	0.0532069	4.99647	0.442069	0.129844	0.479477	86.9799	84.6723	112.399	63.977	88.5325	75.425	180.126	175.326
FBgn0053127	CG33127	7.5026	7.6196	-0.0714668	0.0756283	-0.475904	0.276758	-0.041195	0.043416	-0.0329078	0.0469253	-0.0406281	10.9637	-1161.93	7.4081	7.46034	0.0761999	-0.010137	-0.10505	-0.00760878	-0.0265532	8.63126	-1179.14	6.12e-07	2.52e-05	-0.0811264	0.241822	7.59731	0.410638	-0.850132	2.32591	0.0415904	0.0944016	0.0220615	0.169286	-0.0427922	0.20198	7.27529	0.176562	-0.0232298	0.132161	328.962	585.203	1957.62	1203.26	1289.45	1376.51	1364.52	2210.32
FBgn0053145	GalT1	7.83516	7.88431	0.074683	-0.0748649	0.178927	-0.0723394	0.0174943	-0.00458307	0.0169537	-0.0131454	0.0136896	93.0969	-1127.07	7.82663	7.85781	0.0184961	0.0658716	0.0782544	0.0378798	0.0181801	78.3218	-1140.26	2.65e-05	0.000425959	-0.319525	0.426091	7.89437	0.0706848	-0.125233	0.30997	0.0109636	0.0122244	0.0229368	0.0326591	0.0963153	0.043052	7.85234	0.0289056	0.044661	0.0401247	3773.59	3592.68	2265.38	3003.23	2898.66	3018.11	2540.28	2592.41
FBgn0053281	CG33281	5.17387	5.17688	0.0497421	0.0529353	-0.145356	0.189689	-0.0430836	-0.0117473	-0.0240939	0.0194915	-0.0779431	11.0242	-784.742	5.37579	5.30545	-0.193433	-0.0784061	-0.0883166	-0.209519	-0.0633031	9.75811	-796.838	7.31e-05	0.000874312	0.0946671	0.0821152	5.11583	0.112261	-0.0185001	0.561679	-0.0149351	0.0226683	0.00575241	0.0609435	-0.132418	0.175113	5.30417	0.119585	-0.123419	0.233358	81.4042	135.047	153.88	173.476	164.566	168.597	164.088	131.797
FBgn0053282	CG33282	5.25547	4.99228	-0.073384	0.469911	-0.692132	0.478572	-0.001883	-0.0514113	-0.0658042	0.0662706	-0.117703	13.7903	-798.906	5.47996	5.1133	-0.608992	0.0710222	-0.336314	-0.258962	-0.026298	9.53478	-826.292	3.63e-11	6.67e-09	0.31938	0.35561	5.19021	0.205884	-0.332272	1.00542	-0.0912615	0.0390261	-0.125023	0.29879	-0.00442471	1.11566	5.24311	0.705417	-0.317005	0.184577	60.2168	92.1749	107.047	137.797	102.073	179.689	210.97	157.189
FBgn0053329	Sp212	5.49703	5.45402	0.044044	0.0931321	-0.0423527	0.208074	0.0225475	0.00603358	-0.025743	-0.0074833	-0.0642862	22.2752	-858.881	5.62461	5.51703	-0.0392549	-0.0102456	-0.0590679	-0.215069	0.00573904	19.1426	-871.928	3.03e-05	0.000467494	0.0655685	0.0569217	5.49616	0.0521908	0.024404	0.178482	-0.0168877	0.0330305	0.181538	0.32085	-0.000284863	0.0408798	5.51561	0.294717	-0.175683	0.103098	209.644	260.448	271.632	223.92	226.018	259.551	280.059	268.431
FBgn0053481	dpr7	5.50865	6.00204	-0.0994235	0.348304	-0.107296	0.450503	-0.0342196	0.0230629	-0.0819195	0.00594605	-0.0116521	8.82854	-917.433	5.71566	6.19701	0.0684585	-0.270424	-0.0698477	0.216574	-0.0449125	7.06346	-931.874	8.26e-06	0.000180319	0.369066	0.441979	5.73939	0.225182	-0.45041	1.28593	0.0804358	0.670383	-0.00925017	0.0732087	-0.215163	0.0797016	5.98157	0.450527	0.148022	0.234919	216.335	219.719	191.346	195.622	198.938	178.58	524.34	534.443
FBgn0053509	CG33509	4.65872	4.90101	-0.0159766	0.190099	-0.405043	0.642129	0.0240684	-0.0230334	-0.0304758	0.0203664	-0.106577	8.3574	-813.17	4.95657	5.02109	-0.486964	-0.032076	-0.447148	-0.121904	0.00899096	6.72544	-828.078	5.33e-06	0.000128478	0.045341	0.122534	5.06198	0.264816	0.326197	2.02351	-0.0223004	0.0304356	-0.105048	0.181334	-0.234941	0.233897	5.03727	0.108582	-0.314665	0.19624	42.3748	90.0313	88.3137	108.269	111.447	107.592	128.309	209.183
FBgn0053532	lectin-37Da	5.49691	6.05938	0.0240785	0.458635	-0.928556	-0.758649	-0.0171627	0.131974	-0.137214	0.121286	0.0178571	2.11304	-1012.33	5.49639	5.51654	0.811616	-0.0751413	-0.266917	-0.322819	0.0105786	1.69225	-1027.09	6.16e-06	0.000143877	0.401893	0.808127	5.76722	0.91578	-0.899721	0.200826	-0.00938012	0.738057	0.0279277	0.130447	0.259036	0.652431	5.47019	0.0855519	-0.257003	0.0495408	30.1084	60.0208	347.903	713.59	197.896	175.252	169.023	348.235
FBgn0053533	lectin-37Db	6.70205	6.89361	-0.0106025	0.195313	-0.303	0.0479664	-0.0268953	0.0475555	-0.045089	0.0568887	-0.00960059	9.04524	-1071.28	6.75466	6.75537	0.279664	-0.0853935	0.053366	0.0661822	-0.0246976	8.65705	-1084.12	3.67e-05	0.000542991	0.11107	0.175634	6.75502	0.174534	-0.0400107	0.283998	0.0363325	0.0548727	0.0408638	0.0307704	0.106213	0.12142	6.76292	0.119057	0.0755983	0.0263923	158.348	273.309	968.775	708.668	704.094	622.256	806.867	1415.91
FBgn0053548	SmydA-8	6.19347	6.1574	-0.203313	0.0366829	-0.209175	0.256202	-0.0189998	0.0206415	0.000547517	-0.0102389	-0.0822148	24.1401	-900.097	6.22313	6.1868	-0.0161478	0.0280113	-0.262436	-0.263667	-0.0252387	20.0436	-919.606	6.9e-08	4.02e-06	0.114111	1.28201	6.18423	0.085909	-0.208789	0.517725	0.00083374	0.0447822	-0.0328086	0.0874909	0.00366631	0.0245071	6.18872	0.0693687	-0.205904	0.0566371	425.978	363.34	500.444	377.71	386.418	287.281	425.641	396.6
FBgn0053653	Cadps	6.69803	6.7702	-0.149508	-0.0462373	-0.158945	0.145466	-0.00982128	0.00738914	-0.021152	-0.0041635	-0.0419163	23.2291	-998.278	6.73901	6.77503	-0.0991875	-0.137557	-0.113821	-0.0514564	-0.0170647	18.7081	-1010.49	6.6e-05	0.000806979	-0.0969489	0.139882	6.95846	0.241965	-0.00404767	0.221822	-0.0153438	0.0208901	-0.0232936	0.0931182	-0.123578	0.0213204	6.75992	0.0273064	-0.0632233	0.0655619	637.852	720.25	390.721	700.056	665.556	576.779	804.4	777.482
FBgn0053926	CG33926	5.94125	5.93065	-0.308952	0.206186	-0.655086	-0.328941	0.00196462	0.117659	-0.111675	0.0410249	-0.0516098	2.71337	-1023.61	6.10271	5.93488	0.525602	-0.468503	-0.654654	-0.668732	0.00315253	2.31333	-1038.38	6.08e-06	0.000142473	-0.289821	0.383956	5.98302	0.0891177	-0.254653	0.316657	-0.371036	1.2143	-0.00848474	0.095892	0.416899	1.00296	5.9764	0.089424	-0.662169	0.0441176	182.881	177.919	707.848	276.824	238.517	332.757	215.905	568.299
FBgn0053958	CG33958	6.6303	5.90002	-0.584649	0.773865	-0.549551	1.05794	0.0278271	-0.36633	-0.205379	0.12016	0.0648927	1.5475	-1112.37	7.48863	6.56966	-2.51674	-0.496899	0.350002	1.415	-0.0565883	0.908483	-1158.99	0	0	-0.469404	0.765588	6.43349	2.96977	-0.471347	1.92503	-0.327491	0.123697	-0.0786624	0.246096	-0.373241	1.91891	6.63635	1.99481	0.0862954	1.14938	564.254	207.929	371.988	1118.37	1406.1	947.249	921.605	638.43
FBgn0054008	CG34008	5.80643	5.82272	-0.0753192	-0.115861	-0.02674	-0.0236529	0.00380427	-0.0118338	0.0123897	0.0209954	0.0137253	146.67	-771.883	5.77368	5.77001	-0.129118	-0.0139181	0.107983	0.111745	0.00933644	121.187	-786.24	8.94e-06	0.000191201	-0.0945801	0.0706598	5.81942	0.0330397	-0.00876986	0.0390385	0.396297	0.481339	0.0228577	0.00842558	-0.0963333	0.086509	5.79475	0.033981	0.127672	0.072908	286.588	299.032	396.074	297.739	303.094	310.574	336.812	363.953
FBgn0058006	CG40006	7.5039	7.42459	0.0436122	0.0165804	0.140131	0.0224488	0.0109731	-0.00402714	0.0167839	-0.0303464	0.00290025	95.1485	-1047.71	7.52257	7.47864	-0.0221805	0.130948	-0.0315996	0.00580127	0.00523477	71.8624	-1069.37	8.88e-09	7.78e-07	-0.0058818	0.14371	7.41725	0.12163	0.0992856	0.0589346	-0.0171605	0.0379714	0.00894699	0.0263993	0.0605457	0.154158	7.47703	0.158143	-0.0291967	0.0387193	2231.37	2420.13	1489.29	1953.76	1984.17	2050.89	1707.5	1706.11
FBgn0062978	CG31808	7.04997	7.12039	-0.0565558	0.0458299	-0.118963	0.293035	-0.00851142	0.00386202	-0.0161864	0.0179676	-0.0622401	19.4191	-1084.42	7.20111	7.17117	-0.0946143	-0.0541222	-0.0610109	-0.0755347	-0.0226857	16.0015	-1098.69	9.66e-06	0.000200653	-0.0140814	0.0715113	6.91575	0.652831	0.403028	3.24121	-0.0032502	0.0152871	-0.0271629	0.050251	-0.0411886	0.0579485	7.18171	0.0320227	-0.041215	0.196114	783.934	968.908	825.599	921.515	1038.43	938.376	1281.86	1042.29
FBgn0063492	GstE8	6.90664	6.78803	0.0617434	0.0381483	-0.20972	0.244669	-0.0166912	-0.0420418	0.0245105	0.0405078	0.0275413	15.8541	-1056.82	6.83321	6.73631	-0.0758067	0.270401	0.0608308	0.398362	-0.0082328	15.8452	-1069.22	5.52e-05	0.00071503	0.0495408	0.0898836	6.9309	0.146374	0.421129	0.876388	-0.0333067	0.0500489	0.0372559	0.0101655	-0.00846495	0.387829	6.7465	0.0676971	0.237896	0.248037	1023.69	744.901	1340.76	1031.01	781.169	786.417	969.721	1147.48
FBgn0063494	GstE6	8.26706	8.03739	0.107026	0.0586654	-0.701725	0.344929	-0.0290977	-0.0232756	0.00940258	0.0632933	0.0117236	19.9837	-1245.13	8.14629	7.95837	-0.207839	0.106239	-0.20543	0.374932	-0.0146121	15.0861	-1257.59	5.25e-05	0.00069051	0.0825767	0.074155	8.14307	0.1851	-0.344124	0.552854	-0.00458927	0.0201093	-0.00292501	0.306134	-0.016758	0.152406	8.10069	0.376091	-0.442975	1.02421	2433.21	2162.89	4213.63	3467.06	3505.89	2814.02	4088.62	3796.72
FBgn0063495	GstE5	4.96385	4.98301	0.323399	0.311645	-0.955626	0.214619	-0.0158478	-0.0262751	-0.0617502	0.100354	-0.0317982	8.59167	-802.027	5.02468	5.07024	0.382978	-0.0874205	0.0320794	0.0139278	-0.0316589	7.1166	-820.599	1.68e-07	8.58e-06	0.303652	0.0188886	4.99542	0.105425	1.0238	1.95031	-0.0534789	0.0265986	0.0752295	0.156748	-0.0465101	0.176216	5.06436	0.0442365	0.132108	0.167009	70.253	42.872	88.3137	150.1	169.774	114.247	167.789	217.647
FBgn0063499	GstE10	6.19789	5.69732	-0.678011	0.296812	-0.707285	0.415407	-0.0176941	0.00596227	-0.0812025	0.0850415	0.0141787	11.0396	-920.512	6.14192	5.61017	-0.410321	-0.180126	-0.0412252	0.589911	-0.0125382	7.91262	-951.596	1.02e-12	3.07e-10	0.105835	0.528618	5.84673	0.36103	0.183605	1.26557	-0.299203	0.650321	0.0676117	0.0575934	-0.241544	0.861132	5.88319	0.668783	0.385622	0.840309	273.206	254.017	434.878	695.135	590.564	444.786	419.472	343.398
FBgn0064237	Idgf5	6.45112	6.22057	-0.0865557	-0.0736658	-0.769293	0.14525	-0.00593968	0.0288754	-0.00212601	0.0449373	-0.0253635	11.9419	-991.399	6.42623	6.15594	0.0871728	0.0263526	-0.368005	0.0641946	-0.00311394	10.8018	-1003.35	8.36e-05	0.00096962	-0.0990373	0.0389604	6.65536	0.283762	-0.283172	1.77389	0.0411802	0.0414229	-0.0588365	0.154446	0.0829379	0.229201	6.27803	0.225251	-0.192403	0.34761	357.956	363.34	778.766	439.227	644.725	357.16	783.426	680.75
FBgn0065032	Arpc3B	5.32833	5.22393	0.0362745	0.234772	-0.422139	0.0407855	-0.00269121	0.00969897	-0.0442038	0.0377737	-0.0188645	18.6636	-814.078	5.37132	5.34021	0.0353482	-0.153021	-0.189282	-0.211692	-0.00980713	17.2183	-826.912	3.69e-05	0.000542991	0.168981	0.269283	5.28264	0.0722982	-0.105356	0.590994	-0.22817	0.439712	-0.00549359	0.0345355	-0.234096	0.250122	5.35871	0.044626	-0.212102	0.0666776	107.052	114.683	283.674	193.161	183.314	186.344	139.413	249.084
FBgn0069973	CG40485	5.70303	5.40967	-0.161368	0.180867	-0.284523	0.449159	-0.0077369	-0.0243593	-0.0662372	-0.0004428	-0.0766355	12.8254	-860.224	5.97278	5.52042	-0.568158	-0.192988	-0.256936	0.0669788	-0.0386771	11.0485	-875.628	3.35e-06	9.04e-05	-0.0641958	0.302355	5.35123	0.690698	-0.257849	0.412268	-0.0231828	0.126657	-0.0304727	0.0527873	-0.324232	0.128991	5.65971	0.220117	-0.0201026	0.248421	191.802	173.632	267.617	217.768	238.517	176.361	302.267	244.248
FBgn0083940	RhoU	6.35404	6.62225	0.181755	0.104917	0.195698	0.042274	0.0359288	-0.0353373	-0.00348508	-0.0115631	-0.0796908	43.8467	-970.938	6.46447	6.76104	0.00627619	0.0651434	0.0751637	-0.464407	0.016708	34.0119	-1001.82	1.23e-12	3.4e-10	0.0727922	0.0989098	6.65763	0.382428	0.207327	0.205476	-0.0110167	0.0292372	0.113518	0.26013	0.0561045	0.0821364	6.6546	0.72797	-0.270892	0.291579	850.842	727.753	495.092	831.701	655.141	663.296	838.945	753.299
FBgn0085240	CG34211	4.46423	4.4011	0.132645	0.0841279	0.265925	0.611862	0.129894	-0.166476	-0.0770621	-0.0252777	-0.108103	4.06686	-888.201	4.87106	4.84239	-1.08745	-0.482209	0.181297	0.0460307	0.0648796	3.66251	-900.426	6.49e-05	0.000797137	0.0272044	0.140968	4.42248	0.0602575	0.365656	1.04634	-0.095583	0.0949734	0.0760261	0.309978	-0.954203	1.06519	4.85201	0.0336299	0.0828676	0.0721529	189.572	108.252	155.218	158.712	57.2858	94.2813	107.336	148.725
FBgn0085244	CG34215	5.19731	5.30061	-0.14315	-0.0855	-0.311715	-0.165099	-0.00627302	0.0378559	-0.0355517	0.0195503	-0.0381647	13.1891	-817.927	5.29007	5.32357	-0.0877134	-0.220505	-0.253162	-0.275902	-0.0149855	10.9808	-830.483	4.78e-05	0.000646321	-0.12422	0.0369156	5.24465	0.111939	-0.2227	0.316902	0.0278836	0.0620298	0.299112	0.213724	-0.181549	0.273896	5.30888	0.0569663	-0.186798	0.0971401	51.2958	108.252	223.46	132.875	187.481	127.557	183.828	212.81
FBgn0085245	CG34216	6.19858	6.40273	-0.0610846	0.0329329	0.162	0.316342	0.0576866	-0.081943	-0.0653347	-0.00593598	-0.0580997	24.7328	-992.921	6.45551	6.5739	-0.611064	-0.299437	0.108518	0.00810833	0.025837	17.5683	-1019.8	5.89e-11	9.85e-09	-0.0256419	0.156377	6.29084	0.129059	0.212903	0.0723637	-0.0834406	0.0326298	-0.0154206	0.0359342	-0.520506	0.366212	6.56932	0.123197	0.131606	0.0850237	550.873	694.527	611.506	760.342	795.751	718.756	741.479	700.097
FBgn0085313	CG34284	5.59881	5.47313	-0.190748	0.179662	-0.15551	0.0963248	-0.0278633	0.0484243	-0.000518885	0.0328412	-0.0430916	14.6459	-846.97	5.59329	5.4558	0.240455	0.175533	0.0665185	-0.243679	-0.0221242	13.7292	-866.806	5.06e-08	3.14e-06	-0.159083	0.276062	5.56547	0.0552543	-0.0409944	1.08282	0.0565274	0.0885542	-0.00857302	0.054178	0.222042	0.109185	5.48298	0.194951	-0.115445	0.129014	150.542	221.863	346.564	295.279	244.766	282.844	347.915	342.189
FBgn0085397	Fili	3.8176	4.02038	0.0259407	0.224383	-0.051661	0.218539	0.0113716	0.0163511	-0.039742	0.0112696	-0.045045	22.073	-630.956	4.01542	4.06316	0.0747846	0.0265555	-0.0947728	-0.0631209	-0.0010728	15.8709	-642.902	8.39e-05	0.000971959	0.117163	0.433295	3.98901	0.336043	-0.263201	0.441669	0.227554	0.357646	-0.0262585	0.0341506	0.0562769	0.0486448	4.03158	0.0228594	0.0148163	0.233912	33.4538	46.0874	22.7475	25.8369	36.4546	52.132	50.5834	42.3202
FBgn0085638	CG41378	7.09967	7.19309	-0.137241	-0.0386794	0.0230973	0.0202597	0.0112693	-0.012107	-0.0443909	0.0165355	0.018748	40.7558	-1045.09	7.18046	7.19737	-0.259441	-0.317192	0.0780403	0.148584	0.00668565	39.2475	-1060.26	4.16e-06	0.000107398	-0.0677156	0.225397	7.11759	0.0656633	0.0311195	0.0252728	-0.0237292	0.0345674	-0.00359797	0.0276972	-0.258986	0.12748	7.18682	0.0366122	0.134427	0.184838	1260.09	1114.67	1639.16	1374.28	1265.49	1309.95	1280.62	1467.91
FBgn0085732	CR40190	4.65257	4.45093	0.181224	0.222469	0.344978	0.00579113	0.0326851	0.00603317	0.00256347	-0.072249	-0.141993	14.9441	-751.09	4.81511	4.65155	0.253473	0.191092	-0.177998	-0.902841	0.00731661	9.57256	-779.729	1.08e-11	2.36e-09	0.248687	0.0702343	4.17143	0.89627	-0.249074	0.495077	0.0102563	0.0313209	-0.0850142	0.132441	0.27145	0.0627617	4.73213	0.0733892	-0.0677466	0.586658	74.7135	143.621	95.0041	61.5164	141.652	99.8272	113.504	90.6861
FBgn0086608	CG34112	4.91578	4.93127	0.048954	0.102706	-0.330233	0.18078	0.0071178	0.000642403	-0.0363213	0.025823	-0.0393781	22.968	-747.254	5.03991	5.03301	-0.0806873	-0.124009	-0.203919	-0.0544439	-0.00605829	21.6003	-760.035	3.88e-05	0.000565373	0.138493	0.0957287	4.93641	0.101255	-0.0261906	1.08001	-0.0660991	0.0814444	0.0108478	0.146311	0.0711454	0.139795	5.03033	0.0274423	-0.160561	0.43127	44.6051	70.7388	120.428	97.1958	121.862	116.465	141.88	136.634
FBgn0250753	kra	10.5388	10.5916	0.0978054	0.141236	0.210841	0.102982	0.0201572	0.00722291	0.0154386	-0.086119	-0.0349435	44.6826	-1594.7	10.6368	10.7472	0.168335	0.205597	-0.278482	-0.201418	0.00163174	26.3357	-1634.47	2.22e-16	1.49e-13	0.124973	0.0629251	10.5737	0.0771904	0.16682	0.0658766	0.00561685	0.228108	-0.0600673	0.0542095	0.194472	0.0325428	10.7632	0.0945068	-0.15185	0.19067	37981.2	45638.3	51476.2	36417.7	45516.1	43514.7	50303.4	52971.6
FBgn0250757	CG42235	7.93163	7.91744	-0.0309927	0.400262	-0.306199	0.235633	-0.0242275	0.0172013	-0.0573773	0.0270144	-0.0790092	9.89923	-1234.88	7.98922	7.99274	-0.0778976	-0.0793062	-0.21988	-0.272733	-0.0251339	9.07203	-1250.03	4.28e-06	0.000109093	0.507293	0.34919	7.97832	0.122486	-0.133164	0.248972	-0.00699613	0.106265	-0.0181141	0.0466027	-0.0286394	0.0928369	7.99272	0.0310466	-0.236071	0.0318042	962.354	1748.11	1712.75	2667.35	2898.66	2747.47	2518.07	2076.11
FBgn0250785	vari	7.67108	7.62887	-0.116526	-0.0674841	-0.0778812	-0.0658021	-0.0362789	0.0199462	-0.0201804	0.0257821	0.034936	47.573	-1087.48	7.61234	7.59826	0.0393074	-0.214127	0.107382	0.105048	-0.0259852	38.3548	-1099.71	6.46e-05	0.000797074	-0.0897081	0.0291349	7.71562	0.0935563	-0.0664667	0.0197099	0.182683	0.180963	0.0243405	0.0272604	-0.291018	0.245466	7.60421	0.027518	0.130823	0.0527046	2321.69	2174.68	1562.89	1716.31	1510.26	1643.82	1649.51	1600.91
FBgn0250871	pot	6.00607	6.03145	0.00765534	0.44084	0.0675091	0.211195	0.022427	0.0192469	-0.0627208	-0.0104975	-0.0611199	19.6666	-951.028	6.24418	6.12757	0.187034	0.106847	-0.0933489	-0.152643	-0.000355446	17.6218	-963.684	4.36e-05	0.000611871	0.770264	0.601953	6.01054	0.02601	0.192258	0.187627	-0.020375	0.0841064	-0.0154636	0.0418875	0.112605	0.0269634	6.15512	0.0821153	-0.110519	0.0345961	539.721	441.582	236.841	415.851	378.086	353.832	376.291	327.679
FBgn0259224	CG42324	7.03881	6.65832	-0.107113	0.121462	-0.269005	0.648526	0.0179573	-0.00449269	-0.0151818	0.0311382	-0.0824184	19.4392	-1087.76	7.06712	6.78355	0.0204004	0.0153598	0.0766307	0.107234	0.00281312	14.544	-1107.19	7.49e-08	4.28e-06	0.0826776	0.188926	6.6657	0.285306	-0.245366	1.68482	-0.00440165	0.0221716	0.249701	0.358285	0.0124079	0.00468765	6.55082	3.24091	0.0544508	0.126719	630.047	781.343	541.925	981.801	982.19	1048.19	1110.37	909.279
FBgn0259483	Mob4	8.60476	8.59996	-0.0206735	-0.0627838	0.0303543	-0.0437325	-0.00199674	0.00630152	0.0177339	0.00528303	0.0129195	353.53	-1125.67	8.53775	8.5498	-0.011035	0.0397223	0.0669972	0.0137679	0.00687329	246.809	-1138.99	2.35e-05	0.00038993	-0.0506277	0.0207865	8.59484	0.037049	-0.722855	0.952893	0.017904	0.00647042	0.0143109	0.010294	0.0476983	0.0115359	8.54371	0.0148797	0.0364923	0.100557	5814.27	5874.54	5974.56	5627.52	5422.36	5423.95	5127.43	5513.71
FBgn0259714	DIP-epsilon	5.1146	5.10451	-0.103813	0.113645	-0.15628	0.267	0.0288693	0.00711364	-0.0510507	0.000815679	-0.0561307	23.461	-796.556	5.14327	5.13183	-0.0656429	-0.151462	-0.0682869	-0.0684552	0.0176584	17.5918	-814.28	3.76e-07	1.69e-05	-0.0313819	0.133455	5.13495	0.0973642	-0.0188199	0.456604	0.138207	0.360581	-0.0218602	0.0872891	-0.0722169	0.364842	5.13119	0.0714129	-0.0738073	0.028862	137.161	177.919	120.428	141.488	135.403	133.103	207.269	210.392
FBgn0259715	CG42369	8.30307	8.15893	-0.0944296	-0.0571472	-0.346314	0.0980742	-0.00539056	0.0327003	-0.0130219	0.0413869	-0.0280279	18.4971	-1264.72	8.27577	8.09051	0.101543	-0.0903185	-0.135552	-0.0962409	0.00544258	16.9358	-1281	1.48e-06	4.78e-05	-0.03385	0.0810109	7.99369	0.765383	-0.0529608	0.464518	0.0117088	0.0231295	0.0374481	0.513777	-0.0121407	0.158107	8.35103	0.22223	-0.091835	0.0356515	1011.42	2063.22	4972.33	3404.32	3890.22	3154.54	3938.11	4298.52
FBgn0259716	CG42370	5.43098	5.31966	0.0421845	0.0223317	-0.810908	0.276226	0.031561	0.041424	-0.0683971	0.0863764	-0.0626654	11.5617	-887.317	5.45064	5.34136	0.206734	-0.399032	-0.190378	-0.147378	0.0331152	8.06386	-918.317	1.1e-12	3.23e-10	0.0357805	0.063645	5.42128	0.142564	-0.702994	1.46921	0.0132902	0.508525	-0.164951	1.27045	-0.0450848	0.599574	5.33434	0.488481	-0.179115	0.0696527	83.6345	109.324	124.442	139.027	210.395	164.16	288.696	247.875
FBgn0259748	CG42397	7.32197	7.50892	-0.172197	0.399104	-0.830127	-0.229751	-0.0417924	0.0206957	-0.0624049	0.0630459	-0.0568213	4.90322	-1171.02	7.26177	7.27584	0.107731	0.0898211	-0.385629	-0.384551	-0.0377999	4.07157	-1184.93	1.36e-05	0.000258988	0.120075	0.829727	7.3466	0.328951	0.593919	1.90736	0.0186168	0.0797087	0.0472521	0.0513044	0.0613704	0.107094	7.3026	0.0896638	-0.391729	0.0373559	204.068	517.68	1370.2	1170.04	979.066	1214.56	1563.15	1500.55
FBgn0259927	CG42450	6.49305	6.38322	-0.0220921	0.29727	-0.051185	0.534655	0.0727346	-0.0323263	-0.0508016	-0.0476554	-0.147241	24.1976	-1034.89	6.79055	6.65116	-0.315599	-0.0342646	-0.375802	-0.356725	0.0287811	11.7844	-1084.17	0	0	0.0661462	0.380925	6.54411	0.633121	0.130163	0.295569	-0.0291165	0.0177798	-0.0242177	0.253101	0.0838041	0.877433	6.67396	0.0767969	-0.352328	0.0310163	574.29	531.613	420.159	465.064	503.073	438.131	684.727	639.639
FBgn0259977	Tdc1	5.756	5.687	0.0149646	0.2798	-0.0863093	0.0973473	0.0037786	0.00434581	-0.0400626	-4.87e-05	-0.048725	40.9547	-838.813	5.8652	5.74374	-0.0171962	0.0683358	-0.151255	-0.19866	-0.00758868	37.8884	-850.852	7.71e-05	0.000907403	0.123022	0.208369	5.7175	0.0344014	-0.501828	1.1406	0.014546	0.0791383	-0.0445912	0.0395342	0.0492254	0.052622	5.78219	0.0891154	-0.228175	0.077981	285.472	286.171	247.546	338.34	282.263	244.022	271.423	288.986
FBgn0260399	gwl	9.70879	9.71556	0.0560868	-0.0185329	0.144907	-0.000807555	0.0159498	-0.00821792	0.00637053	-0.00990906	0.0139214	160.375	-1368.74	9.72905	9.75489	-0.0358603	-0.00212285	0.0738146	0.0891258	0.0147283	150.846	-1387.62	1.26e-07	6.67e-06	-0.0878508	0.717088	9.70813	0.0143704	0.195812	0.126406	-0.0124563	0.0524483	-0.0123788	0.048355	-0.0293893	0.090239	9.68158	0.190024	0.0907463	0.00572381	21443.9	20216.3	12367.9	17507.6	18311.7	18415.9	16667.9	16226.8
FBgn0260634	eIF4G2	8.67046	8.68576	0.103144	-0.0406003	0.268364	-0.0547033	0.030382	-0.0214659	0.0140388	-0.0187728	0.0217492	45.2031	-1317.98	8.63451	8.68394	0.106814	0.0431174	0.19192	0.129401	0.029213	39.3034	-1330.62	4.42e-05	0.000616594	0.0415432	0.0945487	8.52488	0.179988	0.147925	0.164622	-0.0621093	0.0667066	-0.00125768	0.0222435	-0.0358696	0.0610757	8.70758	0.0593118	0.121302	0.0884497	9815.34	9095.3	4924.16	7181.42	6699.31	7541.39	5570.35	6292.4
FBgn0260720	CR42547	4.23457	3.80226	-0.268411	0.435144	-0.265145	0.479347	0.025874	-0.0203777	-0.0390935	-0.00784124	-0.0676509	19.25	-656.835	4.40567	4.04145	-0.539268	0.143943	-0.220745	0.0257485	0.001545	14.9282	-670.095	2.48e-05	0.000406047	-0.0573023	1.86061	3.90277	0.391052	0.17877	0.540999	-0.0277564	0.0241162	0.0133065	0.422693	-0.0842967	0.326693	4.13299	0.29972	-0.128004	0.776066	55.7563	36.4412	38.8045	61.5164	36.4546	51.0228	54.2847	58.0391
FBgn0260860	Bet5	6.43003	6.652	0.0868968	-0.133927	0.0730863	0.0246742	0.00523035	-0.00760833	0.0118174	0.0364108	0.00622729	97.6992	-908.439	6.36699	6.58859	-0.0288995	-0.0464891	0.316536	0.0680159	0.0128857	76.4772	-929.159	2.18e-08	1.57e-06	0.25531	0.383902	6.34029	0.2437	0.0515833	0.0713515	0.0641245	0.154138	0.0425545	0.0741797	-0.0547471	0.0512259	6.45389	0.138288	0.180851	0.146238	595.478	705.245	817.571	568.411	825.956	790.853	880.892	945.554
FBgn0260874	Ir76a	5.97738	5.73941	-0.141202	-0.400083	-0.333844	0.086695	0.00647999	-0.0225181	-0.0933731	0.0305553	0.0399947	9.45305	-939.337	6.0037	5.8383	-0.0466351	-1.05995	-0.0203469	0.411495	-0.00991862	7.80893	-953.73	8.64e-06	0.000186396	-0.270255	0.156009	6.19371	0.785728	-0.132779	0.397804	-0.0378997	0.21558	0.0210649	0.0312185	-0.107213	1.5052	5.88194	0.115108	0.162103	0.3268	252.019	375.13	440.23	433.075	434.33	363.815	356.551	332.516
FBgn0261285	Ppcs	7.78257	7.94507	-0.00835256	-0.154008	-0.0101018	-0.100825	0.00185314	0.00811326	0.0174649	-0.00815251	0.0233442	178.466	-1047.74	7.75649	7.89917	0.0268127	-0.0384947	-0.0766049	0.0652097	0.00836126	157.911	-1063.74	1.9e-06	5.74e-05	0.11062	0.12006	7.87767	0.224476	-0.0690988	0.0483105	0.0202894	0.0138623	0.009424	0.0251086	0.0326889	0.304612	7.85254	0.0742126	-0.0684014	0.175474	2408.67	2482.29	1806.42	2321.63	2633.06	2482.37	2324.37	2476.33
FBgn0261380	mRpL37	8.08956	8.0856	-0.0351061	-0.0507226	-0.0431781	-0.0817348	-0.00432466	-0.00222508	0.00559941	0.00825589	0.0200424	297.287	-1054.79	8.02623	8.03226	-0.0356299	-0.01679	0.0275737	0.0521302	0.00419141	203.899	-1066.82	7.78e-05	0.000913264	-0.181086	0.272302	8.09184	0.00908632	-0.0767627	0.062556	-0.00802092	0.0195554	0.0140709	0.0234815	-0.102501	0.0994004	8.01772	0.0196934	0.0416768	0.022155	3466.93	3198.25	3618.19	3132.41	3307.99	3320.92	3150.98	3424.31
FBgn0261383	IntS6	8.32683	8.30014	0.043554	0.0256049	0.275902	0.0181306	0.0202624	-0.00939264	0.00454736	-0.0323953	0.00112383	63.8244	-1219.36	8.37862	8.35355	0.0118528	0.0365385	0.0529195	0.0357351	0.0135064	47.8114	-1232.87	1.97e-05	0.000341761	0.0619551	0.047603	8.28822	0.113609	0.211829	0.198566	-0.491654	0.476817	-0.0471947	0.104297	0.0774567	0.205135	8.3952	0.0926819	0.0258347	0.0471361	6910.44	6204.65	3020.06	4646.95	4628.69	4434.55	4244.07	3972.05
FBgn0261429	CR42646	4.69325	4.66557	0.304833	0.18876	0.492987	-1.00329	-0.0601976	0.0753898	0.0712968	-0.0451731	-0.193928	7.12933	-744.491	4.84525	4.79665	0.857138	0.84288	0.118282	-1.994	-0.0802856	4.10063	-771.686	4.36e-11	7.56e-09	0.385288	0.214927	4.68249	0.24425	0.948975	1.21798	0.0713528	0.0161389	-0.143081	0.0971171	0.913443	0.104599	4.8144	0.0546398	0.320228	3.16435	149.427	125.401	48.1711	84.8926	123.946	125.339	72.7908	65.294
FBgn0261456	hpo	8.34493	8.37449	0.0417172	-0.00253859	0.145234	-0.0256238	0.0107905	-0.0112602	0.00566057	-0.0089377	0.00953427	116.792	-1159.27	8.34921	8.37343	-0.0311003	0.0339536	0.0705278	0.0395374	0.00964561	128.215	-1171.36	7.39e-05	0.00088197	0.0169163	0.0389636	8.31449	0.0889218	-0.104177	0.318542	-0.00233165	0.0864569	0.00395957	0.0068862	-0.0533974	0.194155	8.36893	0.0524909	0.0722874	0.0364323	5777.47	5764.14	3699.81	5270.72	4974.49	5026.85	4295.89	4372.28
FBgn0261505	CR42653	2.77342	3.16338	-0.092116	0.434695	-0.396483	1.1014	0.184861	-0.554805	-0.150914	0.0291631	-0.173323	2.01822	-688.507	4.11926	4.19992	-2.89742	-0.619826	-0.230302	-0.0956411	0.0269056	1.18356	-740.584	0	0	0.127599	0.32698	3.5213	0.866916	0.484269	0.879742	-0.432952	0.400499	-0.0618191	0.102631	-0.65974	2.44763	4.20108	0.175472	-0.165151	0.0862137	0	8.57441	18.7332	29.5279	49.9948	33.2757	48.1159	49.5751
FBgn0261508	CG42656	5.77454	5.67935	-0.151686	0.183619	-0.897028	0.143337	-0.0245394	0.00374817	-0.0391632	0.0987877	-0.0395815	14.439	-874.939	5.6857	5.63623	-0.164388	-0.0600654	-0.11791	-0.1129	-0.0200888	11.0016	-895.864	1.79e-08	1.34e-06	0.254799	0.300201	5.67726	0.0857224	-0.104393	0.714777	0.0107407	0.0701838	0.0251679	0.132202	-0.0337371	0.0284455	5.64609	0.0422418	0.144935	0.49134	173.96	168.273	541.925	258.369	277.055	198.545	368.889	386.927
FBgn0261509	haf	4.72734	4.18491	0.614259	0.45594	-0.522052	0.30848	0.071229	-0.0503886	-0.11187	0.0149688	-0.102254	8.06843	-810.248	5.07582	4.38622	0.203139	-0.114845	-0.504951	-0.240119	0.0329312	6.01498	-832.68	4.24e-09	4.23e-07	0.424979	0.167401	4.53432	0.293567	-0.542347	1.4746	-0.0289904	0.171661	0.00563633	0.172309	0.0708125	0.233266	4.8838	0.59974	-0.524616	0.140902	71.3681	105.036	48.1711	79.9713	189.564	92.0629	119.673	45.9476
FBgn0261530	nbs	8.38163	8.42619	0.0307943	-0.0459392	0.0672061	-0.0804107	0.00322496	-0.00497785	0.00516371	-0.00505777	0.0149975	243.333	-1105.86	8.34201	8.41377	-0.0220937	-0.000197418	0.0819222	0.0416835	0.00442297	236.285	-1119.32	2.07e-05	0.000352737	0.0299242	0.407267	8.4355	0.0512023	0.00166454	0.101545	-0.00213365	0.0160215	0.219674	0.227118	0.0064436	0.0210376	8.26915	0.127725	0.047476	0.0551535	4660.11	4675.19	3412.12	4338.13	4312.05	4405.71	4165.11	4384.37
FBgn0261535	l(2)34Fd	7.86221	7.69364	-0.043552	0.166342	-0.053614	0.0902119	0.00897807	-0.021016	-0.0233815	-0.0177934	-0.0042129	126.951	-1062.65	7.94426	7.81465	-0.174871	-0.0383458	-0.16257	0.0460039	-0.00474881	114.14	-1075.63	3.23e-05	0.000490984	-0.0235023	0.692023	7.59503	0.347235	0.0519916	0.189784	-0.00922535	0.0188329	-0.0839187	0.163591	-0.141325	0.171871	7.86758	0.168521	-0.0491942	0.0913656	2700.84	2534.81	2878.22	2787.92	3099.68	2453.53	2457.61	2396.53
FBgn0261563	wb	5.87088	4.85225	0.185327	0.878688	-0.715152	0.74695	0.142531	-0.218939	-0.200194	-0.137311	-0.189661	6.30173	-952.447	6.90767	5.79415	-1.39635	-0.531601	-1.77056	-0.669055	0.0137859	3.78031	-996.857	0	0	1.18273	1.30006	5.66483	0.489886	0.174821	2.11524	-0.19641	0.0311594	-0.0307052	0.14694	-0.669897	0.856664	6.1359	1.4166	-0.180436	1.23011	214.104	211.145	239.517	703.747	1281.12	206.31	218.372	165.653
FBgn0261859	CG42788	7.44504	7.42714	0.135525	0.118882	0.13931	0.209978	0.0399569	-0.0167635	0.000347843	-0.0261447	-0.0505764	67.8175	-1099.41	7.58679	7.51735	0.0101462	0.154127	-0.0798099	-0.0788094	0.0236996	46.3848	-1119.2	5.27e-08	3.19e-06	0.129862	0.0215347	7.18236	0.679583	0.203672	0.0528454	-0.0251103	0.0195013	-0.0331082	0.0237613	0.0569066	0.0736605	7.62129	0.333709	-0.082985	0.0144484	2210.18	2315.09	1058.43	1738.45	1978.96	1683.75	1913.53	2014.44
FBgn0261989	CG42807	7.58601	7.69344	-0.131634	0.408636	-0.470452	0.029669	0.00421832	0.0559645	-0.0647195	0.0378661	-0.0303698	8.00676	-1239.86	7.62745	7.71667	0.388485	0.135658	-0.172294	-0.172495	-0.00744619	6.50955	-1256.09	1.54e-06	4.93e-05	0.18536	0.413767	7.62293	0.0876865	-0.38674	0.370175	-0.0238548	0.222554	-0.00346094	0.063994	0.240385	0.380667	7.56573	0.234254	-0.209278	0.0526956	543.067	1742.75	2041.92	1679.4	2337.26	2695.33	3242.27	2720.58
FBgn0262007	CG42825	6.28032	6.26095	-0.0676055	1.11511	-0.59041	0.405417	0.0242393	0.171456	-0.121876	0.0394163	-0.0223463	4.55307	-1135.05	6.19541	6.1928	1.08233	0.305649	-0.280283	0.206243	0.0381006	3.40904	-1157.05	6.42e-09	6.05e-07	0.423342	0.447947	6.35077	0.164154	0.588137	1.1457	0.0470488	0.31952	0.0194441	0.0512859	0.430295	0.545337	6.21577	0.115687	0.144768	1.5383	277.667	173.632	503.121	504.434	510.364	323.884	685.961	1290.16
FBgn0262100	CG42853	3.543	3.70536	1.33011	0.575245	1.28314	-0.190053	-0.0548589	0.0342789	0.00207354	-0.0655041	-0.191494	1.96287	-698.387	3.64718	3.85228	1.74245	0.708157	0.780082	-1.01461	-0.0815035	1.78454	-712.99	7.09e-06	0.000159554	0.401302	2.00592	3.57995	0.123346	0.396307	1.40431	0.014119	0.250277	-0.134702	0.0811801	1.082	0.741541	3.79932	0.224701	-0.834576	1.45424	71.3681	80.3851	72.2567	7.38196	82.2832	68.7699	24.6748	76.1763
FBgn0262560	wcd	8.02272	7.96025	-0.0597109	0.0676976	-0.107548	0.00631106	0.00153833	-0.00365997	-0.00875743	0.0128545	0.012708	354.06	-1026.39	8.01295	7.9533	-0.0854682	0.0110639	-0.0175373	0.095018	0.00364995	232.521	-1047.69	1.24e-08	1.01e-06	-0.0202922	0.0744961	7.86539	1.27037	-0.0142525	0.151415	-0.000804521	0.0120099	-0.00419241	0.0250866	-0.0801169	0.0853848	7.99273	0.0682243	0.0523949	0.084824	2688.57	2710.58	3208.73	3032.76	3001.77	3175.61	3037.47	2981.76
FBgn0262604	CR43130	4.7207	4.70074	-0.87648	0.181613	-3.4144	-0.674646	-0.0732445	0.133867	0.0597222	-0.0655444	-0.249654	1.89701	-658.701	4.64899	4.6588	-0.0694374	0.459206	-3.66169	-1.99655	-0.067463	1.3488	-682.589	1.05e-09	1.19e-07	0.137244	1.23981	4.66961	0.0567166	0.0678314	4.49148	-0.0151795	0.108885	-0.144099	0.193444	-0.149448	1.17836	4.66614	0.0525037	-1.30429	1.59086	3.34538	1.0718	6.69043	3.69098	22.9143	0	66.6221	66.5031
FBgn0262619	DNA-ligI	8.62881	8.67309	0.000973482	-0.0567592	0.0744677	-0.0926078	0.00911775	-0.00735054	0.00793494	0.00587136	0.0253044	170.641	-1190.06	8.59201	8.62351	-0.0564314	-0.0169248	0.0965946	0.0836977	0.0163934	137.253	-1206.25	1.6e-06	5.04e-05	-0.033772	0.0704085	8.6522	0.0392485	-0.0162599	0.258307	0.0158826	0.0152894	0.00933743	0.0201813	-0.0519649	0.0418513	8.61201	0.0204035	0.0928141	0.0931682	5975.96	5726.63	5681.52	5595.53	5540.05	5655.77	5301.39	6055.41
FBgn0262686	CG43156	4.40042	4.66562	0.0817237	0.136028	-0.675452	-0.0917239	-0.0184831	0.0211166	-0.0488046	0.0574943	-0.130775	6.78666	-734.178	4.51739	4.52345	0.162989	0.00441431	-0.505957	-0.72557	-0.0235638	4.80686	-756.336	5.52e-09	5.28e-07	0.122633	0.0647258	4.67813	0.203997	-0.265984	0.601109	-0.0147743	0.0744615	-0.034472	0.168586	0.0709753	0.0736881	4.52616	0.0573258	-0.346869	0.480183	27.8782	21.436	68.2424	49.2131	59.3689	103.155	98.6994	44.7385
FBgn0262714	Sap130	8.50608	8.47249	0.0649561	-0.00438644	0.163135	-0.0249021	0.0172908	-0.015991	0.00226857	-0.0175031	0.00330999	119.846	-1189.1	8.60062	8.549	-0.0521603	-0.0260379	0.0326173	0.0170906	0.00680146	117.698	-1202.89	1.51e-05	0.000282097	0.0477163	0.0696262	8.43347	0.0925113	0.6848	0.983106	-0.0178312	0.021504	-0.00932914	0.0116643	-0.0423795	0.0315108	8.56369	0.0496151	0.0228899	0.0148094	7026.41	6498.33	3933.97	5712.41	5732.74	5516.01	4520.43	4939.37
FBgn0262870	axo	6.70869	6.76259	-0.1442	0.0948589	-0.308035	0.138601	0.0110995	0.0312328	-0.0253642	0.0307035	-0.0440876	17.9603	-1050.76	6.62411	6.68971	0.104671	0.0497674	-0.0205566	-0.0801982	0.0190327	15.9438	-1063.63	3.58e-05	0.000532909	-0.217944	0.344937	6.75694	0.0726607	-0.383646	0.404524	0.0159088	0.198211	-0.0729597	0.0547407	0.0434252	0.068679	6.65572	0.0489661	0.0206895	0.0859759	517.419	554.121	420.159	697.596	697.845	628.911	756.284	689.214
FBgn0262887	CR43242	5.48366	5.66388	-0.118402	0.100727	-0.356688	0.328181	0.0303328	-0.0252494	-0.040629	0.0230168	-0.0746704	36.5041	-824.586	5.56818	5.7322	-0.221183	-0.105261	-0.113749	-0.0890946	0.0146538	25.8222	-851.763	4.43e-11	7.56e-09	-0.000966395	0.155875	5.70893	0.284074	0.252721	0.359567	-0.034353	0.0158798	-0.0315786	0.355279	-0.237221	0.0710825	5.63066	0.158962	-0.101988	0.0240297	121.549	176.847	230.151	244.835	265.598	241.804	328.175	293.823
FBgn0263027	CG43322	6.26361	6.35909	-0.0457673	-0.0599782	0.223039	-0.13824	-0.00178676	0.0157509	0.0176758	-0.015198	0.0275364	76.5889	-884.597	6.2011	6.29649	0.084731	0.0719924	0.108189	0.0612147	0.00689804	65.7665	-898.352	1.57e-05	0.000289198	0.273517	0.424058	6.26243	0.235186	-0.19002	0.72326	0.00845296	0.0617353	-0.0121178	0.0401606	0.0731648	0.0353167	6.19637	0.083697	0.104836	0.0336918	695.839	708.46	650.31	627.467	524.946	616.71	558.885	672.286
FBgn0263132	Cht6	5.29921	4.99493	0.246565	0.35813	-0.290606	-0.204855	0.0745539	-0.0434097	-0.0529279	0.0323948	-0.0366236	8.31098	-920.059	5.40299	5.07366	-0.167762	-0.0787035	-0.0162473	-0.341386	0.0587667	7.65161	-931.972	8.65e-05	0.000992453	0.283458	0.161558	5.10692	0.414312	-0.259519	0.0682363	-0.0739908	0.0908843	-0.0275486	0.0490224	-0.107037	0.0474439	5.03478	0.346252	-0.192409	0.413619	161.693	141.478	116.414	215.307	240.6	231.821	118.439	89.4769
FBgn0263133	mEFG1	8.15344	8.23367	0.00947795	-0.0478547	0.0820984	-0.0328845	-0.00164983	0.00528781	0.0154025	-0.00662593	0.0160403	187.428	-1101.51	8.13478	8.22959	0.0694802	0.0407475	0.0385317	0.0405913	0.00128213	148.697	-1115.28	1.55e-05	0.000285849	-0.0455536	0.286053	8.35896	0.261974	0.0278896	0.156551	0.00404966	0.0116471	-0.0245692	0.0861347	0.0353837	0.0178514	8.15957	0.103723	0.0569326	0.0352093	4104.78	3911	3876.44	3604.86	3552.76	3594.89	3485.32	3820.91
FBgn0263143	vret	8.3847	8.41528	-0.00309026	0.0109913	0.102559	0.0176296	-0.021804	-0.000514999	0.0086291	-0.0272867	0.0212899	45.9809	-1198.77	8.35063	8.39824	-0.0157267	0.0149702	-0.0562752	0.173674	-0.0179248	50.1742	-1213.66	5.43e-06	0.000130562	0.000579731	0.0191527	8.30634	0.17405	0.0435677	0.0972185	-0.00131134	0.00900532	0.0228361	0.0775991	-0.107784	0.240828	8.37954	0.0449583	-0.0255921	0.263718	5426.21	4868.12	5106.14	5008.66	4683.89	5208.76	4110.83	4702.38
FBgn0263219	Dscam4	5.23017	5.18967	0.539849	0.0232904	-0.286026	0.601934	0.0607935	0.0025607	-0.0584142	-0.0534228	-0.134322	7.19855	-916.11	5.5664	5.53782	0.59819	-0.307561	-0.672132	-0.341938	0.0152208	6.5887	-937.023	1.81e-08	1.34e-06	-0.0334174	0.786799	5.24922	0.146432	-0.73806	1.62969	-0.119399	0.212155	-0.0774908	0.187845	0.0525733	0.366986	5.53013	0.136854	-0.466315	0.315906	127.124	207.929	117.752	258.369	440.58	331.648	355.318	311.96
FBgn0263316	Mrp4	6.39298	6.31611	-0.116027	0.149422	-0.0614518	0.168993	-0.00773781	0.0285158	-0.0310866	0.00522944	-0.0461735	24.7464	-944.14	6.51763	6.37448	0.0388448	-0.0406929	-0.125366	-0.149867	-0.0186931	23.0754	-960.744	1.08e-06	3.89e-05	0.0826658	0.197036	6.31663	0.0908944	0.179855	0.228373	-0.0886401	0.119738	-0.0711547	0.0595632	-0.0579515	0.257202	6.42393	0.113938	-0.152908	0.0417541	751.595	624.86	397.412	586.866	482.242	557.923	481.159	391.764
FBgn0263351	AP-2mu	8.46628	8.47757	0.0579967	-0.0663028	0.0822537	-0.0553895	-0.00279266	-0.00596401	0.0108107	-0.00702852	0.00727474	358.224	-1092.3	8.45759	8.43782	0.00990207	0.00927115	0.00836005	0.0180708	0.00112069	218.422	-1109.82	4.55e-07	1.95e-05	-0.0349079	0.146319	8.54456	0.0782409	0.0805383	0.158328	-0.0126306	0.0272621	-0.00813489	0.0122589	0.00988149	0.0020302	8.45188	0.0129826	-0.23455	0.268661	5582.32	5279.69	5025.85	5207.98	5005.73	5179.92	4632.7	4447.25
FBgn0263390	Nha2	6.80084	6.88138	-0.156869	0.148969	-0.419184	0.065364	-0.0168644	0.0245994	-0.0324231	0.036112	-0.0289166	18.2361	-1033.63	6.83994	6.84043	-0.0236183	-0.0101342	-0.168448	-0.138509	-0.0203719	17.1417	-1049.84	1.57e-06	5.01e-05	0.534794	0.703635	6.83376	0.0691604	-0.223481	0.608054	0.160425	0.201959	-0.0137877	0.044713	-0.00511972	0.0668997	6.83945	0.040199	-0.148901	0.0466688	411.482	523.039	628.901	847.695	761.38	726.52	1085.69	720.652
FBgn0263391	hts	9.55606	9.6161	0.102143	-0.0778662	0.130068	-0.0522555	0.0135865	-0.0166025	0.00552157	-0.00740279	0.012831	233.737	-1313.43	9.57966	9.6206	-0.0143083	-0.0052617	0.0863778	0.071724	0.0103606	194.196	-1334.49	1.58e-08	1.21e-06	-0.0210082	0.14748	9.4496	0.623425	-0.214585	0.450263	-0.0143672	0.0695901	-0.00583703	0.0139157	0.0466772	0.0635806	9.61414	0.0426104	0.0660876	0.0569257	18405.2	18067.3	10866.6	16509.8	16307.7	16038.9	13980.8	13948.7
FBgn0263705	Myo10A	6.48215	6.6297	-0.0102096	0.163852	0.0382918	0.0668283	0.00426732	-0.024162	-0.0557494	0.0057767	-0.0343702	38.4774	-959.809	6.61968	6.78867	-0.240758	-0.256723	0.0550627	-0.224959	-0.0129142	28.8697	-976.958	6.47e-07	2.64e-05	0.0186264	0.211425	6.43097	0.147048	0.0750641	0.0478782	-0.0954753	0.0549734	-0.0176138	0.0158961	-0.284341	0.0754985	6.69204	0.146327	0.00787856	0.332033	528.57	577.701	331.845	615.164	633.268	494.699	667.455	646.894
FBgn0263745	CR43670	6.92186	6.98691	-0.00145474	-0.0637955	0.212686	-0.0301886	0.0177141	0.0104999	0.0151456	-0.0185836	0.0148083	109.731	-973.789	6.90023	6.95313	0.0981908	0.054088	0.0970811	0.0824628	0.0214966	88.2002	-990.608	8.84e-07	3.31e-05	-0.0521343	0.0265072	7.09427	0.365591	0.135978	0.238388	0.010121	0.00582571	0.0946803	0.0739287	0.00094868	0.0777225	6.92464	0.0712649	0.0760996	0.143593	1430.71	1390.13	1020.96	1186.04	1086.35	1106.97	1084.46	1191.01
FBgn0263746	CR43671	4.81786	4.89177	-0.128909	-0.18819	-0.206372	-0.266266	0.00774519	0.00348683	-0.0274194	0.0211428	0.0292631	60.358	-680.301	4.78368	4.84357	-0.0634636	-0.312302	-0.0375241	-0.0426655	0.0128749	45.3822	-698.705	1.97e-07	9.89e-06	-0.175926	0.190755	4.92181	0.230886	-0.327283	0.260953	-0.0228882	0.832214	0.0323503	0.0132813	-0.0545729	0.21895	4.81222	0.041982	-0.0201059	0.0406751	103.707	84.6723	124.442	162.403	110.405	117.574	88.8294	81.0129
FBgn0263763	CG43680	5.8917	5.59874	0.298187	0.0678321	-0.194786	0.694059	0.0253474	-0.0394565	-0.240602	0.0442537	-0.0127603	3.81837	-1010.35	6.178	5.9614	0.0801994	-1.51914	0.397288	0.361548	-0.0217841	2.9353	-1035.15	4.38e-10	5.48e-08	0.225915	0.173739	5.65033	0.247662	0.197672	0.493288	-0.288688	0.259154	-0.0315879	0.133757	-0.82143	0.984215	6.18596	0.271706	0.335274	0.0970996	137.161	63.2362	125.78	361.716	246.85	321.665	419.472	199.509
FBgn0263855	BubR1	8.58064	8.6192	0.0302497	-0.0525771	0.145768	-0.0704183	0.00198519	-0.00821932	0.0108545	-0.00496722	0.01968	89.1262	-1213.98	8.58218	8.61197	-0.018983	0.0153799	0.0886347	0.0904098	0.00431716	85.81	-1226.04	7.58e-05	0.00089704	0.0227358	0.171715	8.62473	0.0531738	-0.23846	1.08518	0.0128728	0.0900579	-0.00939057	0.118076	0.00191935	0.0218019	8.51779	0.128742	0.0973327	0.0157897	6506.76	6362.21	3714.53	5577.07	5657.75	5815.49	4854.78	5290.02
FBgn0263934	esn	4.64632	4.61933	-0.275472	0.111731	0.0560914	0.245796	0.0468603	-0.00916877	-0.0765995	-0.0186335	-0.0694198	16.3628	-757.778	4.82489	4.75314	-0.379751	-0.359101	-0.0743894	-0.0544875	0.0180447	12.5047	-771.965	1.05e-05	0.000211084	-0.313558	0.819408	4.59185	0.0549742	0.0981063	0.149741	0.0209386	0.103677	-0.0370995	0.101892	-0.403501	0.0819622	4.78005	0.257105	-0.0509686	0.034906	76.9437	92.1749	62.8901	108.269	109.364	88.7353	107.336	94.3135
FBgn0264385	CR43837	6.63512	6.45359	-0.20152	0.499375	0.191805	0.876231	0.0227343	-0.0903882	0.0374218	0.0401934	0.029519	13.2656	-1102.61	6.65656	6.45117	-0.744049	0.776234	0.418449	1.10713	0.0172319	10.0224	-1122.73	3.88e-08	2.52e-06	-0.159486	1.43774	6.66766	0.252518	0.422535	0.810926	0.0773122	0.397905	0.0573537	0.0348827	-0.0964279	1.236	6.57156	0.542871	0.47298	0.864807	989.117	748.117	578.053	1161.43	643.684	951.686	1607.57	1581.57
FBgn0264443	CG43861	4.26844	4.26204	-0.175683	0.300732	-0.307198	0.137585	-0.0170078	0.0284007	-0.052118	0.0211268	-0.020053	13.9195	-660.066	4.42631	4.4224	-0.0959946	-0.105419	-0.216184	-0.211373	-0.0266007	13.4938	-674.228	1.07e-05	0.000214081	-0.272954	0.681946	4.30274	0.0422543	0.0104837	0.330542	0.000446302	0.101116	-0.00470931	0.0335975	-0.101948	0.0175295	4.41544	0.0111139	-0.187597	0.661389	44.6051	41.8002	44.1569	61.5164	64.5767	54.3504	67.8558	55.6208
FBgn0264542	hwt	5.89757	5.87872	0.309565	0.262319	0.160509	0.449471	0.00768165	0.0468003	0.0223971	0.0359379	-0.0562535	16.5068	-961.497	5.78581	5.75197	0.637448	0.375804	0.376528	0.0615059	0.0270918	15.2086	-976.585	4.5e-06	0.000113257	0.276933	0.0289507	5.6448	0.356763	0.0698511	0.674074	0.044175	0.0620529	0.00592814	0.0541334	0.542717	0.320979	5.63619	0.152932	0.345581	0.161998	578.751	487.669	214.094	338.34	379.128	377.125	278.826	286.568
FBgn0264702	CR43971	4.44837	4.44013	-0.0118002	-0.106003	-0.0285991	0.0164672	0.0449885	-0.0267042	-0.00567691	0.0565707	0.0383572	22.6787	-735.96	4.37186	4.42501	-0.214138	-0.241357	0.306863	0.257945	0.0559354	21.0878	-752.531	1.12e-06	3.95e-05	-0.0404887	0.0728592	4.44984	0.0301175	0.125071	0.792955	0.000796345	0.0379973	0.0456448	0.0189182	-0.322543	0.24484	4.41043	0.0259139	0.28313	0.0263575	91.4404	78.2415	107.047	77.5106	81.2416	100.936	112.271	70.1306
FBgn0264721	CR43989	4.59722	4.61051	-0.0654262	0.17925	-0.197	-0.00289871	0.0176839	0.030399	0.0332471	-0.0175888	0.0290514	43.1614	-706.195	4.52188	4.55624	0.115625	0.380855	-0.296807	0.193846	0.0305731	33.311	-718.212	7.87e-05	0.000922439	-0.528111	0.704094	4.61359	0.117271	-0.236686	0.562334	0.0443382	0.0173138	-0.0572423	0.0625757	0.391431	0.44778	4.55679	0.0709181	-0.136292	0.357939	57.9866	84.6723	139.161	66.4377	101.031	100.936	118.439	79.8038
FBgn0264950	CR44119	4.32148	3.9061	0.00649229	0.164704	0.0135701	0.542566	0.0399448	-0.0335305	-0.0102595	-0.00815337	-0.111207	52.0433	-634.142	4.50136	4.06843	-0.18208	0.183069	-0.0509988	-0.171354	0.0108791	22.6472	-669.944	1.04e-14	5.43e-12	-0.0680216	0.261547	4.18573	0.391043	0.281116	0.277505	-0.0685583	0.0928661	-0.169092	0.153173	0.0543149	0.231984	4.38334	0.585206	-0.0827752	0.172799	56.8715	90.0313	73.5948	100.887	88.5325	87.6261	57.9859	70.1306
FBgn0264959	Src42A	8.64886	8.68732	0.0586438	-0.050212	0.184013	-0.054898	0.0141702	-0.0114058	0.00476218	-0.0163912	0.0206282	176.487	-1198	8.64927	8.67691	0.0129805	0.0213429	0.118346	0.128285	0.0106126	178.394	-1214.94	7.87e-07	2.99e-05	0.0368292	0.0785971	8.67079	0.024349	-0.078167	0.418087	-0.00776682	0.00946169	-0.0516265	0.125691	0.0178721	0.00232374	8.65845	0.0190922	0.108266	0.00948774	7490.31	7419	4382.23	6064.28	6264.98	6181.52	5715.93	5927.24
FBgn0265045	Strn-Mlck	7.7621	7.71523	-0.152643	0.217436	-0.161324	0.120056	-0.00814158	0.0109773	-0.0379644	0.0260476	-0.0319813	20.4219	-1179.82	7.67811	7.68088	-0.138635	-0.029718	0.0267282	-0.0396831	-0.00582606	16.7091	-1192.07	6.32e-05	0.000786874	-0.585315	1.94318	7.71572	0.0846344	0.119068	0.242362	0.0262727	0.137029	0.00589117	0.0502431	-0.0406371	0.0886963	7.67319	0.0403823	0.00534474	0.0535933	2493.42	1723.46	1383.58	1884.86	1757.11	1477.44	1759.32	1480
FBgn0265048	cv-d	6.87944	6.83268	-0.105244	0.00681568	-0.384151	0.0658469	-0.00406465	0.0314351	-0.0381472	0.0432943	-0.0096444	22.1344	-1031.36	6.83974	6.78115	0.120457	-0.285771	-0.064139	-0.0052403	0.00441122	19.3354	-1048.59	6e-07	2.5e-05	-0.041365	0.0865569	6.8438	0.0275296	0.12678	0.444272	0.0343095	0.0620496	-0.0545454	0.104071	-0.155887	0.343775	6.81181	0.0564003	-0.0506794	0.116659	564.254	637.721	561.996	805.864	872.827	662.187	940.112	691.633
FBgn0265052	St3	6.15141	6.15515	0.0045883	0.272051	-0.311774	0.145117	-0.00434962	0.00557571	-0.0403621	-0.00532665	-0.0848498	16.3704	-942.091	6.35324	6.23802	0.0371385	0.0175762	-0.431163	-0.332844	-0.0211074	15.0373	-956.398	9.36e-06	0.00019681	0.0600331	0.271399	6.13812	0.0643444	0.204817	1.56561	-0.0293446	0.0227239	-0.071857	0.0744378	-0.0029762	0.0519269	6.31626	0.165672	-0.351374	0.14974	208.529	236.868	493.754	289.127	324.966	346.068	563.82	593.692
FBgn0265185	CG44250	7.42645	7.46384	0.019165	0.0855126	-0.434529	0.22045	-0.033219	0.0233035	-0.0395224	0.0529627	-0.0512086	13.7574	-1137.32	7.43182	7.43995	0.118185	-0.132691	-0.109678	-0.148961	-0.0354044	10.0621	-1151.99	6.68e-06	0.000152403	0.0170491	0.149699	7.52203	0.0918151	0.189206	0.772145	-0.0133753	0.161988	0.257949	0.362741	0.0124483	0.508925	7.42043	0.0472588	-0.0993593	0.0923279	1189.84	841.364	2187.77	1450.56	1357.15	1446.39	1349.71	1953.98
FBgn0265295	pncr014:3L	5.43711	5.32465	0.218138	0.209602	0.45521	-0.00709365	-0.0728569	0.0108708	0.013822	0.0373239	0.0935323	17.0188	-813.386	5.32346	5.22518	0.172133	0.251768	0.678586	0.597508	-0.0494024	14.0893	-831.19	3.49e-07	1.59e-05	0.22661	0.031738	5.42445	0.329951	0.2009	1.02158	-0.00473413	0.0559154	0.358054	0.808737	0.246048	0.0182677	5.24885	0.0761938	0.868296	0.290208	562.024	404.069	314.45	246.065	239.559	454.768	209.736	207.973
FBgn0265457	CR44357	4.30633	3.67852	0.446912	-0.245281	-0.357853	0.17112	-0.00131839	-0.0203111	-0.0520525	0.153138	-0.0492674	3.30495	-736.929	4.08632	3.54845	0.723034	-0.404229	1.0305	-0.0987051	0.0130423	3.18312	-758.917	6.49e-09	6.05e-07	0.251846	0.513445	3.78601	0.407972	-0.165777	0.387953	0.000479522	0.0326529	0.0598293	0.146821	0.100175	0.509728	3.4699	0.63081	0.254817	0.795833	26.763	38.5848	74.9328	134.106	89.5741	177.471	13.5712	20.5555
FBgn0265532	CR44382	4.68331	4.5484	0.158075	0.111725	0.216649	0.12645	0.0401601	-0.0234519	-0.0390394	-0.0399401	-0.0319767	57.6565	-694.881	4.87779	4.6729	-0.0188224	-0.135955	-0.0671781	-0.0410311	0.0158589	42.1328	-707.188	6.02e-05	0.000763967	0.0510852	0.0916154	4.85364	0.311626	0.205974	0.101289	-0.034224	0.0596887	-0.0703925	0.0657104	-0.0426369	0.108951	4.94091	0.250708	-0.0645269	0.0408392	180.651	123.257	50.8473	105.808	109.364	138.649	97.4656	87.0586
FBgn0266000	CG44774	8.30426	8.35754	-0.020202	-0.192759	0.276448	0.113836	-0.00533877	0.0287175	0.0791956	0.0426944	0.045216	36.8867	-1275.54	8.06896	8.12061	0.1365	0.352013	0.505248	0.399194	0.0327199	27.1345	-1303.69	1.74e-11	3.47e-09	-0.0783784	0.188852	8.34264	0.0282948	0.47793	0.451427	0.0348365	0.0378182	0.0316636	0.0282332	0.102273	0.513569	8.08121	0.0418954	0.440969	0.0963228	4993.54	5755.57	3768.05	4511.61	4181.86	3995.31	4286.02	4620.15
FBgn0266005	CR44779	5.87554	5.84743	0.197218	0.127394	-0.234681	-0.230194	-0.0157518	-0.0591744	-0.012788	0.0335334	0.0520074	16.5656	-894.798	5.82863	5.8542	-0.314901	0.0418698	0.078872	0.158686	-0.0159493	12.5191	-920.942	1.2e-10	1.87e-08	0.0465603	0.255858	5.83626	0.0274703	-0.223464	0.0247678	-0.0338781	0.0268138	0.0612028	0.0506907	-0.0957404	0.516367	5.83242	0.0504831	0.176035	0.168081	202.953	258.304	458.964	492.131	416.624	414.838	309.669	258.758
FBgn0266417	ringer	6.56151	6.57835	-0.12141	0.0669801	-0.330268	0.108076	0.00436017	0.002259	-0.0326962	0.0308717	-0.0342005	27.6165	-985.223	6.54187	6.53471	-0.101889	-0.101511	-0.103233	-0.0973294	0.0075852	21.8323	-998.303	2.94e-05	0.00045796	0.324959	0.974325	6.55988	0.0401652	0.192093	0.78691	-0.103147	1.28533	0.0450106	0.0955216	-0.102918	0.0284014	6.55809	0.175233	-0.104819	0.0234024	385.834	472.664	663.691	585.636	649.933	536.849	656.351	738.789
FBgn0266581	pit	8.99379	8.99861	0.00451661	0.00677767	-0.00964229	-0.0140435	-0.000790167	0.00110832	0.00122189	0.00675393	0.0127642	337.426	-1173.96	8.96201	8.98462	-0.0102054	0.00492742	0.0457105	0.0526278	0.00285094	311.917	-1186.15	6.66e-05	0.000812891	-0.01403	0.114854	8.99785	0.0101428	0.000565236	0.0218547	0.000966542	0.00233871	0.00782846	0.0674393	0.00916021	0.0215868	9.00547	0.0725568	0.0623284	0.0175055	7813.69	8175.7	8282.76	8050.03	8310.6	8894.6	7751.6	8083.15
FBgn0266719	stac	7.30344	7.2751	0.174605	0.188638	0.0969703	0.157766	0.011221	-0.0139574	-0.0229209	-0.0279028	-0.034741	69.9883	-1034.07	7.43255	7.41283	0.0733958	0.0361785	-0.0938242	-0.0908974	-0.00629727	61.955	-1046.76	4.22e-05	0.000598433	0.219594	0.250124	7.40132	0.127474	0.122142	0.313934	-0.015701	0.0122623	-0.0195015	0.038219	0.0636204	0.0851618	7.41685	0.0140709	-0.114003	0.0381055	2067.44	1753.47	1197.59	1609.27	1633.16	1647.15	1824.7	1488.46
FBgn0266758	Esyt2	7.08351	7.05514	0.0661496	0.307326	-0.104965	0.211621	0.0259802	0.013568	-0.0440535	0.0165584	-0.0485358	21.6303	-1104.81	7.10204	7.04869	0.121118	0.0158684	0.0353301	-0.0238258	0.0187167	18.9035	-1118.62	1.5e-05	0.000280787	0.390073	0.67687	7.04904	0.0979745	-0.0596009	0.937481	0.0564248	0.110548	-0.0213337	0.05899	0.122902	0.241118	7.06169	0.0398782	0.025225	0.0627564	1088.36	998.918	844.333	1211.87	1122.8	877.37	1104.2	1126.93
FBgn0267001	Ten-a	6.58779	6.28521	0.263546	0.258057	-0.0144604	0.254384	0.0532608	-0.062557	-0.056958	-0.0370143	-0.0401739	15.2698	-1046.52	6.73873	6.45201	-0.110019	-0.107326	-0.246546	-0.0590354	0.0249414	15.6833	-1059.14	4.52e-05	0.000624672	0.229221	0.0609209	6.58846	0.453092	-0.225527	0.35727	-0.0441158	0.016963	-0.0085311	0.122575	-0.123249	0.0412856	6.4305	0.244995	-0.168909	0.133703	709.221	882.092	574.039	828.01	1498.8	762.014	583.56	667.45
FBgn0267084	CR45528	3.62274	4.33606	0.338945	0.712431	-1.34936	1.37129	-0.0932217	-0.0492765	-0.131237	0.129192	0.115299	1.93902	-705.278	3.55644	4.25616	0.0800534	0.290279	-0.140883	2.45977	-0.0891953	1.88532	-728.368	2.26e-09	2.43e-07	0.207578	0.678947	4.01494	0.298088	0.341601	2.16978	-0.0655488	0.128814	0.0921626	0.0455375	0.238174	0.0827117	3.87817	0.604308	0.814922	2.85814	8.92101	10.718	25.4236	110.729	98.9481	11.0919	198.632	234.575
FBgn0267408	AOX1	9.02893	9.10957	-0.0570502	-6.47e-05	-0.321118	0.0907645	0.0124237	0.0799616	-0.017719	0.0592219	-0.0248722	11.8815	-1456.43	8.8939	8.96409	0.45056	-0.21283	0.0659496	-0.0520763	0.0351697	10.1776	-1479.11	3.35e-09	3.41e-07	0.0973479	0.504845	9.02282	0.153542	-0.145161	0.319489	-0.0224911	0.0780345	0.064811	0.154513	-0.140469	1.06538	8.94886	0.0624078	0.0459242	0.111201	4101.44	5183.23	7186.86	6445.68	7672.12	7629.02	6537.6	8539
FBgn0267828	Fatp	8.04473	8.14746	-0.150533	0.0752485	-0.354567	0.0544047	-0.0340781	0.039947	-0.0357694	0.0344594	-0.0204845	30.9461	-1179.03	8.01251	8.08447	0.2216	-0.109345	-0.10111	-0.0910178	-0.0305915	24.6457	-1194.82	2.34e-06	6.78e-05	0.680723	1.89155	8.07434	0.0555055	-0.0680816	0.422773	0.0393802	0.0907445	0.0283351	0.0691753	-0.0678437	0.471447	8.02378	0.0269986	-0.105273	0.0559889	1621.39	1888.51	2360.38	2548.01	3090.31	2584.42	2970.85	2599.67
FBgn0267910	MRE16	7.82545	7.60121	-0.579486	0.095322	-0.733372	0.444283	-0.0733709	0.0423598	0.0425794	0.0888856	0.0182066	15.1659	-1148.18	7.59395	7.43567	-0.118033	0.386237	-0.0982053	0.480376	-0.0445384	11.1081	-1161.97	1.52e-05	0.00028234	0.0523977	0.868952	7.50641	0.337217	0.386418	3.08466	0.0452915	0.0142588	0.0649173	0.18091	-0.122584	0.415548	7.56862	0.146633	0.0370278	0.553811	1072.75	790.989	4342.09	1792.59	1359.23	955.014	2914.1	2288.92
FBgn0267914	CR46195	5.43966	5.38983	-0.0319464	0.0892476	-0.466401	0.310469	-0.000817038	-0.0449611	-0.080569	0.0147088	-0.0740548	9.733	-851.391	5.7374	5.55862	-0.498633	-0.495083	-0.500215	-0.203246	-0.0305922	9.18728	-867.163	2.37e-06	6.81e-05	0.0856055	0.129671	5.03771	0.505612	-0.0012291	0.398148	-0.102075	0.128513	0.00705358	0.513176	-0.502719	0.0467076	5.59999	0.156589	-0.320179	0.23774	68.0227	135.047	361.283	121.802	205.187	169.706	252.917	293.823
FBgn0267967	corolla	5.43688	6.10522	-0.0717803	-0.322876	0.324451	-0.104105	0.00706341	0.015462	-0.000989992	-0.00148122	0.0549701	23.8442	-898.085	5.37013	6.0695	0.0588435	-0.340177	0.368209	0.349025	0.0117885	19.2281	-910.261	6.79e-05	0.000826271	-0.375651	0.396508	5.89014	0.66973	0.125878	0.173256	-0.0272247	0.284097	0.0678074	0.184106	-0.247065	0.38395	5.2719	0.877544	0.35431	0.0304216	430.439	273.309	285.012	266.981	273.93	328.321	373.824	318.006
FBgn0270925	CG4836	5.15152	5.95634	-1.3659	-2.43828	-1.55115	-1.07688	-0.185783	0.170094	0.128088	0.140484	0.125432	1.98828	-748.662	4.48978	5.50686	-0.233888	-1.71046	-0.569917	-0.572927	-0.0890786	1.42049	-761.853	2.65e-05	0.000425959	-0.898769	0.995982	3.50087	1.71638	-1.50818	0.793836	0.165878	0.100127	0.160576	0.0324259	-0.378011	1.35718	4.28647	0.885413	-0.565812	0.0285076	31.2235	18.2206	28.0998	78.7409	61.452	48.8044	60.4534	122.124
FBgn0278604	dmt	9.13112	9.14942	0.061775	-0.0632203	0.214914	-0.0104966	0.0157495	-0.0119692	0.0143878	-0.0118507	0.0131571	117.94	-1296.5	9.11954	9.14704	0.0162684	0.0186835	0.137955	0.0659868	0.0156787	107.849	-1308.64	7.04e-05	0.000847972	-0.000313331	0.14078	9.15304	0.0288192	-0.0425053	0.114644	-0.0239757	0.164477	-0.0484382	0.0430846	0.0357307	0.0931026	9.15391	0.0424479	0.0103371	0.212842	12283.1	12399.7	6549.93	10310.1	10787.4	11259.4	9544.23	9992.4
FBgn0283440	solo	5.41278	5.47854	-0.0530128	-0.0825801	-0.0616636	-0.0171996	0.012739	-0.00438851	-0.0244227	-0.000794587	0.019546	97.6941	-738.398	5.44722	5.51505	-0.0844774	-0.25978	-0.0875473	0.121681	0.00920726	96.0085	-755.391	7.5e-07	2.93e-05	-0.0596786	0.0402108	5.43029	0.039717	-0.0356671	0.0503461	-0.00777543	0.0339103	0.0674805	0.069014	-0.232636	0.0815073	5.45176	0.0479365	0.0690189	0.154418	214.104	222.935	131.132	253.447	249.974	218.511	213.437	227.32
FBgn0283471	wupA	8.62051	8.73177	-0.0791809	-0.0595964	-0.414669	0.0935503	-0.0136388	0.0209569	-0.0104194	0.0333476	-0.0531403	19.9084	-1314.79	8.65741	8.67146	0.0287316	0.00563255	-0.110267	-0.0665357	-0.0191203	17.3129	-1328.51	1.63e-05	0.000294379	-0.0690421	0.027006	8.77076	0.0804515	-0.367146	0.379854	-0.0157972	0.0281516	0.0889769	0.125561	-0.0114409	0.0541882	8.62549	0.107601	-0.032711	0.112251	3358.76	3644.12	4354.13	4638.33	4336.01	4277.04	5398.86	4788.23
FBgn0283473	S6KL	8.42801	8.43999	0.0272087	0.00162164	0.107914	-0.0806489	0.00725279	-0.00319366	0.0090292	0.000111032	0.0235293	226.051	-1134.12	8.40845	8.41411	-0.00270024	0.0279998	0.105156	0.0996442	0.0116267	173.439	-1148.45	9.21e-06	0.000195299	0.014512	0.0340228	8.44236	0.054538	-0.0415408	0.564506	0.0134259	0.0167515	0.000617705	0.0255418	0.0336194	0.0341139	8.41129	0.0149518	0.0840096	0.0270992	5659.27	5705.2	3937.99	5595.53	5078.64	5348.52	4410.63	4473.85
[truncated: 148 more columns]
