# Supplementary material for: Nonlinear expression patterns and multiple shifts in gene network interactions underlie robust phenotypic change in Drosophila melanogaster selected for night sleep duration
Source: PLoS Comput Biol. 2023 Aug 10;19(8):e1011389. doi: 10.1371/journal.pcbi.1011389 (PMC10443883; doi:10.1371/journal.pcbi.1011389)
Supplement: S7 Table — GLM analysis results for each gene in males are shown as a row; the Maximum a Posteriori (MAP) parameter estimates and log-likelihoods are shown as well as p-values computed from the likelihood ratio test. Significance statistics corrected for multiple testing are also included, as well as the normalized counts for all samples. (XLSX) [file pcbi.1011389.s015.xlsx]

## Sheet: S7 Table
FlyBase ID	Gene Symbol	b1	b2	bShort1	bShort2	bLong1	bLong2	bGen	bShortGen1	bShortGen2	bLongGen1	bLongGen2	dispersion	flogp	r1	r2	rShort1	rShort2	rLong1	rLong2	rGen	redispersion	rlogp	p	padj	muShort	sigmaShort	muControl	sigmaControl	muLong	sigmaLong	muShortGen	sigmaShortGen	muLongGen	sigmaLongGen	ruShort	rigmaShort	ruControl	rigmaControl	ruLong	rigmaLong	L1_M_EG0_Sa1	L1_M_EG0_Sa2	C1_M_EG0_Sa1	C1_M_EG0_Sa2	S1_M_EG0_Sa1	S1_M_EG0_Sa2	C2_M_EG0_Sa1	L2_M_EG0_Sa1
FBgn0000014	abd-A	6.20458	6.18998	-0.0539666	0.193542	0.0403431	0.110303	0.00392013	0.0406996	-0.0103833	0.038624	-0.0155449	43.2125	-924.134	6.11654	6.13709	0.219448	0.174956	0.341608	0.0380033	0.0101385	29.2819	-941.751	4.16e-07	2.5e-05	0.0520855	0.182664	6.17212	0.0532828	0.0950568	0.0319345	0.0210339	0.0408857	-0.0629249	0.0985051	0.207099	0.0979374	6.14609	0.0418941	-0.0375699	0.348081	483.983	591.647	546.097	472.563	426.062	472.275	521.197	711.814
FBgn0000359	Cp36	3.08511	2.73743	-0.812797	4.73571	0.664813	0.574383	0.000922095	0.0310303	-0.40062	0.391514	-0.0726643	0.516929	-704.434	4.32564	4.16815	0.204178	2.22998	3.89284	0.0780716	-0.164989	0.413829	-725.486	1.59e-08	1.52e-06	0.0107144	4.42785	6.65991	5.25547	0.688771	0.146482	-0.316047	0.492014	0.180386	0.356939	-0.435739	1.90455	6.23403	2.97451	0.727204	2.52932	9.35233	6.81359	25.1708	60.5047	10.9247	73.267	13.7157	27.9143
FBgn0000360	Cp38	3.31921	2.82384	-0.0282999	5.34074	-1.64332	0.829652	0.0198734	-0.0837168	-0.474572	0.68021	-0.101298	0.53469	-747.873	4.52636	4.33886	0.143602	2.37098	3.87194	-0.0720437	-0.148491	0.378171	-773.764	1.53e-10	2.82e-08	-0.679634	2.89843	6.58287	4.62493	-0.88957	1.45964	-0.209893	0.506958	0.432363	0.654318	0.031397	1.92453	6.45365	1.67605	1.11833	3.43025	9.35233	12.4916	37.209	93.8867	18.8699	91.0887	22.8595	26.8407
FBgn0000427	dec	4.27631	4.01948	-0.0122152	2.36612	0.00719424	0.0314374	0.0517034	0.00587487	-0.231212	0.280665	-0.011053	1.12074	-921.752	4.55924	4.60959	-0.126393	0.871425	2.53776	-0.0177283	-0.0199598	0.899463	-938.662	8.11e-07	4.42e-05	0.51815	1.39188	5.75404	1.78479	-0.0149102	0.103512	0.017092	0.259558	0.122071	0.286542	0.680034	0.546227	4.47427	0.19961	0.974596	2.80593	64.2973	73.8139	62.3798	85.5412	71.507	105.94	53.7199	60.1231
FBgn0000500	Dsk	6.06642	6.12208	0.0305807	-0.168	0.217363	-0.296422	0.0133189	-0.0251447	-0.00148296	-0.0502392	0.0153961	38.2524	-890.534	6.16009	6.23297	-0.0660657	-0.155876	-0.0866636	-0.198591	-0.00175863	32.4582	-906.91	1.34e-06	6.59e-05	0.0400658	0.15501	6.12238	0.0337979	0.00881437	0.187964	-0.00173948	0.0692777	-0.0489824	0.243058	-0.137264	0.0255629	6.20507	0.0689353	-0.170682	0.0730597	405.657	378.154	397.261	305.653	429.042	456.434	552.058	328.53
FBgn0000927	fs(1)Ya	4.28814	4.30458	-0.323788	2.2668	-0.583442	-0.475375	-0.0112367	0.0264836	-0.208365	0.377768	0.0570045	1.29382	-885.718	4.36799	4.51714	0.123753	1.36604	2.27735	0.129959	-0.045231	0.976546	-906.562	1.94e-08	1.82e-06	0.918338	2.6261	5.38795	1.69426	-0.507262	0.0528811	-0.185749	0.242714	0.194181	0.16507	0.768211	0.5012	4.44161	0.171493	0.25594	2.0934	29.226	57.9155	60.191	45.9001	56.6097	76.2373	75.4364	77.3011
FBgn0001120	gnu	2.89999	3.17766	-0.0389358	3.06566	0.0948982	-0.108576	0.0462907	-0.0255273	-0.315371	0.372265	0.0309664	0.793463	-775.433	3.60527	3.81572	-0.497036	1.38142	2.85515	0.195062	-0.0445321	0.623643	-800.679	2.85e-10	4.6e-08	0.169731	3.1482	4.68076	3.95919	0.0662667	0.130273	-0.052241	0.328867	0.231705	0.367978	0.646992	1.12197	3.64584	0.211402	0.775501	1.93227	14.0285	23.8476	45.9641	17.7341	23.8357	43.5642	24.0025	30.0615
FBgn0001285	Jon44E	7.05598	7.19707	-0.00831069	-0.0598144	-0.161603	-0.245546	-0.0206869	0.0071654	0.00812657	0.105725	-0.0549639	8.87063	-1137.37	7.06022	7.07161	-0.0361919	-0.0175446	0.483952	-0.52078	-0.000646049	7.74125	-1152.09	6.37e-06	0.000246033	-0.0159577	0.0801241	7.20793	0.118158	-0.317256	0.7022	0.0243539	0.0182849	0.0751561	0.178189	-0.0033181	0.0635289	7.08057	0.0611241	-0.138585	0.577448	963.29	1412.68	727.764	660.336	1070.62	1421.78	1394.43	1172.4
FBgn0002609	E(spl)m3-HLH	5.04848	5.38536	0.0990391	-0.314991	-0.233579	-0.436569	-0.0805129	0.014071	0.0379212	0.084994	0.112438	10.2359	-789.282	4.73195	5.05678	0.162197	0.0110687	0.343712	0.418132	-0.0347562	9.25797	-806.638	5.32e-07	3.14e-05	-0.0909467	0.284391	4.90016	0.916052	-0.476502	0.131548	0.0479671	0.0334301	0.146141	0.0469298	0.14907	0.171419	4.95728	0.297027	0.318747	0.0835118	153.144	110.153	180.573	337.992	142.021	152.475	195.449	159.97
FBgn0002869	MtnB	6.52909	6.29452	0.262231	0.236094	0.306391	0.349838	0.0929501	-0.121846	0.0160033	-0.118038	-0.0701998	4.63569	-1164.35	6.73438	6.67408	-0.556534	0.369776	-0.397849	-0.373921	0.0503441	3.47799	-1179.38	4.78e-06	0.000193627	0.259956	0.0386269	6.52795	0.223378	0.677159	0.383065	-0.037536	0.279145	-0.0960239	0.0374444	0.219046	1.17363	6.85094	0.291738	-0.373131	0.0373489	668.692	377.019	479.339	493.427	339.658	547.523	347.465	600.157
FBgn0002962	nos	4.62267	5.12435	-0.40007	1.94695	-0.185786	-0.417505	-0.0171912	0.0258713	-0.218104	0.343422	0.0259805	1.1138	-950.693	4.87248	4.91914	0.114842	1.26808	2.3123	0.373943	-0.0408641	0.925226	-968.717	2.83e-07	1.76e-05	0.635689	1.92395	5.16644	0.474385	-0.244461	0.241903	0.311286	0.455805	0.167621	0.206859	0.54086	0.767516	4.86123	0.186881	0.690119	3.66998	78.3258	99.9326	114.91	84.498	100.308	111.881	110.869	81.5956
FBgn0003015	osk	3.81737	3.69413	0.679876	4.21261	0.17478	0.0615716	0.0666153	-0.13735	-0.354024	0.412488	0.114304	0.734651	-944.444	4.611	4.79909	-0.728579	1.94014	3.28768	0.255359	-0.0173798	0.543852	-968.391	9.93e-10	1.34e-07	0.650789	2.64267	7.13219	3.37526	0.120622	0.0903339	-0.280458	0.35714	0.367929	0.20596	0.152529	1.93376	6.90787	2.17462	0.0178488	2.89965	33.9022	27.2543	109.438	32.3387	42.7056	194.059	66.2926	49.3868
FBgn0003023	otu	4.34487	4.57966	-0.391557	2.28541	0.0735086	-0.0622621	0.0109962	0.0289315	-0.21637	0.349444	0.0376702	0.949954	-973.869	4.98107	5.06559	-0.220604	1.10396	2.40013	0.166694	-0.0227602	0.890648	-992.854	1.14e-07	7.97e-06	-0.105236	2.20044	4.46265	0.238176	-0.00366441	0.142598	0.11459	1.21636	0.181567	0.166287	0.63629	1.04943	5.12855	0.344852	0.375358	1.73759	86.5091	81.763	113.816	84.498	92.3632	142.574	62.8637	98.7737
FBgn0003082	phr	5.35129	5.65314	-0.2221	-0.140515	-0.265467	0.207924	-0.0918046	0.0282656	0.000942604	0.0816466	0.100955	4.86625	-867.333	5.02264	5.29608	0.0165393	0.0912529	0.435464	1.19291	-0.0672535	4.4753	-880.368	3.06e-05	0.000907943	-0.182584	0.091302	5.57543	0.940662	-0.00743223	0.517973	0.107089	0.267084	0.10885	0.0168681	0.0516627	0.161296	5.12322	0.335382	0.810487	0.525213	121.58	122.645	132.42	105.362	127.124	110.891	417.186	169.633
FBgn0003189	r	7.30258	7.18936	-0.0763963	0.326202	0.017693	-0.0172207	-0.00375677	0.0247684	-0.0560947	0.0265129	0.00683923	32.1028	-1096.4	7.36876	7.24416	0.0552017	-0.0378837	0.147137	0.0573795	-0.00946511	21.4191	-1117.72	1.23e-08	1.22e-06	-0.0415996	0.291037	7.26281	0.199868	0.0624607	0.0712538	-0.0223968	0.0814549	0.136261	0.302752	-0.0584212	0.113046	7.35823	0.186267	0.160765	0.0891352	1532.61	1595.52	1533.23	1482.37	1469.87	1535.64	1267.56	1324.86
FBgn0003249	Rh3	9.238	9.16913	-0.0866742	-0.0988541	0.063547	-0.0799514	0.00140331	0.00691317	0.029689	-0.0189907	0.0156766	44.5668	-1368.8	9.12387	9.07364	-0.0613144	0.0651366	-0.0059756	0.0412306	0.0155289	34.1658	-1382.33	1.93e-05	0.000624946	-0.0597553	0.113877	9.2885	0.0822465	-0.178517	0.182419	0.0266274	0.0950607	0.00362914	0.0136456	0.117158	0.215064	9.08154	0.0804199	-0.0193907	0.0831202	12563.7	10697.3	10456.8	11221.5	9104.23	9747.49	8776.92	7330.72
FBgn0003525	stg	3.92257	3.98916	-0.516773	2.76935	-0.0624752	0.0534767	0.0669091	-0.0168524	-0.268115	0.427553	0.0378961	0.966404	-932.074	4.47998	4.56833	-0.69139	1.43545	3.23525	0.334739	-0.0271182	0.721684	-954.065	6.47e-09	7.25e-07	0.519329	3.10689	4.9106	1.73064	0.038974	0.272755	0.083097	0.233545	0.0107376	0.805217	0.731815	1.3089	4.92042	0.546497	0.00406788	2.72102	60.7901	40.8815	64.5686	40.6842	44.6919	103.96	49.148	35.4297
FBgn0003557	Su(dx)	8.45696	8.05082	0.368207	0.34478	-0.0612385	0.229921	0.0668872	-0.0253131	-0.0721443	0.00785818	-0.0767072	20.7968	-1331.37	8.65371	8.16226	0.000207106	0.0153558	-0.0514495	-0.170288	0.0404725	16.0104	-1358.77	3.57e-11	8.4e-09	0.39556	0.0488542	8.5391	0.412368	0.422851	0.304353	-0.0970052	0.0378183	-0.0588125	0.0988374	0.128813	0.169532	8.71974	0.561789	-0.189677	0.148284	4672.66	5960.75	6308.02	6844.34	6280.7	7682.15	3390.07	3826.41
FBgn0003655	swa	3.92809	3.99867	0.785304	2.70249	0.086189	-0.178697	0.0162138	-0.101133	-0.271008	0.349468	0.0524928	0.869859	-897.572	4.68851	4.68517	-0.371498	1.35558	2.78142	0.514226	-0.0832434	0.769649	-920.142	3.72e-09	4.52e-07	0.868334	1.26604	3.93646	0.103263	-0.000306338	0.355111	-0.114785	0.100682	0.0242782	0.401873	0.350125	1.6715	4.62341	0.205686	1.18245	0.933056	43.2545	63.5935	84.2674	54.2456	71.507	116.831	78.8654	48.3132
FBgn0003733	tor	5.50796	5.4608	0.00309108	1.02462	-0.0314649	-0.0538384	0.0412251	0.0245492	-0.11299	0.0928044	-0.0102603	4.43498	-1020.2	5.71388	5.67835	0.359668	0.164286	0.751608	-0.109719	0.0150521	3.29578	-1038.37	2.45e-07	1.54e-05	0.169973	0.921562	5.37098	0.352877	-0.0551978	0.0454889	-0.0825055	0.205635	-0.0953533	0.101666	0.2267	0.0703396	5.75181	0.103824	0.450013	0.959342	288.753	241.882	281.256	296.265	293.973	272.276	189.734	195.4
FBgn0003979	Vm26Aa	3.0866	3.0287	-0.945554	2.82452	0.151253	0.0366734	-0.0250558	0.0135631	-0.268897	0.507773	0.0203854	0.431546	-674.417	3.98981	3.93062	-0.129971	1.57355	4.01598	0.0936428	-0.146213	0.389485	-690.87	1.25e-06	6.24e-05	0.160127	2.09204	5.24423	1.38605	0.360114	0.894001	0.0352534	0.684489	0.234397	0.330075	-0.378622	3.21454	3.96271	0.114563	0.521877	2.23429	4.67617	4.54239	8.75506	3.12956	7.94522	52.475	8.00083	8.58901
FBgn0003983	Vm34Ca	2.13492	2.45102	0.82134	3.25585	0.628216	0.428261	-0.0105862	-0.15739	-0.331602	0.574633	-0.0362109	0.366948	-597.846	3.14279	3.51601	0.0513726	1.33311	5.02696	0.172445	-0.135791	0.371026	-611.016	2.7e-05	0.0008314	1.1369	2.95015	5.19808	5.12693	0.635147	0.428564	-0.208718	0.12844	0.0426069	0.89179	0.129016	0.745826	3.40975	0.21992	0.966356	3.33375	2.33808	2.2712	7.66068	2.08637	5.95892	23.7623	9.14381	6.44176
FBgn0004045	Yp1	5.37772	5.90455	5.02182	3.05125	-0.191741	-0.0586284	0.0182511	-0.426109	-0.303033	0.564525	-0.0178157	0.584949	-1209.96	6.8729	6.99851	1.13675	1.41793	3.6069	-0.0701564	-0.134085	0.427726	-1231.2	1.33e-08	1.28e-06	1.18395	7.72057	8.10136	3.06249	-0.203867	0.110834	-0.310468	0.104323	0.0370322	0.591233	1.72687	0.334698	7.56726	0.816315	-0.122436	3.13649	160.159	258.916	339.259	122.053	287.021	668.314	292.602	260.891
FBgn0004047	Yp3	6.77169	6.58419	3.03577	2.15842	0.174279	0.254572	0.0173456	-0.3248	-0.221279	0.216313	-0.0257918	0.946177	-1297.67	7.37272	7.35689	0.896706	0.884514	2.03435	0.154654	-0.105348	0.888395	-1314.58	8.18e-07	4.44e-05	1.24921	1.97178	6.93782	0.769877	0.182838	0.135245	-0.326777	0.236022	0.046583	0.266551	1.31372	0.366883	7.36786	0.11703	-0.195647	2.44952	729.482	744.952	844.863	744.834	853.118	901.977	734.934	619.483
FBgn0004426	LysC	7.78231	6.87259	0.410625	0.518789	0.0585871	0.140201	0.0364601	-0.159911	-0.54143	0.0199792	-0.158208	1.37238	-1201.65	8.45559	7.78426	-0.711452	-2.14774	0.416391	-1.082	-0.0969103	0.952578	-1233.16	6.71e-13	3.43e-10	0.462451	0.0986547	7.14192	0.601989	0.0927288	0.0742608	-0.212689	0.390542	-0.0685481	0.263463	-0.991332	1.10993	8.05442	0.399535	-0.458019	1.50302	322.655	1163.99	1242.12	739.618	1648.63	2035.64	1369.29	1680.23
FBgn0004620	GluRIIA	6.3555	6.35375	0.083374	-0.00867034	0.0933053	-0.0392765	-0.00434855	-0.0445246	0.00768267	-0.00807251	-0.00453013	73.6971	-867.35	6.41002	6.44637	-0.279087	0.0252377	0.0485541	-0.0731546	-0.0143209	69.0947	-882.189	5.7e-06	0.000222854	-0.0947214	0.397089	6.34444	0.0251076	-0.0892221	0.24611	-0.0475134	0.141839	-0.00823016	0.00738129	-0.12427	0.277934	6.43074	0.0300552	-0.000127624	0.0705764	649.987	576.884	590.966	635.3	536.302	610.889	436.617	523.93
FBgn0004649	yl	4.82012	5.07825	0.192295	2.9547	-0.638076	-0.130554	-0.0035726	-0.0603944	-0.277315	0.497135	0.0374051	0.760477	-1014.73	5.3657	5.3252	-0.228922	1.7846	2.8181	0.330049	-0.047097	0.670311	-1039.94	2.95e-10	4.7e-08	0.871448	3.21017	6.68775	1.82258	-0.431906	0.211446	-0.157365	0.119218	0.14724	0.23379	0.744811	1.12981	5.38246	0.46224	0.465141	4.40738	75.9877	69.2715	159.78	97.0162	112.226	205.94	59.4348	76.2275
FBgn0004872	piwi	5.13014	5.12184	-0.620191	1.62137	-0.279735	-0.261397	-0.0148216	0.0539949	-0.141239	0.212983	0.0445172	1.79748	-968.073	5.36862	5.38945	0.014895	0.624097	1.22721	0.136082	-0.0440455	1.60922	-981.106	3.07e-05	0.000907943	-0.754718	1.21293	5.14631	0.0453372	-0.276822	0.0492057	-0.0954533	0.135927	0.00225596	0.143148	0.556788	1.37022	5.38162	0.0496924	0.557352	2.63984	125.087	149.899	158.685	138.744	152.945	141.584	130.299	188.958
FBgn0005391	Yp2	5.30682	5.2818	4.47653	3.75688	-0.0471389	-0.0191183	-0.0350119	-0.358826	-0.304137	0.486805	0.0409452	0.51774	-1101.77	6.64917	6.66395	1.66095	1.35892	3.62168	-0.409056	-0.163425	0.46319	-1125.34	1.43e-09	1.86e-07	0.821465	4.29759	8.6178	3.29798	-0.0103845	0.349034	-0.324568	0.125024	0.186047	0.192053	1.38746	0.174866	6.66641	0.115934	0.804812	5.13695	61.9592	121.509	140.081	52.1593	137.055	346.533	114.298	134.203
FBgn0005585	Calr	10.1092	10.212	-0.129483	-0.0249538	-0.115453	-0.0308308	0.00573999	0.0409909	-0.00183085	0.030119	0.00339279	41.9307	-1524.48	10.0397	10.1307	0.163649	-0.0272702	0.0849918	-0.0408914	0.0203497	38.5522	-1539.37	5.44e-06	0.000216646	-0.0924298	0.0528722	10.257	0.218974	-0.077704	0.133957	0.00181735	0.146573	0.0177957	0.0279561	-0.0191346	0.190154	10.057	0.189147	-0.00992729	0.108816	16942.9	19538	18843.1	17115.5	18641.5	18745.5	27796	27651.3
FBgn0005655	PCNA	5.69027	5.68328	0.057579	1.58349	-0.17261	-0.081157	0.0024998	-0.0255706	-0.163097	0.179698	0.0199827	2.26715	-1056.61	5.94955	6.05698	-0.316118	0.347772	1.32899	0.161325	-0.0447099	1.83347	-1069.86	2.5e-05	0.000775557	0.944335	0.95284	5.6723	0.0345293	-0.0251344	0.117334	0.166448	0.68143	0.0312004	0.341608	0.0505898	0.266577	5.98581	0.157092	0.767662	0.716144	267.71	247.56	295.483	246.192	315.823	285.147	346.322	403.684
FBgn0005696	DNApol-alpha73	4.46633	4.47622	0.200456	1.53629	-0.0144545	0.0158166	0.00726647	-0.0279353	-0.171478	0.179971	-0.013503	1.80521	-882.496	4.66265	4.83893	0.197587	0.291382	1.47663	-0.0814396	-0.0317416	1.66633	-897.918	3.29e-06	0.000142118	1.12184	0.50387	4.47732	0.0365877	0.0262685	0.0616785	-0.225513	0.337539	0.0419998	0.194599	0.200445	0.177656	4.83873	0.163561	0.361146	0.587275	68.9734	72.6783	80.9843	62.5911	99.3153	99.0095	62.8637	76.2275
FBgn0010391	Gtp-bp	8.12759	8.18999	-0.106895	-0.0418121	-0.131443	-0.0584074	0.00157445	0.0386211	-0.000460544	0.0422641	0.00234636	41.3205	-1204.99	8.09778	8.1376	0.125912	-0.061475	0.112955	-0.0185712	0.0118362	33.0297	-1224.95	4.51e-08	3.74e-06	-0.0739469	0.0546152	7.89415	0.28233	-0.101661	0.03949	-0.0162591	0.0795044	0.0426639	0.0980028	-0.119682	0.307953	8.09626	0.117132	0.0479445	0.332139	3043.01	3149.01	2753.47	2892.75	2912.92	2956.42	3841.54	3309.99
FBgn0010407	Ror	5.09655	5.09445	-0.103633	-0.0963572	-0.119223	0.0725481	-0.0056915	0.039734	0.0118332	-0.00192722	0.00066943	81.8552	-696.318	5.02389	5.03258	0.200461	-0.00809513	-0.131385	0.0298032	0.00587085	81.4227	-709.344	3.09e-05	0.000907943	-0.0962996	0.0123312	5.09954	0.0330399	-0.077851	0.188593	-0.0182848	0.142676	-0.00216878	0.00959021	0.0336891	0.122105	5.07922	0.0840229	-0.13765	0.236623	144.961	151.035	144.458	190.903	148.973	145.544	107.44	188.958
FBgn0010431	mtrm	4.56244	4.61447	0.312084	2.54365	0.0990169	0.048902	0.012439	-0.0738288	-0.273649	0.19746	0.0371502	1.32939	-939.385	5.10175	5.25472	-0.495874	0.654824	1.87414	0.0711264	-0.0505362	1.24153	-960.087	2.22e-08	2.02e-06	0.857887	0.848553	4.56734	0.0725787	0.0559843	0.257366	-0.16048	0.226012	0.120668	0.10437	0.032543	0.699502	5.17781	0.230373	0.819235	1.88591	154.313	116.967	147.742	113.707	93.3563	178.217	123.441	124.541
FBgn0011703	RnrL	5.39998	5.39025	-0.00273611	1.80066	0.191795	0.135321	0.00215636	0.0234288	-0.182961	0.174896	0.00425835	1.83737	-1056.53	5.49989	5.66065	-0.126987	0.707827	1.58155	0.106506	-0.018098	1.61316	-1073.16	1.06e-06	5.53e-05	0.794045	1.18566	5.40603	0.0222767	0.222956	0.232921	-0.0427625	0.301957	0.447175	1.06333	0.215407	0.662706	5.61413	0.176743	0.90217	0.686075	230.301	223.713	236.387	218.026	217.5	312.87	203.45	181.443
FBgn0011761	dhd	5.26082	5.5139	0.418616	3.57781	0.457125	0.341939	0.0338225	-0.109599	-0.360702	0.321322	0.00799081	0.851509	-1124.15	5.78592	5.85377	-0.26796	1.92364	2.86277	0.40479	-0.0262029	0.667649	-1148.26	8.54e-10	1.2e-07	0.244345	3.85817	7.62859	3.59539	0.43653	0.0963216	-0.906498	1.76642	0.109233	0.279246	-0.110183	1.35187	5.80454	0.0980642	-0.0174509	1.5589	192.892	241.882	474.962	246.192	340.651	575.245	434.331	376.843
FBgn0013771	Cyp6a9	7.3441	7.98676	0.080338	-0.14752	0.322148	-0.111632	-0.0169457	0.0483398	0.0298287	-0.0431335	0.0394537	27.1715	-1155.14	7.32467	7.87472	0.444567	0.0730202	-0.0112446	0.261794	-0.00643526	17.9833	-1185.91	1.38e-12	6e-10	0.19289	0.453319	7.84519	0.495787	0.308605	0.703223	0.0262401	0.0294368	0.0231919	0.0954546	0.176078	0.203777	7.70058	0.257626	0.0965892	0.281009	2404.72	2006.6	1910.79	2376.38	1762.85	1829.7	3313.49	2388.82
FBgn0014073	Tie	7.2914	7.27881	0.033675	0.06435	0.0348726	0.0436067	0.0282641	-0.00105868	0.0500349	0.00253027	-0.0080085	44.0265	-1106.54	7.26355	7.25634	0.0106525	0.36624	0.0663637	0.00906675	0.0330935	31.6718	-1123.84	5.6e-07	3.23e-05	0.0322748	0.0201626	7.3369	0.165105	0.0436723	0.0115256	-0.0776428	3.60412	-0.0221493	0.0183336	0.190711	0.230281	7.259	0.0211267	-0.115511	0.117903	2006.07	1712.48	1725.84	1745.25	1529.45	1789.1	1418.43	1538.51
FBgn0014868	Ost48	8.09715	8.19239	-0.124022	0.0705264	-0.0937651	0.00123748	-0.011945	0.0345366	-0.0139837	0.0387934	-0.00779394	30.8837	-1207.83	8.03166	8.03438	0.123573	0.0492803	0.0779104	0.0163354	0.00220165	28.9397	-1227.53	5.74e-08	4.62e-06	0.118155	0.280355	8.09177	0.109105	-0.0538227	0.106212	-0.0129236	0.04017	0.0368635	0.0370751	0.149157	0.109078	8.01008	0.0662443	0.0535719	0.0573832	2571.89	2842.4	2487.53	2299.18	2783.81	2597.02	3811.83	3306.77
FBgn0014906	Hydr2	8.68257	8.74627	0.118242	0.0408618	-0.0261773	-0.0151718	0.00023153	-0.0177445	-0.0110443	0.00882053	0.00598344	163.79	-1175.96	8.73935	8.76326	-0.00643541	-0.0221451	0.00953502	0.0416588	-0.00343268	177.205	-1189.83	1.41e-05	0.000472161	0.145249	0.142044	8.6135	0.113604	0.0650675	0.138513	-0.016468	0.00629367	0.0511847	0.0521385	-0.0322594	0.0298773	8.76792	0.0312954	-0.000838385	0.0394313	6226.31	5867.63	6664.79	6231.99	7127.86	6531.66	6042.92	6687.62
FBgn0015036	Cyp4ae1	5.84695	6.04179	0.0135929	0.00753469	-0.183849	-0.196955	-0.00287549	0.0361063	-0.00751513	0.0745904	-0.00541368	17.4591	-923.446	5.78852	5.93993	0.0376514	-0.041775	0.186291	-0.237239	0.0161655	16.6007	-936.49	3.04e-05	0.000905811	0.000936833	0.0446408	6.00672	0.114695	-0.204462	0.0185224	-0.157643	0.228197	-0.0325255	0.133589	0.0456137	0.0915443	5.94009	0.321655	-0.114084	0.271289	216.273	335.001	292.2	255.58	270.138	324.751	406.9	268.407
FBgn0015038	Cyp9b1	6.84978	6.86176	-0.0567832	-0.0399403	-0.383988	-1.12628	-0.0715332	0.143979	0.132092	0.00125081	0.122098	5.2583	-1100.55	6.29192	6.22913	0.975635	0.766213	-0.290415	-0.253293	0.0250892	4.03269	-1120.06	6.91e-08	5.46e-06	-0.0106084	0.088923	6.84059	0.104745	-0.631768	0.445915	0.141743	0.0242096	0.0852317	0.0788191	0.748825	0.018944	6.27949	0.102546	-0.255619	0.0570972	473.462	526.917	862.373	600.875	584.967	622.77	380.611	330.677
FBgn0015553	tos	3.82618	3.63536	0.083042	2.7349	-0.0572584	-0.10921	0.0231165	-0.0597487	-0.225082	0.267245	0.0628999	1.29938	-835.726	4.06596	4.07283	-0.173804	1.31229	2.03336	0.0528903	-0.0182958	1.17916	-854.721	1.13e-07	7.94e-06	0.134174	2.59009	3.73366	0.0970209	-0.0971739	0.0679993	-0.134069	0.4429	0.109415	0.289556	0.909097	1.81543	4.08809	0.0617895	-0.045919	2.13668	29.226	32.9323	54.7191	37.5547	37.7398	55.4453	56.0058	41.8714
FBgn0015568	alpha-Est1	7.58557	7.62597	-0.451413	0.090565	-0.275517	0.00503476	-0.00635253	0.0773595	0.00362428	0.0370937	0.0286924	23.4345	-1170.43	7.39804	7.50407	0.107311	0.0290345	0.0713349	0.171276	0.0153296	16.0383	-1186.94	1.18e-06	6.03e-05	0.0504633	0.332662	7.5892	0.0262679	0.0602176	1.05322	0.0877603	0.11213	0.00347461	0.0287476	0.0821713	0.13712	7.45082	0.0666615	0.108518	0.123328	1458.96	1962.31	1277.14	1146.46	1158.02	1221.78	2621.99	2009.83
FBgn0017577	Mcm5	4.56282	4.70881	0.265663	2.15226	0.801296	0.235694	0.0266091	-0.0522723	-0.235574	0.113542	-0.0450496	1.71299	-940.348	5.01682	5.06499	0.192085	0.736082	1.7977	0.265823	-0.0476607	1.26516	-958.983	1.59e-07	1.07e-05	1.25161	1.3548	4.61885	0.10946	0.122515	0.757594	-0.0743516	0.215692	0.468197	0.819003	0.357793	0.562998	5.02222	0.099824	0.95683	1.13381	113.397	131.729	129.137	125.182	113.219	126.732	112.012	146.013
FBgn0019686	lok	5.97176	6.02838	0.121155	1.36436	0.15685	0.444536	0.00583133	-0.0318482	-0.134624	0.171009	-0.0435005	2.19733	-1118.79	6.39283	6.37739	-0.130442	0.497422	1.06654	-0.0430237	-0.0410742	2.09858	-1132.46	1.69e-05	0.000558997	0.797405	0.916345	6.05972	0.103067	0.0467475	0.399544	-0.0792834	0.128129	0.0103946	0.349868	0.179719	0.410682	6.39421	0.1271	-0.705289	1.66339	438.39	372.476	484.811	472.563	458.836	507.919	413.757	455.218
FBgn0020248	stet	4.42774	4.38943	0.144719	1.77267	0.501721	0.360651	-0.025347	0.000629926	-0.183425	0.0781211	0.0135732	2.84143	-832.161	4.82822	4.79833	-0.121046	0.433228	0.957649	0.598377	-0.0822824	2.19031	-853.999	7.49e-09	8.02e-07	0.883125	1.30981	4.42272	0.114317	0.373349	0.189521	0.0785364	0.374514	0.0237045	0.0670507	0.329072	0.238871	4.79854	0.0709568	0.39855	0.397023	114.566	95.3902	128.043	90.7571	91.37	95.0491	81.1513	112.731
FBgn0020633	Mcm7	4.82764	4.93031	0.399611	1.25684	-0.0519429	0.0879113	-0.0422605	-0.0630549	-0.115098	0.286336	0.00815795	1.63088	-924.387	4.84567	4.91009	0.361465	0.672196	1.69883	0.177454	-0.0499617	1.35985	-940.61	1.55e-06	7.54e-05	0.603741	0.502709	4.813	0.240034	0.0363198	0.129588	-0.0963372	0.0343654	0.189646	0.233575	0.0738556	0.872101	4.9051	0.080417	0.693301	0.692194	93.5233	99.9326	98.4944	77.1957	84.418	134.653	121.155	113.804
FBgn0020930	Dgkepsilon	7.85614	7.74299	-0.0538229	0.033597	-0.118745	0.0269363	-0.0100232	0.0170043	-0.000759578	0.0237621	-0.00719414	126.118	-1059.05	7.79711	7.70615	0.0655833	0.0418004	0.0492111	-0.0317141	-0.0033691	100.054	-1073.8	6.19e-06	0.000240527	-0.0325064	0.0285399	8.04179	0.257231	-0.0409969	0.151583	0.0246662	0.038806	0.00241205	0.0355988	0.042396	0.016694	7.81806	0.118954	-0.0214852	0.0972641	2513.44	2588.03	2563.04	2588.14	2721.24	2452.47	2207.09	2337.29
FBgn0022702	Cht2	5.73858	5.71906	-0.0389853	0.726884	0.117495	0.199841	-0.0211147	0.0237871	-0.0948965	0.0501753	-0.00800311	7.42004	-938.4	5.76085	5.72749	0.156263	0.0702421	0.491452	0.113201	-0.0251751	7.82802	-951.454	3.01e-05	0.000899706	0.445871	0.908425	5.73461	0.0135613	0.169532	0.043409	-0.078095	0.0859358	0.00791806	0.0683721	0.0878152	0.0625762	5.77274	0.0493898	0.15303	0.339846	284.077	252.103	276.879	231.587	242.329	250.494	310.89	282.364
FBgn0022772	Orc1	4.16635	4.22752	-0.303385	1.93327	-0.052499	-0.201832	0.0302983	0.0075168	-0.186922	0.317979	0.0289942	1.29265	-911.469	4.64307	4.65345	0.0395635	1.01306	2.36236	-0.0966235	-0.0311897	1.02776	-929.731	2.26e-07	1.44e-05	-0.1429	1.81901	5.18968	1.07578	-0.0757836	0.162797	0.0430081	0.178365	0.251136	0.233564	0.728692	1.67319	4.66065	0.224112	0.620766	3.72814	85.34	69.2715	84.2674	67.807	76.4727	128.712	67.4356	66.5649
FBgn0023000	mth	6.51921	6.49858	-0.26578	0.040616	-0.00138155	-0.0476833	-0.0450408	0.0579564	-0.0623071	0.0359353	0.0403593	22.0387	-954.017	6.34423	6.30488	0.208553	-0.32436	0.266974	0.280385	-0.0277092	12.9719	-990.117	7.77e-15	7.63e-12	-0.0926421	0.447974	6.51189	0.0239222	-0.0276856	0.096216	-0.0057216	0.108321	0.0960288	0.094817	-0.00698733	0.519851	6.3299	0.0679824	0.269897	0.0468677	476.969	792.647	530.775	699.977	537.296	457.424	532.627	638.808
FBgn0023507	D2hgdh	9.73878	9.7998	-0.198905	-0.316009	-0.0490728	-0.0552415	-0.00319725	0.0603273	0.0384962	-0.00130143	-0.0370074	27.5187	-1474.78	9.68861	9.70415	0.194214	0.00906274	-0.106727	-0.30795	0.00771454	22.4482	-1490.99	1.57e-06	7.59e-05	-0.227165	0.0571336	9.7888	0.0406384	-0.0674154	0.0382516	-0.00321674	0.096297	0.0986503	0.1233	0.116389	0.158516	9.66567	0.0958953	-0.101837	1.27179	14237.8	15080.7	12087.5	14089.3	13372.8	15041.5	19335.7	13169.1
FBgn0023511	Edem1	7.66035	7.67909	-0.114856	0.0772196	-0.040191	-0.0252729	-0.0111306	0.0372431	-0.00828385	0.0237239	-0.00162077	69.5373	-1087.76	7.55602	7.58796	0.0591693	-0.0132869	0.110563	-0.0573291	0.0050982	46.8205	-1106.89	9.88e-08	7.23e-06	0.029697	0.15338	7.67408	0.0262332	-0.0310253	0.0444717	-0.0213152	0.168316	0.0139121	0.0204737	0.0415162	0.106488	7.58346	0.0234621	-0.153178	0.206146	1794.48	1862.38	1826.52	1904.86	1914.8	1697.02	1963.63	2192.35
FBgn0023513	CG14803	5.91835	5.93207	-0.0193918	0.488113	-0.0501504	0.0455124	0.00055929	0.0301469	-0.0695873	0.0585115	-0.0172509	9.92323	-974.217	6.03074	5.89129	0.159862	0.116818	0.246399	0.184054	-0.00650359	9.23792	-994.559	3.13e-08	2.75e-06	0.222913	0.297342	5.91646	0.0673081	-0.141917	0.473567	-0.105097	0.194019	0.228817	0.23343	0.119959	0.00940547	6.01956	0.220471	0.261302	0.0944628	350.712	384.968	432.281	427.706	371.439	386.137	326.891	425.156
FBgn0023545	PIG-K	7.22648	7.28408	-0.0952781	-0.0443637	0.0156232	0.0183649	-0.011757	0.0260307	-0.00295103	0.00418584	-0.0209792	72.1693	-1011.16	7.24435	7.2798	0.0773489	-0.0466971	0.00394822	-0.161722	-0.0104837	59.0775	-1025.6	8.22e-06	0.000306533	-0.090341	0.0739433	7.21323	0.0524575	0.0154102	0.0141324	-0.156166	0.309167	0.0313396	0.0912547	0.00827296	0.306478	7.26378	0.0404634	-0.123107	0.112558	1343.23	1451.29	1244.31	1309.2	1379.49	1296.03	1461.87	1452.62
FBgn0024177	zpg	4.1847	4.20706	0.506733	2.13358	0.0520437	-0.0694214	0.0045725	-0.127343	-0.200152	0.277084	0.0504344	1.30947	-870.616	4.63569	4.76687	-0.386602	0.895644	2.00525	0.282837	-0.0642251	1.05475	-889.835	9.1e-08	6.77e-06	0.948389	0.892642	4.25159	0.111819	-0.00138971	0.0883841	0.0777229	0.347155	-0.198996	0.59373	-0.0943687	1.8769	4.75236	0.216716	-0.277944	2.13134	39.7474	57.9155	71.1349	41.7274	67.5344	76.2373	64.0067	70.8594
FBgn0024332		4.99304	4.99053	-0.354052	1.40769	0.152612	-0.0941518	-0.0112492	0.0372628	-0.16662	0.159841	-0.0129636	2.30522	-942.082	5.10088	5.03213	-0.389257	0.558603	1.32547	0.103426	-0.0244115	1.86107	-955.384	2.39e-05	0.000752923	-0.13043	1.42122	4.95557	0.0581581	-0.282115	0.288695	-0.150682	0.0969302	0.109315	0.0965194	0.105271	0.757774	4.98816	0.196516	0.739015	0.731412	128.595	146.492	135.703	128.312	129.11	136.633	126.87	138.498
FBgn0025621	CG16989	7.25601	7.21399	-0.134799	0.149652	-0.0315271	-0.0531272	0.00694465	0.0510339	-0.0216002	0.0392652	-0.00080027	23.183	-1125.97	7.15084	7.14969	0.132024	-0.0340871	0.161992	-0.0678169	0.0184642	16.6315	-1144.55	1.67e-07	1.1e-05	0.0441976	0.290966	7.23129	0.0602206	-0.271468	0.296903	0.0589173	0.183359	-0.016942	0.0354987	0.00376745	0.235843	7.1585	0.0292392	-0.155158	0.32428	1677.57	1567.13	1566.06	1730.64	1470.86	1599	1208.13	1355.99
FBgn0026713	l(1)G0007	7.13772	7.08402	-0.170889	0.156422	-0.174878	0.105949	-0.00829229	0.0515392	-0.023731	0.0539875	-0.0152122	24.7451	-1086.31	7.09893	7.04313	0.0774943	-0.036722	0.142377	-0.0124747	0.00326219	19.6382	-1101.75	3.25e-06	0.00014068	-0.162437	1.18387	7.11406	0.0215696	-0.00848812	0.724048	0.0348813	0.101036	0.0360458	0.0353121	0.0598479	0.057873	7.18385	0.125398	0.136639	0.226234	1015.9	1160.58	1169.89	1090.13	1048.77	1117.82	1144.12	1170.25
FBgn0027527	Osi6	5.76983	5.62476	0.112545	-0.513835	0.177993	0.0915824	0.0142157	0.00741764	0.107152	-0.0304099	-0.00789519	11.6649	-948.704	5.61889	5.5791	0.276541	0.285125	0.075982	-0.0731371	0.0264846	8.07475	-963.812	4.43e-06	0.000183535	-0.877122	1.03077	5.57199	0.185526	0.147667	0.149684	-0.00671166	0.0685723	-0.0392896	0.0264204	0.222854	0.303688	5.61389	0.0731667	0.0457941	0.315168	499.181	463.324	456.357	456.915	457.843	562.374	318.89	273.775
FBgn0027657	glob1	8.90434	8.6962	-0.0702647	-0.00877265	0.0390108	0.0546992	-0.00860797	-0.0155316	0.0456817	-0.0272466	-0.00140085	17.8234	-1349.78	8.88542	8.83703	-0.165615	0.143762	-0.0653285	-0.0935329	-0.0144206	18.1699	-1362.92	2.79e-05	0.000850765	0.036146	0.263102	8.81311	0.118214	0.0484446	0.0283632	-0.142237	0.210437	-0.0384513	0.035042	-0.0499773	0.153196	8.90613	0.0760294	-0.0992229	0.0366054	9162.95	7536.96	7103.64	7860.4	5928.13	6938.59	7309.33	3227.32
FBgn0027794	Lrpprc2	7.17543	7.11038	-0.36493	0.189841	-0.33268	0.0866501	0.0160813	0.0865693	-0.0364037	0.0675905	-0.0175986	13.0838	-1156.72	7.05278	6.97808	0.112371	-0.0610194	0.160046	-0.0622461	0.0323156	10.034	-1178.14	1.12e-08	1.13e-06	-0.164782	0.698651	7.02522	0.215595	-0.209857	0.180195	-0.14775	0.20816	0.0169537	0.194736	-0.0189996	0.144585	7.00114	0.0489573	-0.00455344	0.104715	1158.52	1261.65	1282.62	1178.8	1148.08	1123.76	1241.27	1128.38
FBgn0027836	Dgp-1	8.07586	8.05052	0.0557581	0.0560987	-0.126436	-0.0480882	0.00125713	0.0163257	-0.00657548	0.0554855	0.00232034	22.2366	-1247.23	7.95286	7.89451	0.215044	0.0633385	0.308041	-0.0174011	0.0181569	17.176	-1263.24	1.89e-06	8.73e-05	-0.00135829	0.358515	7.99754	0.0850121	-0.108353	0.0804702	-0.106635	0.133737	0.0441772	0.0758903	0.120765	0.0556018	7.93502	0.0428374	0.298551	0.329948	4738.12	3318.22	4231.98	4237.42	3463.12	4904.93	2734	2825.79
FBgn0027934	alpha-Est4aPsi	6.81119	6.6814	-0.14975	-0.185306	-0.531994	0.175074	-0.00395275	-0.0528134	0.00131195	0.0547385	-0.00111085	20.0449	-1013.32	6.82338	6.73483	-0.378187	-0.216534	-0.0881464	0.140115	-0.00610373	17.1441	-1033.41	3.97e-08	3.34e-06	-0.173595	0.200822	6.73835	0.102023	-0.0788746	0.327476	-0.034063	0.0328862	0.0170341	0.0906194	-0.378317	0.196814	6.92125	0.197313	0.00142728	0.205934	427.869	590.511	664.29	681.2	550.207	516.83	914.381	902.92
FBgn0027951	MTA1-like	8.19531	8.13925	-0.0293115	-0.0636853	0.0169398	0.00589431	0.0465319	-0.0593625	-0.0574228	0.0704118	0.025112	19.6855	-1305.39	8.17386	8.12972	-0.432025	-0.475966	0.5699	0.223065	0.0425705	14.3649	-1337.53	3.64e-13	2.04e-10	0.127077	0.622098	8.17005	0.0343557	0.00373743	0.0600424	-0.0656846	0.020719	0.00280143	0.182238	-0.155648	0.326086	8.16249	0.0409873	0.530755	0.247441	3635.72	4133.58	4067.82	4919.66	3843.5	3097.02	2849.44	2581
FBgn0028336	l(1)G0255	9.01092	9.03276	-0.178277	-0.0417421	-0.139979	-0.108059	-0.0126092	0.0325532	-0.000904417	0.0290317	0.00353111	58.1186	-1295.65	8.91767	8.95237	0.0139657	0.00782935	0.0894738	-0.0469567	-0.00468464	50.8014	-1311.6	2.01e-06	9.23e-05	-0.28539	0.288218	9.01991	0.0374941	-0.125867	0.121653	-0.0319108	0.0550571	-0.0979273	0.154144	0.106721	0.170276	8.96111	0.0431438	-0.0658251	0.156082	6724.33	7641.44	6202.96	6406.2	5919.19	6721.76	9174.67	7053.73
FBgn0028424	JhI-26	8.09719	8.18692	0.0353654	-0.317571	-0.0184293	-0.128919	0.011463	-0.00364025	0.0483054	-0.00177521	0.0111339	57.4971	-1181.36	8.05499	8.11987	-0.104872	0.00985997	-0.0158514	-0.0398482	0.0188037	46.0516	-1198.37	7.41e-07	4.1e-05	-0.303305	0.437033	8.11823	0.261403	-0.0905757	0.0836045	0.00379905	0.123546	0.0049051	0.0192098	0.0134353	0.0331274	8.13547	0.0899084	0.0228649	0.0509505	2909.74	3730.44	3034.72	3537.44	3163.19	3180.19	4246.16	2674.4
FBgn0028543	NimB2	8.41694	8.46099	-0.268479	-0.153688	-0.0976191	-0.00142369	-0.00182301	0.0940416	0.00135283	0.0421144	0.000863932	17.1917	-1346.29	8.30724	8.32444	0.312973	-0.131511	0.0857131	0.0673019	0.0183068	12.0626	-1364.35	2.74e-07	1.72e-05	-0.27916	0.19161	8.60896	0.557908	-0.00927395	0.0613326	0.108373	0.121875	0.0188865	0.0342442	0.0923944	0.265537	8.28061	0.110821	0.0876844	0.0529701	5512.03	5003.44	4158.65	5189.85	4203.02	4980.18	5752.6	3467.81
FBgn0028969	deltaCOP	8.23221	8.30676	-0.0259058	0.0332848	-0.0625194	-0.0787371	-0.00739458	0.0123218	-0.0106962	0.027046	-0.000983789	63.5313	-1178.56	8.23593	8.21712	0.0368844	0.0528735	0.119038	-0.00224246	-0.00603124	58.0815	-1194.51	1.99e-06	9.17e-05	-0.00964811	0.0844625	8.42712	0.387286	0.0457225	0.653892	0.0076576	0.0390003	0.0236286	0.0155363	0.0672047	0.0429558	8.2223	0.0435765	0.21033	0.182678	3649.75	3516.95	3231.71	3219.27	3376.72	3410.88	3473.51	3927.33
FBgn0028988	Spn42Dd	7.96381	7.8083	-0.220502	-0.245819	-0.375435	-0.719057	-0.088429	0.0807871	0.09702	0.0149411	0.0913539	10.5989	-1173.16	7.42105	7.44649	0.435442	0.459911	-0.148637	-0.15569	-0.0283427	9.26629	-1189.82	1.02e-06	5.38e-05	-0.203201	0.032526	7.79617	0.273447	-0.253151	0.39203	0.0928353	0.0142715	0.0600546	0.0682894	0.463971	0.135945	7.33687	0.159148	-0.150236	0.0416701	1415.71	1832.86	1526.66	1223.66	2008.15	1483.16	1163.55	1324.86
FBgn0028990	Spn27A	7.64601	7.68465	-0.139367	0.0851597	-0.102854	-0.0338379	0.0142546	0.0447928	-0.0140488	0.0307225	0.00679634	27.3481	-1183.05	7.64646	7.64259	0.133857	-0.0127264	0.0777668	0.0287293	0.0227382	20.3794	-1199.27	1.56e-06	7.54e-05	-0.00947374	0.346923	7.65771	0.154889	0.0172636	0.0656699	0.0158492	0.197935	-0.00488722	0.0330587	0.0630049	0.154334	7.57021	0.0967005	0.0619569	0.0465098	2203.64	1887.36	1650.33	2326.3	1972.4	2314.84	2940.88	1568.57
FBgn0029172	Fad2	3.26303	3.28371	3.11263	3.2032	-0.989585	0.691362	-0.00809772	-0.216709	-0.217191	0.550383	0.0151277	0.547916	-791.456	3.43054	3.51769	2.09579	2.33039	3.41843	0.659601	-0.0739057	0.522284	-804.568	2.85e-05	0.000861089	-0.00252871	4.22263	3.32147	0.0987031	0.173134	1.49827	-0.200887	0.0408541	0.50486	0.588135	1.88557	0.72199	3.46417	0.0685701	0.176233	4.16065	7.01425	7.94919	14.227	8.34548	14.8973	42.5741	18.2876	85.8901
FBgn0029603	CG14053	7.08564	7.04556	-0.0121514	-0.126488	0.0161655	0.0155023	-0.00854637	0.00054555	0.0058682	-0.0287462	-0.0131528	86.7727	-964.94	7.10715	7.06712	-0.0288733	-0.0650984	-0.163406	-0.0610684	-0.0126385	72.3867	-978.061	2.83e-05	0.000858751	-0.138114	0.121411	7.04346	0.0356857	-0.856539	1.2989	0.00870096	0.0191808	-0.0235864	0.0146171	0.0110882	0.0768263	7.12027	0.0716785	-0.0407359	0.256685	1326.86	1275.28	1311.07	1119.34	1347.71	1231.68	1214.98	1261.51
FBgn0029697	CG15570	4.46168	4.42052	0.176001	1.54278	0.376685	-0.0630692	0.0255617	-0.0117541	-0.131946	0.0969555	0.00897812	2.36229	-907.693	4.90583	4.87635	-0.229139	0.443505	0.810675	-0.0214954	-0.0170613	1.98241	-922.776	4.53e-06	0.000186505	0.880254	0.677174	4.42394	0.818633	0.168942	0.805456	0.0174036	0.220187	0.0229674	0.08225	0.161537	0.207117	4.94195	0.102755	0.594418	0.552197	92.3543	96.5258	93.0225	128.312	134.076	110.891	67.4356	101.995
FBgn0029733	CG6927	3.65152	3.47416	-0.0888685	2.7897	-0.388717	-0.229311	-0.0259873	-0.0264506	-0.199852	0.417129	0.106468	1.00991	-798.418	3.75935	3.74	-0.498254	1.74773	3.12841	0.64219	-0.0608707	0.793509	-816.71	2.2e-07	1.41e-05	-0.202571	2.92584	3.59181	0.184702	-0.236077	0.414198	-0.515769	1.23151	-0.0712563	0.553185	0.879798	1.12886	3.74441	0.128964	0.521043	2.47745	36.2403	38.6103	51.436	20.8637	38.733	53.4651	27.4314	37.5769
FBgn0029906	xit	6.14343	6.36689	-0.185109	-0.024087	-0.222955	-0.19704	-0.015232	0.0807391	-0.0208892	0.0629812	-0.0071083	25.4398	-949.064	6.13609	6.24048	0.337014	-0.0623952	0.0969098	-0.210955	-0.0041157	16.2436	-975.81	6.72e-11	1.47e-08	-0.199141	0.251001	6.13505	0.793368	-0.177833	0.0939562	0.0177126	0.0475123	0.126234	0.249012	0.10916	0.226432	6.13474	0.237747	-0.196556	0.380356	386.953	454.239	451.98	400.583	421.097	471.285	605.777	512.12
FBgn0029924	CG4586	4.81117	4.45322	-0.190835	1.68835	0.00258016	0.0468879	-0.0303167	0.0146874	-0.171805	0.140365	-0.00908265	1.80158	-857.211	4.71491	4.78657	0.500062	0.34067	1.25519	-0.37684	-0.0454843	1.82346	-870.841	1.76e-05	0.00057354	-0.219144	1.33508	4.44591	0.462125	0.0209315	0.0489161	-0.0615206	0.116273	0.177924	0.259755	0.266753	0.136637	4.73352	0.187113	0.107545	0.733265	93.5233	89.7122	76.6068	73.023	79.4522	87.1284	80.0083	85.8901
FBgn0030054	Caf1-180	5.21517	5.42278	0.52252	1.56274	0.00829309	0.0395705	0.0241243	-0.0529425	-0.173989	0.248969	-0.00976858	2.13095	-1054.21	5.41699	5.47093	-0.215366	0.509614	1.56829	-0.095954	0.0146432	1.67954	-1068.09	1.39e-05	0.000469263	0.449227	1.05259	5.38923	0.33738	0.0026063	0.0367805	-0.087683	0.115433	0.0971138	0.18298	0.376305	0.370791	5.4213	0.100237	-0.539966	1.8144	149.637	147.628	160.874	161.694	145	223.761	146.301	166.412
FBgn0030078	CG10970	5.48896	4.7842	0.195407	0.192062	0.107963	0.093559	0.0019837	-0.0200979	-0.0394225	-0.022963	0.0468232	14.9752	-828.408	5.54967	4.93439	-0.057616	-0.151207	-0.0548825	0.344646	-0.00749809	12.9904	-841.66	2.5e-05	0.000775557	0.173373	0.0237211	4.87074	0.874391	0.117416	0.0361528	-0.0311202	0.032331	0.0119217	0.0823628	-0.0740712	0.22226	5.31914	0.499829	0.152472	0.250739	313.303	291.849	354.58	258.71	333.699	275.246	174.875	98.7737
FBgn0030181	CG12645	5.00131	5.06499	-0.0575984	0.0292788	-0.0213138	0.194286	-0.00355884	-0.00831944	-0.0157483	-0.0155275	-0.0528561	48.4298	-710.996	5.10946	5.12649	-0.215344	-0.0966281	-0.130216	-0.180503	-0.0142601	34.1728	-725.409	8.48e-06	0.000313158	0.0550845	0.210354	5.00696	0.0463644	0.173845	0.139569	-0.00491914	0.0397362	0.00696192	0.0717679	-0.123683	0.0317062	5.1239	0.0694304	-0.171895	0.0389406	146.13	163.526	131.326	131.441	162.877	140.594	201.164	188.958
FBgn0030262	Vago	6.79191	6.73635	0.0800653	-0.27475	-0.0862734	-0.280092	-0.00300065	-0.00472542	0.0313857	-0.0414968	0.0213541	17.3456	-1040.98	6.77706	6.71162	0.0735551	-0.0803448	-0.37393	-0.209595	0.000727821	13.6271	-1054.26	2.45e-05	0.000764589	-0.0519891	0.878902	6.81405	0.0995809	-0.066936	0.186859	0.010579	0.0208725	0.122302	0.191088	-0.0659372	0.0278582	6.71451	0.0395253	-0.299203	0.126669	888.471	1079.95	1097.67	1092.21	764.727	1309.9	817.228	389.726
FBgn0030289	GCS1	7.35692	7.39918	-0.178755	0.0738829	-0.151636	-0.0979153	-0.0106791	0.0506174	-0.0185868	0.0484033	0.0112981	32.7185	-1098.19	7.31879	7.28435	0.166235	0.0146453	0.106502	0.0295266	0.00357946	26.0767	-1119.05	1.91e-08	1.81e-06	0.0644939	0.200302	7.39281	0.0447308	-0.166934	0.228657	-0.0546063	0.197975	0.0458824	0.0504567	0.0946803	0.0933581	7.27995	0.0565161	0.0662734	0.0644097	1439.09	1673.87	1514.63	1482.37	1566.2	1392.07	1485.87	1514.89
FBgn0030367	Cyp311a1	6.43979	6.48958	-0.16027	0.129445	-0.0298831	-0.0677497	-0.00510719	0.044523	-0.0190983	0.033283	0.0365687	28.5478	-986.258	6.33943	6.33316	0.0130311	0.0762953	0.245897	0.203101	0.010314	22.7313	-1001.11	5.64e-06	0.000222729	0.167836	0.202417	6.45342	0.0305676	-0.0770996	0.0315315	0.259099	0.412409	0.0166886	0.0319651	0.0771489	0.041249	6.3376	0.0712866	0.246206	0.0261817	568.154	679.088	432.281	514.29	571.063	407.919	928.097	567.949
FBgn0030395	Mks1	4.9377	4.99796	-0.47013	0.0471084	-0.0101725	0.190838	0.019881	-0.0477368	-0.08705	-0.0109212	-0.0250262	24.238	-744.455	5.14993	5.24076	-0.786999	-0.548015	-0.0362866	-0.0287122	-0.0104702	16.5186	-763.885	7.45e-08	5.77e-06	-0.0637266	0.31366	4.96995	0.0395834	0.288039	0.434142	-0.0831298	0.0273654	-0.0207535	0.0134688	-0.625974	0.081959	5.28865	0.0940081	-0.0351396	0.0155331	169.511	170.34	110.533	117.88	132.089	84.1581	165.732	190.032
FBgn0030563	betaNACtes2	5.02319	5.14622	-0.0107217	0.0691465	-0.114098	0.211582	-0.0269692	0.00309552	0.0642321	0.00775004	-0.0113984	35.9406	-744.04	4.87514	5.02618	0.0287087	0.562703	-0.0301589	0.135998	-0.0109288	25.9816	-764.464	2.89e-08	2.58e-06	0.048684	0.310844	5.15057	0.10326	0.0690236	0.27935	0.161426	0.60094	0.00974864	0.0196162	0.446139	0.251676	4.98488	0.0745076	-0.0746419	0.195948	121.58	144.221	124.76	91.8003	146.987	118.811	162.303	202.915
FBgn0030590	CG9518	5.13596	5.21087	0.0693178	0.0192349	0.142692	0.0938262	-0.0119076	-0.0145875	0.0190484	-0.00672712	-0.0301461	80.3812	-703.942	5.12299	5.22101	-0.0305166	0.150962	0.095832	-0.162091	-0.01028	63.2206	-717.587	1.74e-05	0.000566718	0.0680774	0.127567	5.14228	0.0867658	0.119928	0.0415794	-0.00628339	0.049601	0.299994	0.536776	-0.0189404	0.13511	5.19067	0.080821	0.139638	0.697157	168.342	169.204	180.573	184.644	184.726	196.039	182.876	201.842
FBgn0030592	CG9514	5.13774	5.21026	-0.38836	-0.130253	-0.366269	0.229628	0.00474031	0.0449816	-0.0533522	0.0523642	-0.0378776	7.5626	-852.294	5.07317	5.04506	-0.168728	-0.263688	0.143958	0.0178291	0.0119791	6.16319	-868.342	1.83e-06	8.62e-05	0.20022	1.04721	5.18231	0.0330112	0.318469	1.22257	0.0144287	0.114755	0.0152931	0.10668	-0.387731	0.192196	5.06138	0.0410804	0.175146	0.165143	90.0162	90.8478	88.645	95.973	82.4317	112.871	133.728	229.756
FBgn0030600	hiw	7.68035	7.76376	-0.0101666	0.0305728	0.0828395	0.0698087	0.0109619	-0.0139736	-0.00849181	0.0162617	-0.0380853	63.1964	-1126.77	7.70717	7.81788	0.0155876	-0.0472423	0.168259	-0.253172	0.00645812	45.7392	-1140.99	1.02e-05	0.000359577	0.0228319	0.0277523	7.72077	0.0713809	0.104177	0.043608	-0.0210786	0.0212319	-0.0111085	0.173041	-0.0795607	0.0907891	7.73232	0.132429	-0.216229	0.378247	2209.49	2363.18	2300.39	2073.85	2341.85	2534.64	1940.77	2456.46
FBgn0030628	CG9114	5.51494	5.43465	-0.233179	0.456748	-0.0934594	-0.105582	0.0197694	0.0494882	-0.0552211	0.0499238	0.0139269	12.0972	-907.25	5.53825	5.35988	0.288681	0.15745	0.254286	0.0619452	0.0225909	10.6176	-922.408	4.22e-06	0.000176967	0.231501	0.774939	5.4394	0.1403	-0.0922162	0.0317942	-0.0707081	0.111569	-0.262688	1.88002	0.0925619	0.161909	5.55931	0.749365	0.216335	0.14867	243.161	290.713	277.973	257.667	303.905	224.752	241.168	226.535
FBgn0030629	CG9123	6.79018	6.69498	0.0145252	0.0273479	-0.121215	-0.00907835	0.00657445	0.00669045	-0.00458542	-0.00423925	0.0359099	75.4757	-946.391	6.77771	6.66559	0.0289264	0.0368726	-0.182178	0.242965	0.00962869	60.4628	-964.955	1.7e-07	1.11e-05	0.0294191	0.0657265	6.92506	0.162719	-0.114973	0.182905	0.00298403	0.0230798	0.0197505	0.0217951	0.0309752	0.0166116	6.6158	0.149428	-0.141242	0.571752	824.174	775.613	937.886	801.166	892.844	880.195	822.943	818.104
FBgn0030675	CG8191	5.46225	5.43698	-0.111167	0.0759644	-0.0711334	-0.00412028	0.00714883	0.0266251	-0.003618	0.0241291	-0.000549206	107.532	-740.614	5.48261	5.43377	0.0547991	0.0318064	0.0591061	-0.0104078	0.00905526	93.5728	-753.951	2.31e-05	0.000730367	0.0200891	0.10551	5.33136	0.100727	-0.0428625	0.0457983	0.0144236	0.0253716	0.0393075	0.066105	0.030376	0.0288637	5.39004	0.0899409	0.039076	0.0552421	240.823	221.442	212.31	259.753	240.343	233.662	283.458	228.682
FBgn0030773	CG9676	8.22416	8.42754	0.0784261	0.0479317	0.561422	0.10743	0.0115557	-0.0446742	-0.00596258	-0.0729305	-0.0332252	15.3485	-1312.57	8.41859	8.59669	-0.224407	0.0100794	-0.0356057	-0.159384	-0.0103595	14.1883	-1325.7	2.81e-05	0.000854229	0.100923	0.0595146	8.2834	0.187509	0.877666	2.98174	-0.0326615	0.026252	-0.0572142	0.042011	-0.408066	0.643411	8.47403	0.18251	-0.130148	0.105126	4007.47	5184	4337.04	4535.77	3765.04	4262.36	4293.02	3568.74
FBgn0030858	IntS2	7.07776	7.01856	-0.260406	0.185823	-0.175114	-0.164961	0.00414237	0.0589144	-0.0173679	0.0607845	0.0248076	18.4747	-1100.64	7.00693	6.96346	0.118139	0.0225598	0.222591	-0.0494979	0.0203941	18.0237	-1114.17	1.94e-05	0.000625778	0.195507	0.500757	7.09917	0.0808743	-0.163672	0.0276327	0.474218	1.08123	0.0152328	0.0627572	0.0411352	0.0237226	7.06283	0.095536	0.000635433	0.138475	1221.65	1174.21	1268.39	1317.54	1151.06	1257.42	1059.54	1022.09
FBgn0030946	CG6659	7.55849	7.65844	-0.0330198	-0.0556043	-0.0496263	0.0117639	0.00727779	0.0312314	-0.00713671	0.0408215	-0.00731322	50.5932	-1128.32	7.52493	7.53848	0.177326	-0.0519172	0.192074	-0.0201254	0.018679	35.0324	-1144.38	1.8e-06	8.56e-05	-0.10626	0.154524	7.7171	0.168921	0.0102731	0.0504609	-0.00106575	0.0302622	-0.0395274	0.112995	0.114609	0.147416	7.54691	0.0277517	-0.121326	0.549805	1973.34	1935.06	2097.93	1945.54	1990.28	2008.9	1817.33	1984.06
FBgn0030990	CG7556	7.74844	7.76959	-0.105911	0.121925	-0.102716	-0.0498327	0.00912912	0.0351453	-0.0221311	0.0356198	0.00760799	45.4971	-1149.44	7.66777	7.66182	0.0653471	-0.00947526	0.117639	0.095588	0.0216649	38.8066	-1170.88	1.1e-08	1.12e-06	-0.0915552	0.822928	7.7723	0.0982878	0.0097934	0.171678	0.0316458	0.0571496	0.049053	0.0234697	0.0663205	0.123115	7.68361	0.0293674	0.128669	0.0359135	2099.6	2264.38	2268.65	2232.42	2146.2	2217.81	2387.68	2397.41
FBgn0030993	Mec2	7.12026	7.13795	-0.106097	0.0674746	-0.332388	-0.209167	0.0066103	0.0863663	-0.0420597	0.0800839	0.0333979	9.1471	-1174.5	7.05104	6.95033	0.446775	-0.150535	0.0905504	0.00726184	0.0309963	7.86711	-1189.63	4.33e-06	0.000180042	0.223926	0.594501	7.1056	0.0295929	-0.312187	0.180371	0.00493755	0.0567524	-0.0101788	0.179644	-0.120604	0.336262	7.06271	0.0639037	0.0783652	0.0435338	964.459	1019.77	1077.97	1025.45	1035.86	1208.91	1521.3	1003.84
FBgn0031060	CG14231	6.0635	6.06969	-0.023864	0.0231137	0.0166721	0.0333887	-0.0200523	0.0272077	-0.0128687	0.0216222	-0.01456	35.777	-881.62	6.01818	5.99043	0.207336	0.00405548	0.117545	-0.06021	-0.0115154	27.2489	-894.616	3.18e-05	0.000925982	-0.0116764	0.0815699	6.16021	0.170571	0.0627453	0.0865385	-0.107112	0.480766	0.0113661	0.020449	0.0099406	0.0524435	6.01453	0.0275374	0.0419901	0.104745	419.686	426.985	456.357	381.806	396.268	410.889	396.613	385.432
FBgn0031077	THADA	5.79801	5.86405	-0.113435	0.134829	-0.0646189	0.0602504	0.00298919	0.0494124	-0.0256038	0.0345013	-0.0199436	23.4135	-893.379	5.75465	5.69969	0.14752	0.0700013	0.176073	0.074155	0.0153152	18.8434	-913.733	3.09e-08	2.74e-06	0.0742477	0.130183	5.94964	0.217888	-0.0211397	0.048419	0.0217398	0.107224	-0.00188187	0.0433638	0.134571	0.0863822	5.71736	0.0747155	0.199196	0.300749	344.867	305.476	354.58	306.696	291.987	302.969	341.75	357.518
FBgn0031141	CG1304	6.72589	7.51648	0.360006	-1.02809	0.31505	-1.29174	-0.188707	0.185194	0.196599	0.166802	0.11337	1.64632	-1131.88	6.35018	6.43366	1.47214	0.584557	0.995903	-0.32916	-0.057386	1.24029	-1146.46	7.28e-06	0.000275731	-0.602904	0.968373	6.4485	0.769226	-0.287091	1.89123	0.181224	0.062851	0.188101	0.112806	0.549142	1.29303	6.36227	0.164999	-0.381519	0.827487	492.166	869.868	696.027	731.273	703.152	1001.98	850.374	348.929
FBgn0031276	CG12506	7.4965	7.75938	-0.211427	-0.214204	-0.0653248	-0.110552	-0.0170694	0.0506563	0.0653985	0.0148701	0.0338157	16.5881	-1178.33	7.2631	7.58752	0.191112	0.235099	0.0462913	0.0789094	0.00928576	14.3979	-1192.61	9.6e-06	0.000344846	-0.195283	0.0406146	7.60528	0.175949	-0.102481	0.0349143	0.0200704	0.0814098	0.00996991	0.0394241	0.263421	0.0508699	7.49799	0.22357	0.165119	0.392655	1741.87	1975.94	1351.56	1703.52	1790.65	1582.17	2218.52	1664.12
FBgn0031307	MFS3	6.14216	6.19417	-0.191336	-0.156552	-0.518756	-0.143298	-0.00986257	0.0259642	0.0126641	0.0633549	0.000153406	47.808	-875.342	5.96552	6.03817	0.0355332	-0.0213257	0.000929365	-0.11177	0.00888998	34.2975	-890.496	4.24e-06	0.000177012	-0.142166	0.0652269	6.17091	0.0457213	-0.0302904	0.297617	0.147891	0.710635	0.0398756	0.043152	0.00157338	0.0292562	5.95475	0.235198	-0.0330496	0.0844801	334.346	294.12	373.184	346.337	358.528	350.494	481.193	365.033
FBgn0031373	CG15358	6.75996	6.96437	0.0858234	-0.284144	-0.888605	-0.100564	-0.00282283	0.0258785	0.0257402	0.0720507	-0.0517709	12.2496	-1066.08	6.69775	6.83035	0.216324	-0.0478981	-0.381197	-0.421973	0.00678426	11.4511	-1080.39	9.34e-06	0.000339378	-0.179205	0.265018	7.07435	1.31226	-0.478167	1.42021	0.0251419	0.033923	-0.0246057	0.0686285	-0.0714039	0.472859	6.73959	0.195078	-0.372996	0.0410858	293.429	423.578	419.148	643.645	916.68	730.69	820.657	803.073
FBgn0031484	CG3165	7.15064	7.27256	0.0407868	0.0460554	-0.127925	0.0287704	0.0333969	-0.0200928	-0.053544	0.0281445	0.00408694	32.4154	-1108.64	7.19861	7.30713	-0.187427	-0.255999	0.0777776	0.0448201	0.0244597	23.5688	-1127.7	1.06e-07	7.55e-06	0.0483331	0.0315062	7.11662	0.27496	-0.041772	0.427351	0.00104802	0.0517634	0.0503683	0.140599	-0.0702	0.313215	7.27246	0.241868	0.0585111	0.0305921	1281.27	1128.78	1138.16	1305.02	1413.26	1317.82	1545.3	1336.67
FBgn0031632	CG15628	8.15612	8.01484	0.0975164	0.210729	0.254425	0.0561625	0.0464103	-0.0388185	0.0130508	-0.0620145	-0.0409381	20.5189	-1283.03	8.27127	8.19913	0.0771277	0.264785	-0.106132	-0.29087	0.0264523	17.9034	-1298.41	3.41e-06	0.000146714	0.0338156	0.131156	8.03671	0.13947	0.139165	0.167682	0.0129725	0.0347172	-0.0396527	0.0459614	0.223413	0.190803	8.2015	0.0665754	-0.192147	0.168811	4302.07	4629.83	4586.56	3125.38	2656.68	3359.39	2476.83	4075.49
FBgn0031683	CG4230	8.38006	8.3954	-0.0271985	-0.0916433	-0.0120698	-0.0697882	-0.0125917	-0.00412134	0.0233341	-0.000655437	0.00615127	272.523	-1090.98	8.34303	8.35427	-0.0632901	0.0967271	-0.0123193	-0.00442538	-0.00800537	195.284	-1109.75	1.39e-07	9.51e-06	-0.00781913	0.139017	8.3802	0.0250761	0.236322	0.460301	0.0171522	0.0441736	0.00718762	0.0102689	-0.331996	0.725338	8.37517	0.0501778	-0.00496931	0.0520348	4402.61	4425.43	4265.9	4370.95	4618.16	4305.92	3991.27	4437.3
FBgn0031710	Vps52	7.56028	7.53367	-0.194351	-0.0946282	0.0631482	-0.0962065	-0.0232005	0.0524246	0.0286813	-0.00998729	0.00282591	47.5031	-1078.61	7.4942	7.46908	0.273417	0.0697178	0.00273914	-0.113044	-0.0104757	34.9488	-1103.01	6.45e-10	9.37e-08	-0.156111	0.186568	7.54066	0.0397121	0.225985	0.252878	-0.000348658	0.0978838	-0.00216251	0.00849566	0.128674	0.0801224	7.5126	0.0804711	0.00157191	0.21346	1999.06	1721.57	1921.74	2102.02	1933.67	1564.35	1506.44	1814.43
FBgn0031721	CG14017	7.19212	7.18841	0.142315	-0.0643211	-0.0288884	-0.0199996	-0.00679195	-0.079106	-0.00653899	-0.00681631	0.00440263	42.3423	-1034.61	7.28086	7.2578	-0.449608	-0.0707326	-0.0785261	0.0654093	-0.0202813	27.2349	-1067.66	1.5e-13	8.85e-11	-0.0487547	0.19749	7.24129	0.0904636	-0.0607052	0.0733486	0.051421	0.265309	-0.0183668	0.0315625	0.183455	0.43699	7.28731	0.0414294	0.19509	0.379715	1495.2	1438.8	1399.72	1439.6	1551.3	1445.54	1333.85	1405.38
FBgn0031726	Cyp6a16	5.12862	5.915	-0.166889	-0.242839	-0.211313	-0.207645	-0.0230218	0.0923287	-0.0209937	0.058781	0.0382412	12.8173	-866.364	4.97334	5.69583	0.669587	-0.363676	0.132759	-0.000505875	0.0052423	9.53586	-888.46	5.85e-09	6.7e-07	-0.366174	0.300439	5.23265	0.439947	-0.192031	0.0320306	0.0184059	0.226802	0.0905247	0.29634	-0.548514	1.0402	5.93003	0.927395	0.133953	0.173485	102.876	182.831	126.948	190.903	178.767	176.237	605.777	261.965
FBgn0031729	CG12511	6.27158	6.43102	-0.095819	-0.0624521	0.367581	0.12302	-0.0330819	0.0984795	0.0505868	-0.0186275	0.003636	25.0458	-954.694	6.16082	6.30474	0.610486	0.295287	0.183498	0.167749	-0.0158599	16.5912	-983.764	7.14e-12	2.47e-09	-0.0866017	0.034127	6.02472	0.467257	0.412215	0.208003	0.0579796	0.245799	0.0478813	0.0835927	0.504022	0.194546	6.23305	0.260045	0.182188	0.105365	671.03	689.308	577.834	530.981	658.46	513.859	614.921	662.428
FBgn0031735	CG11029	5.22639	5.27155	-0.218355	-0.0185252	-0.406914	-0.175785	-0.00740029	0.0914131	0.00143255	0.0876479	0.0267713	10.4589	-857.091	4.92424	4.93237	0.49119	0.182051	0.245706	0.0846158	0.0332256	7.86825	-877.61	2.64e-08	2.37e-06	-0.0327116	0.871548	5.24188	0.0354663	-0.279174	0.312701	0.0789406	0.135128	0.114799	0.0724466	0.333974	0.203744	4.95546	0.0439956	0.235333	0.0892081	195.23	223.713	159.78	214.896	138.048	189.108	193.163	135.277
FBgn0031762	CG9098	5.78138	5.95602	-0.118449	-0.0596234	0.100686	-0.0460753	-0.00761424	0.042111	0.0154848	-0.00117264	0.00626169	90.255	-808.655	5.71465	5.85633	0.170385	0.0814518	0.0490237	0.0291761	0.00455596	62.6818	-825.791	6.55e-07	3.69e-05	-0.068298	0.207374	5.732	0.17405	-0.155673	0.370749	0.0816296	0.0723199	0.0305738	0.048245	0.13976	0.0478781	5.67546	0.16062	0.0261736	0.0245843	301.613	389.51	361.146	358.856	330.72	320.791	254.884	356.444
FBgn0031775	CG9150	5.15585	4.49587	-0.0476093	0.668647	-0.236558	0.430449	0.0663496	-0.14472	-0.116342	0.0143963	-0.104562	7.08927	-838.325	5.66278	4.91631	-1.08517	-0.0911574	-0.196596	-0.194869	0.00063072	5.69364	-863.638	2.67e-10	4.37e-08	0.671498	0.464794	4.94247	0.36943	0.0226588	0.437934	-0.0925318	0.0480876	-0.0465399	0.130385	1.11132	1.86723	4.99606	0.777551	-0.201835	0.0529914	208.089	212.357	135.703	194.032	132.089	163.366	101.725	339.266
FBgn0031804	CG9500	4.30516	4.89134	0.147034	-0.307371	0.142988	0.0660614	-0.0266494	0.0990637	0.0718672	-0.0333524	0.0279005	27.7347	-709.738	4.15217	4.74252	0.976853	0.130182	-0.0106703	0.305049	-0.00329037	14.8716	-740.696	1.15e-12	5.19e-10	-0.344296	0.308774	4.64017	0.312877	-0.199761	0.521284	0.0613378	0.0520641	0.00587197	0.0366441	-0.43983	1.26582	4.47402	0.340348	0.152303	0.310921	50.2688	68.1359	109.438	51.1161	113.219	76.2373	84.5802	152.455
FBgn0031805	CG9505	6.2234	6.32697	-0.132921	-0.0808415	-0.271367	0.0269053	-0.00378021	0.0492319	-0.0141928	0.0162738	-0.0278359	18.0689	-965.503	6.17731	6.24442	0.0731936	-0.24384	-0.0478788	-0.0561826	0.00391585	16.2219	-978.529	3.09e-05	0.000907943	-0.102522	0.067579	6.31911	0.0913021	0.375096	1.02379	0.00694941	0.053729	-0.0395871	0.0690852	0.143909	0.631746	6.22553	0.0792562	-0.0570477	0.0323084	384.615	451.968	586.589	506.988	564.111	452.473	401.185	517.488
FBgn0031829	IFT52	4.65378	5.10311	-0.056239	-0.0186259	0.115569	0.115426	-0.029807	0.0966163	0.0519518	-0.0009456	0.0126242	17.9273	-764.222	4.3839	4.83314	0.823018	0.384094	0.260706	0.217077	0.00102469	14.8809	-783.624	7.65e-08	5.89e-06	-0.052514	0.1619	5.12101	0.444833	0.0974375	0.154099	0.0644087	0.0405984	0.0117152	0.0156001	0.567978	0.199947	4.46649	0.237429	0.196365	0.137738	195.23	143.085	131.326	129.355	125.137	111.881	133.728	138.498
FBgn0031888	Pvf2	5.34956	5.6847	-0.129669	-0.493969	-0.100396	-0.174741	0.00025499	0.062099	0.00918937	0.0276382	0.0157304	31.0125	-816.237	5.18052	5.45456	0.444314	-0.339424	0.0735848	-0.0057922	0.0233676	27.1911	-831.064	5.76e-06	0.000224496	-0.374319	0.558967	5.97071	0.425568	0.0104435	1.7059	0.0544059	0.0360643	0.0184094	0.01892	0.0838416	0.538394	5.23449	0.269768	0.0279572	0.107755	231.47	204.408	238.575	214.896	220.48	203.96	196.592	229.756
FBgn0031935	CG13793	5.40403	6.24523	0.354701	0.12034	0.455281	-0.0675914	0.00721686	0.0562199	-0.00634759	-0.0741698	-0.0218509	19.3016	-919.301	5.48685	6.31383	0.745308	0.0111394	-0.0263126	-0.203556	-0.0046569	16.293	-940.084	2.05e-08	1.9e-06	0.294011	0.336703	6.30399	0.515102	-0.149777	0.594496	0.00370329	0.0496643	-0.008631	0.0562622	0.159917	0.78298	6.06124	0.624428	-0.104758	0.148057	259.527	268.001	404.921	285.833	335.686	333.662	432.045	418.714
FBgn0031968	CG7231	6.74764	6.63657	0.127967	0.0932204	-0.0380977	0.0571434	0.0228676	-0.0773012	-0.0322398	0.0103647	-0.0126993	37.874	-992.392	6.86089	6.77302	-0.411519	-0.197197	0.0893666	-0.0273762	0.00505227	30.0428	-1017.79	2.46e-10	4.08e-08	0.0796741	0.0564351	6.68565	0.277506	0.280998	0.230511	-0.065878	0.0255335	-0.00878177	0.0177676	-0.244048	0.150017	6.75389	0.0599236	0.04486	0.11224	681.551	739.274	605.193	667.639	750.823	714.849	938.384	682.827
FBgn0031974	CG12560	6.00993	6.6189	0.0153737	-0.19226	-0.0358136	-0.245504	-0.0452044	0.0673569	0.0168278	0.00309766	0.0384782	44.9746	-885.685	5.89987	6.44857	0.440858	-0.0453481	-0.0576077	0.0396532	-0.0232922	33.1778	-911.106	2.41e-10	4.05e-08	-0.0600955	0.21545	6.28669	0.718852	-0.0773902	0.146658	-0.00621684	0.103189	0.131626	0.179186	0.471671	0.311582	5.96841	0.648139	-0.0548763	0.0714459	393.967	429.256	326.126	378.676	431.028	375.246	713.217	485.279
FBgn0032047	CG13088	7.92362	8.77611	0.151408	-0.419186	-0.0152321	-0.267256	-0.0854842	0.109879	0.044391	-0.0259164	0.0771985	26.7475	-1203.93	7.77194	8.64405	0.91263	-0.138397	-0.180171	0.301187	-0.0561374	12.0706	-1264.13	0	0	-0.192972	0.314263	8.63343	0.601753	0.125899	0.271837	0.0888941	0.0519095	-0.0316455	0.166665	0.445362	0.718828	8.39062	0.843352	-0.0885411	0.600292	3141.21	3296.64	3554.55	2823.9	3659.77	2679.2	5001.66	4703.56
FBgn0032080	CG9525	5.85487	5.74727	0.00860236	-0.028168	-0.0432213	-0.0618515	-0.000225591	-0.0515752	-0.0386183	0.0235874	0.0150136	16.0957	-907.836	5.95628	5.83349	-0.318251	-0.308605	0.148162	0.0196999	-0.01049	12.7514	-922.874	4.72e-06	0.000192444	-0.0158839	0.0623331	5.80938	0.0890274	-0.174553	0.278975	-0.0356049	0.0261001	0.196822	1.74426	-0.246083	0.158192	5.79061	0.270794	0.060344	0.0853123	280.57	378.154	422.432	296.265	375.412	268.316	308.604	330.677
FBgn0032094	CG12439	5.35896	5.87523	-0.112393	-0.526265	-0.0873269	-0.158487	-0.0847544	0.0816357	0.0730104	-0.0253402	0.0654875	26.4054	-767.77	5.16391	5.61123	0.464769	0.0139662	-0.296601	0.214528	-0.0461605	19.0364	-802.12	4.26e-14	2.95e-11	-0.272299	0.319232	5.61336	0.462714	0.126216	0.649608	0.0688622	0.0199979	-0.0340643	0.09127	0.122492	0.362837	5.58386	0.580603	-0.0447679	0.264963	187.047	205.543	201.366	184.644	206.576	170.296	338.321	311.352
FBgn0032147	IP3K1	8.12607	7.37934	0.309396	0.224515	-0.0623943	-0.0872362	0.061239	-0.110136	-0.050012	-0.0279734	-0.0392335	25.374	-1212.91	8.42907	7.55703	-0.557451	-0.0842727	-0.309374	-0.311949	0.0299888	17.3167	-1251.35	7.77e-16	9.15e-13	0.192541	0.0994198	7.82239	0.598387	-0.0775008	0.123802	0.0538245	0.246464	-0.0355052	0.0213224	0.0356788	0.458865	7.63195	1.43611	-0.322247	0.0277823	2803.36	3064.98	3033.63	3604.2	3117.51	3605.93	1627.6	1498.78
FBgn0032161	CG4594	6.29332	6.08219	0.087423	0.0173656	-0.0889325	0.110092	-0.0336639	0.011678	0.045808	0.0236839	-0.0951728	11.9395	-957.361	6.36121	6.12925	-0.00441024	0.336296	0.0354912	-0.476366	-0.0363141	8.4945	-976.693	8.18e-08	6.21e-06	-0.036057	0.172233	6.16925	0.208932	0.124384	0.453323	0.0819054	0.106602	-0.0543817	0.155898	0.197138	0.670731	6.30852	0.254669	-0.210458	0.917983	272.387	499.663	323.937	350.51	346.61	395.048	445.761	363.959
FBgn0032163	TbCMF46	6.23163	6.20394	-0.0289515	-0.0562387	-0.197261	0.307879	-0.0159802	0.0336454	0.00171597	-0.0229578	-0.0303421	41.5767	-901.254	6.33891	6.23689	0.196052	-0.0482638	-0.407232	0.0768626	-0.0193001	30.4967	-915.679	8.39e-06	0.000311675	-0.0663552	0.0511958	6.2053	0.0580919	-0.776791	2.08221	0.024396	0.0388356	-0.0321166	0.0231361	0.0763061	0.0971166	6.32965	0.103854	-0.139838	0.827102	581.014	583.697	680.706	564.363	590.926	488.117	394.327	689.268
FBgn0032266	CG18302	6.44585	6.54221	0.0983433	-0.216047	0.0828807	-0.329108	-0.0297733	-0.0398327	0.0620843	-0.0051599	0.0355733	14.8846	-996.006	6.36383	6.49109	-0.14312	0.13372	0.0379501	-0.0294278	-0.0149517	13.0409	-1009.67	1.71e-05	0.00056082	-0.1617	0.293072	6.36792	0.255413	-0.30983	0.542927	0.0384651	0.173459	0.0867694	0.082562	-0.100333	0.226233	6.44216	0.121319	0.0519987	0.0725768	335.515	543.951	444.319	360.942	635.618	429.701	883.521	645.25
FBgn0032290	CG6443	6.85975	6.85801	0.104966	-0.106793	-0.0436496	-0.0272954	-0.0089782	-0.0249183	0.00499127	-3.01e-05	0.00098804	123.481	-908.472	6.85352	6.85056	-0.0756145	-0.0442233	-0.0226502	-0.0195671	-0.0123291	111.639	-922.007	1.92e-05	0.000624025	-0.626777	0.525386	6.85582	0.00878426	0.0155576	0.0442627	0.0311706	0.112511	-0.0299799	0.0617302	-0.0420443	0.0258485	6.83052	0.0197491	-0.0387212	0.0233047	853.4	1019.77	887.544	1006.67	1055.72	932.67	987.532	966.264
FBgn0032399	CG6785	6.28291	6.03606	0.014384	0.0915758	0.0856196	0.00157581	0.00904982	7.4e-05	0.0227623	-0.0135827	-0.0471308	56.2836	-881.602	6.36083	6.06854	0.025169	0.236484	-0.0572623	-0.275318	0.000795285	42.4624	-906.044	6.17e-10	9.09e-08	0.0702561	0.0768766	6.39967	0.627121	0.151296	0.212003	0.0106619	0.0125509	-0.0154145	0.023159	0.107244	0.709685	6.17264	0.281569	-0.0518146	0.16594	709.608	590.511	659.913	593.572	493.597	656.433	380.611	415.494
FBgn0032415	rho-6	5.53653	5.21683	0.297797	0.343747	-0.0454424	0.199308	-0.00810379	-0.0549098	-0.0512524	-0.038719	-0.0154115	24.0432	-809.791	5.76033	5.42292	-0.075578	0.0292276	-0.331589	0.066713	-0.0350224	17.1828	-824.022	1.01e-05	0.000357667	0.286455	0.0620302	5.8978	0.913805	0.151352	0.505909	-0.051796	0.0158895	-0.0434092	0.0650629	-0.0346397	0.145156	5.48684	0.157636	-0.336048	0.803238	202.244	281.628	247.33	323.387	279.076	302.969	236.596	205.063
FBgn0032470	CG5142	5.55605	5.51208	-0.162471	-0.158799	-0.00706814	-0.0376175	-0.0234497	0.0224893	0.0380074	0.00510441	-0.0219297	69.7245	-753.934	5.53167	5.4957	0.0208078	0.0697505	-0.0209227	-0.207272	-0.015854	49.1645	-774.097	3.7e-08	3.21e-06	-0.15155	0.0195846	5.49594	0.0660001	0.0603533	0.0818515	0.0171275	0.0333978	-0.00812032	0.036729	0.223048	0.503164	5.51631	0.0598172	-0.0946288	0.118204	215.104	289.577	259.369	215.939	224.452	218.811	227.452	284.511
FBgn0033178	CG11127	6.4241	6.43379	-0.185791	0.172656	-0.0625508	-0.0460733	-0.00869786	0.0485282	-0.0153722	0.0296485	0.00568552	35.843	-941.44	6.33442	6.33468	0.190059	0.0269793	0.130235	-0.0250576	0.00547101	32.4353	-954.868	2.13e-05	0.000676644	-0.116479	0.458802	6.41624	0.0196405	-0.0555902	0.0482212	0.0195394	0.0323216	0.121836	0.272725	-0.0651454	0.733579	6.34912	0.0302816	0.0507217	0.12784	541.266	531.46	502.322	536.197	566.097	570.295	605.777	561.507
FBgn0033204	CG2065	6.87817	6.71039	-0.0961105	-0.278867	-0.349111	-0.780696	-0.0866377	0.100069	0.10357	0.0387762	0.094746	11.9951	-1013.32	6.4757	6.29035	0.584884	0.47016	-0.0712689	-0.137221	-0.0262903	8.41334	-1031.97	1.57e-07	1.06e-05	-0.0807941	0.893045	6.77984	0.101623	-0.935829	0.358689	0.110531	0.0162223	0.0335417	0.052389	0.515491	0.18287	6.38814	0.388737	-0.0849786	0.0743653	897.824	713.155	1046.23	760.482	780.618	691.086	404.614	440.187
FBgn0033205	CG2064	7.62362	7.57234	-0.2697	-0.272297	-0.0933029	-0.738035	-0.0940598	0.119118	0.0765426	0.0540065	0.112648	9.95416	-1147.99	7.22723	7.12062	0.65818	0.185494	0.0745564	0.0439115	-0.0243417	7.49252	-1169.99	6.38e-09	7.22e-07	-0.275439	0.0526925	7.60385	0.0381331	-0.226774	0.550053	0.104496	0.018872	0.107542	0.0286539	0.223845	0.706758	7.21899	0.159772	0.0371424	0.0631237	1751.22	1736.33	1540.89	1340.49	1620.83	1708.9	1165.84	712.888
FBgn0033408	CG8800	5.40807	5.33531	-0.197016	-0.359422	0.122213	-0.445914	-0.159074	0.150727	0.0872708	0.060329	0.117442	8.37489	-777.138	5.07897	4.95639	0.654397	0.213538	0.331082	0.284633	-0.0845261	6.46799	-801.021	1.06e-09	1.41e-07	-0.324393	0.0767918	5.31198	0.228257	0.110115	0.607249	0.11835	0.0290405	0.0922854	0.0457781	0.886858	1.38445	5.00416	0.105331	0.274136	0.229109	272.387	202.136	232.009	134.571	200.617	150.494	237.739	146.013
FBgn0033451	CG1665	6.97707	7.46439	-0.267843	-0.238863	-0.444145	-0.335599	-0.0678384	0.150315	0.0947672	0.0605634	0.0128173	13.1962	-1086.4	6.70482	7.08005	0.945209	0.466792	-0.0908883	-0.19182	-0.0181479	10.2045	-1117.48	1.02e-12	4.8e-10	-0.263076	0.0781635	7.22248	0.448808	-0.189008	0.310181	0.281095	0.259822	-0.0190457	0.120689	0.547065	0.330587	6.96793	1.23509	-0.124719	0.0762101	552.957	713.155	675.234	561.234	766.714	629.7	2578.55	1160.59
FBgn0033453	CG1667	7.06479	7.55933	-0.0617943	-0.0798986	-0.128598	-0.0762972	-0.0416332	0.107907	0.0516927	0.0443831	-0.0225702	12.1552	-1136.77	6.98991	7.28202	0.712114	0.291799	0.0192233	-0.18067	-0.009287	10.9648	-1156.52	5.48e-08	4.45e-06	-0.0611785	0.0259763	7.14386	0.444378	-0.0343351	0.132224	0.00100117	0.147533	0.159724	0.242324	0.434565	0.426299	7.03922	0.176316	-0.291935	0.234721	1055.64	992.513	954.301	1036.93	1083.53	997.026	2710	1369.95
FBgn0033458	CG18446	4.20844	4.41876	0.0227173	1.30079	-0.339691	-0.567749	-0.0079328	0.0937268	-0.0877043	0.346038	0.0856286	1.45905	-916.21	4.31752	4.34922	0.180458	0.888083	2.04936	0.139428	0.00464143	1.21628	-932.087	2.15e-06	9.73e-05	0.329087	0.626858	4.21402	0.172119	-0.442126	0.096599	-0.00238433	0.389111	0.264206	0.542433	0.746705	0.155463	4.33336	0.0535597	0.578879	0.857095	85.34	59.0511	65.6629	90.7571	50.6508	84.1581	102.868	47.2396
FBgn0033541	CG12934	4.464	4.40495	-0.0445476	0.344037	-0.409684	-0.423269	0.0754109	-0.0632538	-0.0926963	0.0510455	0.0379972	7.92392	-816.81	4.46781	4.40474	-0.550586	-0.21069	-0.00345053	0.0393632	0.0674287	5.07223	-832.645	2.23e-06	0.000100365	-0.15417	0.903487	4.55895	0.427422	-0.38889	0.205858	-0.106784	0.0561831	0.0536116	0.021415	0.14306	0.997701	4.4452	0.0897961	0.0110137	0.0917303	28.057	67.0003	75.5124	116.837	77.4659	90.0987	137.157	52.6077
FBgn0033712	mIF3	6.59603	6.33789	-0.209381	0.131183	-0.00888824	0.152439	0.00243332	-0.0425253	-0.0250227	0.0217051	0.0031089	32.0158	-965.288	6.68209	6.42915	-0.612208	-0.0744016	0.0942728	0.107903	-0.0067999	22.9616	-981.2	2.08e-06	9.45e-05	0.00626733	1.43615	6.38912	0.159428	-0.0283676	0.483048	-0.0839392	0.0390368	0.0109437	0.0200828	-0.426355	0.274825	6.5713	0.264689	0.114691	0.0587056	452.419	660.918	668.668	738.575	703.152	734.651	1000.1	686.047
FBgn0033717	CG8839	8.63427	8.61816	-0.185088	0.121855	-0.100397	0.0144661	-0.00326315	0.0502219	-0.0181956	0.0423842	0.00445751	37.3053	-1299.62	8.5312	8.5346	0.0855525	-0.045873	0.132125	0.0412956	0.0140667	24.1341	-1317.16	4.51e-07	2.68e-05	0.857639	3.24832	8.63995	0.024591	-0.00553689	0.236481	0.0110889	0.0770342	0.0213326	0.041826	0.086416	0.146759	8.51846	0.0219914	0.0396908	0.0777966	5156.64	5269.17	4902.83	5153.34	5090.9	5462.35	6285.23	5222.12
FBgn0033742	CG8550	5.58586	5.8002	0.168713	-0.287811	0.454327	-0.0706927	-0.0270564	0.0307701	0.0243114	-0.0996136	0.016778	13.523	-881.381	5.52196	5.89334	0.308475	-0.175317	-0.156031	-0.00368321	-0.0298722	11.2344	-896.483	4.45e-06	0.000183906	-0.0816531	0.872655	5.80007	0.237293	0.331951	0.769716	0.0259232	0.0131014	0.106934	0.186658	0.377297	0.357463	5.38371	0.530034	-0.108871	0.108432	264.203	275.95	206.838	172.126	242.329	201.979	274.314	289.879
FBgn0033777	CG17574	8.29787	8.18986	-0.0563881	-0.065228	-0.0978369	0.0152129	0.0130786	-0.019261	-0.00545964	0.0452174	0.000189434	43.6031	-1223.11	8.28137	8.20244	-0.145309	-0.0865701	0.199161	-0.0130948	0.015916	39.0724	-1243.26	3.75e-08	3.22e-06	-0.0924979	0.051407	8.21335	0.0550717	-0.0318086	0.376972	-0.0112421	0.0154093	0.137733	0.283156	-0.106977	0.134506	8.20331	0.0685026	0.0405641	0.385573	3090.95	3886.02	3614.74	4187.35	3823.64	3816.82	5271.41	3060.91
FBgn0033814	CG4670	9.00823	9.0071	-0.114252	0.0604878	-0.0334618	-0.0779575	-0.00919877	0.0448818	-0.00283425	0.0234692	0.000735164	36.9605	-1337.26	8.96544	8.94722	0.131806	0.10172	0.112405	-0.0734698	0.00112132	36.1254	-1351.3	1.2e-05	0.000413324	-0.00527437	0.274949	8.99683	0.015816	0.245885	0.406085	0.0237382	0.0298327	0.00660249	0.0194229	0.0831938	0.230124	8.95613	0.0547111	0.0832229	0.162875	7495.89	7706.17	7486.67	7865.62	7432.75	8147.49	7915.11	7449.9
FBgn0033945	CG12868	7.12365	7.07552	-0.134227	-0.180051	0.0397814	-0.22261	-0.000689561	0.0463088	0.0332806	-0.0226134	0.00892586	22.9919	-1075.81	7.00793	7.02082	0.265254	0.0258278	-0.163925	-0.167625	0.0136559	22.4734	-1089.84	1.22e-05	0.000417873	0.0170707	0.215792	7.10517	0.0395227	-0.358017	0.68552	0.039045	0.0164594	-0.0163343	0.0416045	0.164504	0.173091	7.02476	0.0740651	-0.184067	0.0485472	1616.78	1284.36	1339.52	1869.39	1161	1469.3	1163.55	818.104
FBgn0033979	Cyp6a19	4.27796	4.02766	0.231833	2.5346	0.0731452	0.0659393	-0.0151716	-0.0746168	-0.239552	0.349729	0.0511882	0.808289	-884.279	4.60208	4.49066	0.0295908	1.6184	2.69821	0.0950652	-0.0612297	0.662348	-903.427	9.73e-08	7.17e-06	1.41721	1.0947	4.45191	1.02051	0.0320211	0.0919068	-0.273454	0.128059	0.165753	0.195744	-0.0455956	2.15007	4.65068	0.18208	0.69608	2.81087	109.89	89.7122	145.553	85.5412	72.5001	179.207	50.291	26.8407
FBgn0033985	CG10257	5.20143	5.41862	-0.0372279	-0.107559	-0.0329356	-0.0349687	-0.0218723	0.0258237	0.0289885	-0.0161323	0.00299868	61.5534	-734.933	5.09562	5.34044	0.0985106	0.102331	-0.0852677	-0.0618691	-0.00935087	42.7084	-750.388	3.19e-06	0.00013879	-0.117077	0.123638	5.25385	0.159719	-0.0142591	0.0297748	0.034911	0.0117145	-0.0390356	0.252864	0.115505	0.0240446	5.30657	0.60667	-0.0683254	0.0829317	243.161	202.136	188.234	228.458	165.856	188.118	195.449	237.271
FBgn0034060	CG8370	7.29889	7.19519	-0.268205	0.183146	-0.248459	-0.19108	0.00440418	0.0592449	-0.0293468	0.0660673	0.0115878	21.1514	-1125.63	7.14913	7.02846	0.254678	0.0918674	0.2096	-0.0446301	0.0259539	16.1688	-1145.06	7.41e-08	5.77e-06	-0.0705321	0.481501	7.26687	0.0939215	-0.280435	0.148634	0.0339403	0.0479837	0.0386425	0.128276	0.113488	0.0650599	7.10216	0.122581	0.0549421	0.252544	1180.73	1193.51	1276.05	1279.99	1246.41	1258.41	1294.99	1196.02
FBgn0034081	CG10731	7.00111	7.08512	0.00955885	-0.122885	0.154626	-0.0391817	-0.00805006	0.0105099	0.00166609	-0.0291589	0.00911658	159.094	-922.182	7.02394	7.09926	0.0995836	-0.117993	-0.0437146	0.0313967	-0.0107342	143.061	-938.421	1.53e-06	7.46e-05	0.220223	0.375241	7.05261	0.111221	0.15153	0.150265	-0.0027077	0.095624	-0.020582	0.0255291	0.0132228	0.205377	7.12829	0.142323	-0.059047	0.0753491	1350.24	1160.58	1138.16	1076.57	1258.32	1142.57	1195.55	1131.6
FBgn0034187	CG6967	4.29444	4.77478	-0.237483	1.8618	-0.00965515	-0.0190694	-0.00778439	0.147292	-0.222374	0.273854	0.0315261	0.830573	-940.472	4.50771	4.63545	0.159205	0.616499	1.59597	-0.0396381	0.0081842	0.8516	-954.365	1.38e-05	0.000465293	0.947273	2.78693	4.46391	0.622627	-0.0804752	0.0831461	-0.0600872	0.39934	0.0740654	0.22103	0.606215	0.105888	4.7078	0.172646	-0.236699	2.02335	60.7901	60.1867	66.7573	35.4683	199.624	71.2868	76.5794	46.1659
FBgn0034325	CG18539	5.16341	5.21591	-0.0558379	-0.0720185	0.345994	-0.0465105	-0.00497676	-0.0527297	-0.0443217	0.00963494	0.0347694	26.6976	-767.806	5.27433	5.25447	-0.520414	-0.313696	0.381215	0.210904	-0.0162834	22.4491	-789.732	6.89e-09	7.65e-07	-0.0674514	0.0123444	5.08648	0.523479	0.605062	0.746112	-0.0421036	0.030666	0.0045694	0.0245401	-0.491784	0.235296	5.27057	0.0417985	0.144201	0.390528	217.442	190.78	226.537	209.68	191.678	189.108	240.025	234.051
FBgn0034487	Efhc1.2	7.00207	6.75252	0.028049	-0.0262918	-0.115854	0.29129	-0.012626	-0.0134064	0.0251653	-0.022403	-0.0410671	40.1435	-990.55	7.04135	6.78958	-0.135699	0.0755005	-0.268035	-0.00419493	-0.0164084	35.2753	-1009.27	1.47e-07	9.99e-06	-0.0252031	0.0398165	7.14001	0.845352	0.229712	0.206303	-0.0011534	0.0302933	-0.0217183	0.0406327	0.0457753	0.132979	6.71854	0.334029	-0.194423	0.134163	891.979	1010.68	1208.2	1199.66	1321.89	1086.13	866.376	837.429
FBgn0034489	ppk6	5.59375	4.97835	-0.111859	0.0201867	0.0170927	0.660125	-0.0275679	0.0293474	0.0323745	-0.0447479	-0.0844906	12.269	-829.815	5.78285	5.25753	0.14232	0.12408	-0.271244	-0.0237718	-0.0521608	10.0896	-847.136	5.5e-07	3.2e-05	0.0707966	0.217708	5.34445	0.492277	0.226366	0.749885	0.0735917	0.204678	-0.0548721	0.0439693	0.101572	0.0905438	5.35521	0.454414	-0.0156276	0.210322	281.739	197.594	218.876	235.76	261.199	218.811	264.028	188.958
FBgn0034494	CG10444	7.45849	7.92085	0.0686892	0.00798023	0.256092	-0.333108	-0.0351891	-0.00465146	-0.0294373	0.0350495	0.0446089	30.5987	-1123.22	7.403	7.84873	-0.0177739	-0.201061	0.4713	-0.00898077	-0.024567	26.8903	-1137.58	8.92e-06	0.000328141	-0.0109458	0.0739159	7.6082	0.269876	-0.155816	1.14822	-0.0573819	0.0578776	0.0306307	0.0767906	-0.0660575	0.130639	7.5472	0.207992	0.231213	0.305632	1767.59	2158.77	1975.36	1668.05	1693.33	1912.86	1690.46	2225.63
FBgn0034605	CG15661	6.78436	7.0244	0.185768	-0.126908	0.267676	-0.337881	-0.0310744	0.0392705	0.0255443	-0.0297799	0.0470714	33.2155	-1012.17	6.78751	6.95054	0.472161	0.0554518	-0.0328354	-0.0110171	-0.0206906	26.8006	-1032.85	2.26e-08	2.05e-06	0.131958	0.267292	6.81792	0.250773	-0.614005	1.43925	0.024367	0.0237235	0.24448	0.226747	0.361511	0.283519	6.82507	0.420509	-0.0383656	0.0420383	1128.12	1109.48	1056.08	936.78	1020.96	1193.06	1064.11	840.65
FBgn0034618	CG9485	8.60406	8.628	-0.199716	0.0585326	-0.203855	0.142652	0.0231559	0.0418422	-0.0293601	0.0557579	-0.0203945	11.9261	-1392.05	8.49672	8.54689	0.119702	-0.0323735	0.146375	0.0620291	0.031313	10.7934	-1409.24	6.21e-07	3.52e-05	-0.0530907	1.15812	8.61136	0.0663993	-0.146464	0.179891	0.0922462	0.125857	0.0490333	0.0992757	0.0608035	0.0786686	8.53383	0.0404829	0.010669	0.243417	3552.72	4752.48	3423.23	3668.88	3553.5	4051.47	5826.89	4904.33
FBgn0034783	CG9825	5.46125	4.94147	0.246923	0.435931	-0.502563	0.349812	-0.14933	0.119788	0.116041	0.049453	-0.0924555	3.67974	-812.84	5.38334	4.84199	1.29858	0.985176	-0.288299	-0.227151	-0.121702	2.49171	-828.296	3.19e-06	0.00013879	0.170635	0.336925	5.25221	0.246423	0.648159	2.87003	0.112434	0.0385937	-0.0923958	0.371311	0.945837	0.04689	5.27884	1.33265	-0.37913	0.180342	257.189	183.967	308.616	402.669	336.679	312.87	70.8645	67.6385
FBgn0034817	Art7	6.27893	6.26915	0.0118942	0.355862	-0.0799571	0.0370792	0.00879203	0.056436	-0.044522	0.0508792	0.000377607	24.0745	-989.749	6.16947	6.17873	0.420563	0.109296	0.299325	0.0412086	0.0210814	14.1237	-1019.88	2.56e-12	9.8e-10	-0.0263807	0.379254	6.24729	0.0432445	-0.0381048	0.0882391	-0.0208242	0.0712408	0.0665546	0.12628	0.502874	1.19276	6.18058	0.0267991	0.289349	0.152847	648.818	592.782	581.117	602.961	580.001	571.285	620.636	550.77
FBgn0034964	IntS1	7.4342	7.44077	0.0283917	0.169299	0.0728893	0.0607679	0.00984786	0.026366	-0.0338191	0.0149906	-0.00416481	38.1326	-1113.32	7.45308	7.43146	0.110177	-0.00381575	0.20004	0.0101365	0.00904126	36.695	-1130.2	8.29e-07	4.48e-05	0.0486343	0.103448	7.4206	0.0147561	0.0671258	0.00537337	-0.200242	0.295601	0.129965	0.0815276	0.42553	0.423399	7.4449	0.0364356	0.102517	0.17153	1909.04	1784.02	1854.98	1697.26	1842.3	1867.32	1575.02	1798.32
FBgn0035166	CG13902	6.07473	6.20857	-0.0481952	-0.049881	-0.078963	-0.0273021	-0.0121535	0.0419655	-0.0169619	0.0386932	-0.00388206	37.2636	-894.076	6.13568	6.13514	0.178922	-0.124166	0.08285	-0.0337508	-0.00585727	28.6059	-914.311	3.46e-08	3.02e-06	-0.0453052	0.015892	6.14723	0.152144	0.0803497	0.853609	0.0395773	0.102348	-0.345393	1.28247	0.158983	0.538546	6.1222	0.0474862	0.0193934	0.0730796	423.193	469.002	416.96	493.427	432.021	444.553	537.199	431.598
FBgn0035205	Ctr9	8.0944	8.10652	-0.203509	0.166583	0.116398	0.100913	-0.000903957	0.0429135	-0.00690621	0.0193575	-0.000190842	63.3515	-1169.64	8.05584	8.05827	0.071132	0.125518	0.1969	0.0779255	0.00528055	56.8696	-1191.75	5.81e-09	6.7e-07	-0.187507	0.748517	8.05541	0.0522255	0.105481	0.0219145	0.0411755	0.0273478	0.0077106	0.0335358	0.0732935	0.0368271	8.02937	0.0679345	0.230401	0.349581	3133.03	3080.88	3178.09	3293.34	3137.37	2802.96	3470.08	3857.54
FBgn0035206	CG9186	7.7652	7.79414	-0.204176	0.0660183	-0.0514591	-0.0318937	-0.0107935	0.0419945	0.0179621	0.0288728	0.0171241	62.4477	-1108.29	7.6581	7.67652	0.0446613	0.166705	0.0877411	0.0910027	0.00956398	47.9833	-1122.46	1.07e-05	0.000372867	-0.235095	0.251693	7.77798	0.0265152	-0.0485237	0.0248766	0.0169541	0.0551065	0.0228258	0.0719369	0.140809	0.156121	7.66086	0.0321671	0.0824529	0.0212517	1898.52	2180.35	1824.34	2013.35	1844.28	1650.49	2573.98	2429.62
FBgn0035227	Iml1	8.42156	8.39699	-0.157516	0.039446	-0.0409074	0.0198555	0.00943697	0.0275516	-0.0345196	0.0340338	0.00939636	56.63	-1224.1	8.40871	8.36055	0.0536589	-0.173755	0.139301	0.145223	0.0148053	41.579	-1250.75	7.38e-11	1.54e-08	-0.197058	0.231351	8.40273	0.0138795	-0.0114634	0.0562787	0.0694444	0.290364	0.0339435	0.0431797	-0.100657	0.0962756	8.40116	0.109592	0.146746	0.0369427	4088.14	3794.03	4572.33	3715.83	3498.88	3549.49	4384.46	4261.22
FBgn0035243	CG13926	6.30494	6.19797	-0.111409	0.0978315	-0.0724605	0.0752302	-0.0101053	0.0267526	-0.0625201	0.025025	0.0221823	42.0229	-906.393	6.24991	6.11538	-0.0197914	-0.270275	0.106614	0.25729	-0.00401909	28.6038	-940.642	4.71e-14	3.08e-11	-0.11269	0.177104	6.44616	0.283798	-0.0287884	0.125442	-0.0154809	0.130128	0.0177613	0.0154416	0.272622	0.482154	6.0965	0.183045	0.217615	0.2443	472.293	419.036	481.528	360.942	453.871	425.741	468.62	565.801
FBgn0035346	CG1146	9.18859	9.17141	-0.0989208	-0.0379609	-0.0823639	0.0746854	0.00948756	0.0236443	0.00101857	-0.0219975	-0.0206599	41.3638	-1359.17	9.23133	9.14442	0.121848	0.066983	-0.233847	-0.0715258	0.00421842	37.8774	-1372.29	2.84e-05	0.000858751	-0.0613649	0.0624857	9.18292	0.0227138	0.0697501	0.206269	0.0313297	0.0531568	-0.0178189	0.0216255	0.0766597	0.0331229	9.2108	0.0495061	-0.0750531	0.477956	11884.5	9102.95	10316.7	12235.5	11535.5	11339.6	7939.11	9429.66
FBgn0035430	CG12009	5.67755	5.61962	0.150427	0.0262231	0.0118131	0.00629735	0.00558997	-0.0528031	-0.0251582	-0.0279796	0.00828012	50.8353	-805.975	5.73068	5.7521	-0.21807	-0.18169	-0.185679	0.00625852	-0.00769549	43.2026	-822.539	1.12e-06	5.81e-05	0.014883	0.387109	5.62231	0.0524645	0.0261012	0.034678	0.0013066	0.0336081	0.0871331	0.126906	-0.161253	0.0403193	5.78347	0.0546268	-0.15275	0.182463	299.275	299.798	373.184	337.992	313.836	344.553	217.166	309.204
FBgn0035496	CG14990	6.63383	6.74651	0.084039	-0.0311211	-0.0370085	-0.039039	0.0127866	-0.0732354	-0.0512818	-0.00500016	0.00181106	33.4113	-976.902	6.71696	6.86132	-0.405353	-0.384863	-0.0141365	-0.0320707	-0.00892199	25.4942	-1004.4	3.26e-11	7.84e-09	-0.0197525	0.555202	6.55574	0.549271	-0.0686102	0.063329	-0.0493415	0.0688415	-0.00350016	0.00923641	-0.393173	0.130823	6.79852	0.105095	-0.0296994	0.0203788	551.787	654.104	618.326	611.307	676.337	732.67	970.387	887.889
FBgn0035584	CG17030	7.48245	7.48967	0.00331209	-0.00919824	-0.194353	0.0653478	-0.00947861	0.0277334	0.025081	0.0082186	-0.00172905	46.7627	-1084.29	7.52617	7.42409	0.214455	0.221762	-0.175084	0.121306	-0.00763769	42.6122	-1099.13	5.68e-06	0.000222805	-0.0060744	0.00838444	7.51507	0.0630896	-0.120242	0.117962	0.0328554	0.0166116	0.00885249	0.0112043	0.22096	0.00600596	7.41535	0.133869	0.424422	1.31399	1740.7	1900.99	1595.61	1715	2022.06	1737.62	2029.93	2039.89
FBgn0035607	CG4835	4.7187	4.56878	0.297463	-0.137497	-0.0883397	0.0427107	0.033107	0.0228114	0.011395	-0.0601547	0.0303476	11.2602	-797.438	4.76845	4.6295	0.567533	-0.0781747	-0.599662	0.146562	0.0333087	9.51253	-810.723	2.43e-05	0.000760992	-0.227662	1.54438	4.76518	0.733253	0.138174	0.222212	0.00849483	0.0620446	-0.161071	0.257632	0.212256	0.502245	4.66596	0.281096	-0.29131	0.396476	111.059	105.611	126.948	123.096	152.945	113.861	64.0067	178.222
FBgn0035666	Jon65Aii	6.55865	7.5183	-0.324467	-0.277145	-0.674991	-0.669517	-0.0690748	0.131585	0.0491433	0.211563	-0.0751462	3.75229	-1133.41	6.12887	6.99049	0.855575	0.0930847	0.766876	-0.95402	0.00511695	2.37484	-1164.5	1.01e-12	4.8e-10	-0.285195	0.129124	6.4086	0.524721	-0.679116	0.0471237	0.134217	0.188453	-0.156351	0.347333	0.212591	0.16479	6.5087	0.555872	0.0669023	1.5207	99.3685	367.934	239.67	342.165	559.145	259.405	805.798	573.317
FBgn0035667	Jon65Ai	7.36905	7.7509	-0.0287347	-0.0135683	-1.19306	-0.486469	-0.10362	0.0430703	-0.0255463	0.229244	-0.0361627	3.44744	-1166.34	6.8444	7.21054	0.389133	0.210432	0.729648	-0.481805	-0.0494587	2.76932	-1190.61	7.3e-10	1.04e-07	-0.0480613	0.0886403	7.40557	0.349061	-0.419317	0.583604	0.0323709	0.0684491	0.185835	0.866778	0.149939	0.12714	7.10574	1.11598	0.131283	1.27716	512.04	1747.69	414.771	286.876	1363.6	1075.24	1856.19	1351.7
FBgn0035670	CG10472	9.87988	9.94937	-0.175625	-0.0737302	-0.404378	-0.229306	-0.0114206	0.0145246	-0.018346	0.080356	0.00229425	17.0984	-1526.92	9.75954	9.7759	-0.12364	-0.091983	0.225868	-0.209586	0.0046649	12.9826	-1546.57	6.01e-08	4.78e-06	-0.106853	0.0610005	9.86856	0.168948	-0.416949	0.168791	-0.126205	0.149705	-0.0299531	0.172481	-0.0786768	0.0194421	9.78218	0.0248548	0.19956	0.617123	8605.31	13489.8	10417.4	10826.2	12674.6	10555.4	21234.2	16303
FBgn0035741	BBS1	4.88135	4.84271	0.109323	-0.0441125	0.0805399	0.00182217	-0.0113685	-0.012505	0.0254389	-0.0331298	-0.00629845	64.6584	-676.829	4.90061	4.84637	-0.00578611	0.0925552	-0.125577	-0.0453172	-0.0133719	47.3378	-689.91	2.93e-05	0.000883755	-0.0535054	0.167584	4.84704	0.0421764	0.0760896	0.0596253	0.0105103	0.0439387	0.00567198	0.0464625	0.0962886	0.041551	4.93132	0.162001	-0.111772	0.0622823	156.652	132.865	169.629	140.83	168.836	138.613	83.4373	112.731
FBgn0035767	Cln7	7.50291	7.53655	-0.104763	-0.0463606	-0.204891	-0.113344	-0.00476749	0.044804	0.00235722	0.0524037	0.0143542	31.5587	-1134.87	7.40047	7.35971	0.203708	-0.0291035	0.0895696	0.0802141	0.0163676	23.6146	-1149.46	7.17e-06	0.000272497	-0.0925876	0.133914	7.52775	0.0865765	-0.184317	0.105595	-0.026894	0.158298	0.00154417	0.0652073	-0.117189	0.264486	7.38809	0.072257	0.146992	0.0698256	1782.79	1837.4	1803.54	1960.15	1816.48	1912.86	2099.65	1553.54
FBgn0035771	Sec63	8.77834	8.8612	-0.002384	-0.0289443	-0.0379786	-0.0210549	-0.0157577	0.00768007	-0.0141738	0.0205691	-0.00307344	93.9935	-1223.93	8.75949	8.83018	0.0222647	-0.129835	0.0862362	-0.0627048	-0.0105452	88.2289	-1238.23	9.44e-06	0.000340913	0.0978548	0.518634	8.91503	0.220854	-0.037892	0.0260923	0.0171519	0.0262533	-0.0195802	0.0253306	0.0957038	0.184153	8.75765	0.209405	0.0235534	0.152055	5724.8	5597.36	5522.25	5317.12	5513.98	5673.24	5698.88	6286.08
FBgn0035856	CG13679	4.27725	4.71744	0.195838	0.0416111	-0.00749871	-0.254026	0.0305313	0.0373111	0.00255262	-0.160062	0.0385744	8.17337	-780.36	4.3474	4.74931	0.575146	0.215885	-1.00988	0.0783636	0.0205524	5.16184	-806.173	1.65e-10	2.95e-08	0.0961794	0.230294	4.82612	0.432468	0.113592	1.11097	0.00823427	0.0441061	-0.0917203	0.203465	0.28508	0.093987	4.53134	0.56896	0.0245902	1.20325	51.4378	65.8647	80.9843	76.1525	125.137	58.4156	116.584	88.0374
FBgn0035868	CG7194	5.51053	6.07932	0.151298	0.0388911	0.165378	-0.262902	-0.00198915	-0.00739982	-0.0514126	-0.0086684	0.0429619	29.5388	-856.586	5.56019	6.10858	0.145911	-0.265381	0.125078	0.104981	-0.010121	25.177	-878.849	4.99e-09	5.93e-07	0.156273	0.102139	5.59755	0.616859	-0.0264179	0.258453	-0.105133	0.128741	0.0107642	0.031565	0.04412	0.895879	5.54041	1.44268	0.101146	0.0433956	238.484	332.73	298.766	267.055	367.466	338.613	369.181	362.886
FBgn0035875	Cpr66Cb	5.1147	4.66703	0.200423	0.270081	0.285771	0.308024	0.0458873	-0.0503779	-0.0498814	-0.0347758	-0.10613	11.7682	-818.829	5.40389	4.96453	-0.348203	-0.148328	0.0995394	-0.458178	0.00853723	10.7099	-832.197	2.25e-05	0.000711402	0.206004	0.231825	5.32238	0.894222	0.270463	0.0398756	-0.0576269	0.0195136	-0.0632056	0.0565638	-0.138911	0.0566317	4.95725	0.779309	-0.0471046	0.661493	190.554	207.814	135.703	224.285	136.062	219.801	141.729	128.835
FBgn0035909	ergic53	8.49659	8.5461	-0.190847	-0.0313367	-0.125798	-0.0533443	-0.001181	0.0373542	0.00257429	0.0369888	0.00645412	47.8167	-1260.77	8.41037	8.45958	0.126709	-0.036465	0.127365	-0.0561122	0.0135346	36.2416	-1274.04	2.45e-05	0.000764589	-0.168668	0.106075	8.52201	0.0206581	0.0185018	0.16026	-0.242837	0.277873	0.0138563	0.0460453	0.00663257	0.187424	8.36399	0.133726	-0.176365	0.267908	3666.11	4057.49	3947.44	3634.46	3985.52	3791.07	4601.62	5877.03
FBgn0035932	CG13308	4.50852	4.53558	0.4117	0.302476	0.278774	-0.10214	0.00515951	-0.0772755	-0.00992354	0.000611948	0.0409166	15.9224	-730.514	4.576	4.57107	-0.0337681	0.295628	0.261391	0.268568	-0.00393697	14.5675	-747.279	9.3e-07	4.94e-05	0.407657	0.0839409	4.55009	0.0691468	-0.366803	1.10949	-0.00751025	0.0809868	0.0372452	0.0914735	0.201468	0.187679	4.59166	0.0311459	0.246101	0.0458711	111.059	91.9834	75.5124	115.794	58.596	123.762	145.158	78.3747
FBgn0036072	CG6628	8.1958	8.20711	-0.116768	0.00747981	-0.326478	0.310284	-0.0551957	0.0552182	0.0328956	-0.1113	-0.0234819	15.5209	-1217.18	8.22779	8.27407	0.519412	0.250985	-0.900064	0.127363	-0.0590166	8.92116	-1258.05	1.11e-16	1.63e-13	0.0162734	0.213768	8.2197	0.0684214	0.359221	0.444736	-0.0421972	0.179285	-0.0878826	0.0401435	0.266201	0.0418562	8.27814	0.0521156	-0.52371	0.392276	2852.46	3420.42	3459.34	3288.12	4094.77	3105.93	3092.89	4303.1
FBgn0036206	CG5964	6.47301	6.50498	-0.146814	0.00473649	-0.046837	0.0344108	-0.00422654	-0.0120447	0.0125271	-0.0529597	0.0120362	42.9506	-932.761	6.48707	6.47378	-0.256099	0.109002	-0.405576	0.131075	-0.00499491	31.4769	-957.576	4.31e-10	6.6e-08	-0.0845873	0.249792	6.47746	0.0251753	-0.00614074	0.069223	0.0184769	0.0273852	-0.0184717	0.0699016	-0.223482	0.295976	6.47667	0.0546532	0.207556	0.870874	690.903	667.732	746.369	593.572	748.837	589.107	564.63	690.342
FBgn0036240	CG6928	7.71442	7.85843	-0.181464	-0.0965898	0.00814697	0.0537075	-0.0104216	-0.0465692	0.064826	-0.0130651	-0.0897189	11.0091	-1211.13	7.79101	7.85666	-0.44603	0.454495	-0.102085	-0.414715	-0.0243918	7.16058	-1231.89	2.09e-08	1.92e-06	-0.102262	0.0836249	7.77483	0.0671218	-0.00958678	0.0990786	0.104328	0.15167	-0.0572444	0.131269	-0.294301	1.0564	7.77487	0.0725897	-0.0363985	1.18751	3397.23	2784.49	3338.96	3646.98	1887.98	3006.92	1809.33	2236.36
FBgn0036262	CG6910	10.6257	10.6648	0.391654	0.11467	0.409021	-0.126772	-0.00470037	0.00380059	0.036591	-0.0632361	0.0260692	11.4193	-1699.34	10.645	10.6928	0.278031	0.402694	-0.0378719	-0.0236999	-0.00468584	11.2931	-1713.44	1.14e-05	0.000394871	0.0794051	0.617649	10.6436	0.0331877	0.451513	0.819877	0.0475677	0.0572985	-0.0243017	0.056932	0.267783	0.136799	10.6828	0.0626143	-0.02559	0.0246533	62496.9	61901.4	45365.4	72900.9	52439.5	70648.2	48414.2	24039.6
FBgn0036440	CG17177	6.58858	6.49696	-0.321075	-0.101545	-0.374914	0.170054	0.011596	-0.0186048	0.0364613	-0.0844519	-0.1598	8.29954	-1037.66	6.86068	6.79994	-0.607487	0.17636	-1.02056	-0.749056	-0.0298199	4.83097	-1073.62	8.88e-15	8.05e-12	-0.424185	0.705115	6.52088	0.0813489	0.117072	0.554802	0.0256937	0.0640621	-0.234609	0.219968	0.109979	0.973265	6.76197	0.147538	-0.617869	0.327465	358.896	199.865	500.133	625.911	443.939	706.928	610.349	940.497
FBgn0036470	EAChm	5.47548	5.47408	0.0250416	0.02483	-0.00295356	0.262442	0.0117079	-0.0276311	0.0165157	-0.0359821	-0.0527921	47.7949	-795.865	5.62406	5.62479	-0.202541	0.08232	-0.277134	-0.131102	-0.00373397	36.7026	-810.215	9e-06	0.00032911	0.0272634	0.0280768	5.47513	0.010487	0.113334	0.281241	-0.0521761	0.0358386	-0.11085	0.0800323	0.00301481	0.267715	5.62764	0.0330271	0.0753699	0.930103	231.47	201.001	257.18	259.753	262.192	277.227	284.601	307.057
FBgn0036479	CG13458	6.37718	6.34499	-0.0313122	0.0694216	-0.114305	-0.015652	-0.00290519	-0.00733383	0.0255112	-0.0256385	-0.0221049	70.3154	-882.971	6.45772	6.42151	-0.162277	0.2364	-0.29671	-0.159666	-0.0116558	50.7616	-910.941	2.06e-11	5.65e-09	-0.127316	0.295009	6.36228	0.0187361	-0.0744557	0.0893623	0.0197802	0.0305438	-0.0343792	0.0525026	0.0420656	0.298192	6.40082	0.0738684	-0.205925	0.206423	481.645	546.223	601.91	513.247	552.193	529.701	561.201	695.71
FBgn0036483	CG12316	6.79191	6.66987	-0.206157	0.500568	-0.00776112	0.13093	0.0879736	0.0159448	-0.106752	-0.0286917	-0.0642597	6.15286	-1194.56	7.02278	6.71141	-0.0474562	-0.0363263	-0.123	-0.151586	0.0615145	4.78	-1208.76	1.03e-05	0.000361071	0.247705	0.587838	6.70326	0.242101	0.0126071	0.173083	0.0724979	0.500875	-0.0402036	0.03332	-0.0566381	0.0810671	7.2531	0.45498	-0.0809263	0.0991999	852.231	874.41	1372.36	996.242	1019.97	968.313	700.644	914.73
FBgn0036550	CG17026	6.38029	6.49996	-0.102582	-0.103454	-0.0181489	-0.0846532	-0.0453309	0.0286451	0.0459933	-0.0671234	-0.0560422	19.3591	-934.164	6.45838	6.63225	0.11599	0.230233	-0.46787	-0.466805	-0.0611788	13.6021	-955.421	1.31e-08	1.28e-06	-0.0722077	0.0600577	6.42408	0.0503579	-0.356257	0.489417	0.0373636	0.0156018	-0.0424916	0.0233821	0.153419	0.085451	6.58066	0.0944185	-0.469434	0.0681709	384.615	453.104	388.506	237.846	323.768	385.147	632.066	704.299
FBgn0036730	qjt	6.44355	6.05642	-0.118053	0.173251	-0.0881943	0.364047	-0.000943952	-0.0142129	-0.0294319	-0.0765903	-0.0817149	33.7795	-897.776	6.69525	6.30647	-0.166521	-0.119651	-0.676696	-0.235869	-0.0299103	20.9847	-923.366	2.05e-10	3.6e-08	0.240703	0.30727	6.3068	0.765393	0.539705	0.434827	-0.0112864	0.0447294	-0.0678478	0.0358628	-0.0929371	0.104047	6.54835	0.444043	-0.463777	0.391229	555.295	428.12	523.115	485.081	713.084	696.037	486.908	650.618
FBgn0036778	Cyp312a1	9.13898	9.08571	-0.300679	0.0206077	-0.356309	0.0748595	0.00581444	0.0622488	-0.00963306	0.0623589	-0.000351485	20.1983	-1417.07	8.92259	8.9411	0.208894	-0.10363	0.203644	0.0331525	0.029823	14.5219	-1441.78	4.78e-10	7.22e-08	-0.244433	0.331471	9.15395	0.168747	-0.348457	0.664186	0.059467	0.0750995	-0.0200883	0.13421	-0.0786114	0.372291	8.91814	0.0317628	0.168752	0.284432	7386	7647.12	9834.12	8088.86	9324.71	7851.45	9262.68	10140.4
FBgn0036787	CG4306	6.76489	6.79343	0.0871571	0.145796	0.217321	0.0474592	-0.0363946	0.0350364	0.0347271	-0.15895	-0.0629509	13.6635	-1010.3	6.92868	6.96703	0.208807	0.359361	-0.736822	-0.428746	-0.0549001	7.27749	-1072.54	0	0	0.09423	0.162748	6.78612	0.0655576	0.103634	0.749337	0.0391456	0.0508973	-0.0160888	0.098793	0.322995	0.031139	6.98184	0.0912531	0.0257835	0.680881	1133.97	1128.78	977.283	780.303	848.152	1064.35	1024.11	1057.52
FBgn0036881	Cpr76Bd	5.3036	5.06948	-0.169119	0.485986	-0.620521	0.167034	0.0191957	0.0113081	-0.0523415	0.0782856	-0.0529593	8.21638	-879.278	5.28691	5.05048	-0.0226966	0.0620504	-0.0227917	-0.154734	0.0197063	5.6532	-896.598	5.51e-07	3.2e-05	0.227272	0.327466	5.25842	0.141272	-0.0774614	1.904	-0.0254733	0.0389834	-0.104357	0.20364	0.0398312	0.0771132	5.09003	0.264773	-0.109501	0.220569	197.568	205.543	264.841	196.119	170.822	230.692	139.443	213.652
FBgn0037000	ZnT77C	7.56319	7.61734	-0.0939711	-0.548091	-0.0568373	-0.0654337	0.0193292	-0.0929455	-0.0621308	0.0614067	0.0360214	11.941	-1207.03	7.54999	7.63843	-0.803799	-0.933366	0.556781	0.304441	0.0094719	8.36188	-1235.38	1.42e-11	4.08e-09	-0.103814	0.226883	7.5465	0.0421231	-0.0520476	0.038798	-0.0684539	0.029558	0.0483985	0.0304376	-0.804563	0.499159	7.62215	0.0524212	0.478536	0.449337	1140.98	1453.57	1425.98	2617.35	1816.48	1073.26	1796.76	968.411
FBgn0037225	TwdlG	5.76537	5.75243	0.1277	-0.216402	0.0803489	0.109339	0.0223396	-0.0580015	-0.0100366	0.0227569	-0.0228565	39.3995	-852.393	5.82198	5.8158	-0.308681	-0.266209	0.233448	-0.0719361	0.0109044	31.7753	-867.693	3.69e-06	0.000156788	0.093422	0.222772	5.74659	0.0208896	0.091263	0.0436034	-0.0935926	0.257742	-0.0128532	0.0737993	-0.298119	0.0216998	5.83381	0.033338	0.440376	0.45972	326.163	352.035	363.335	412.058	400.24	328.712	350.894	287.732
FBgn0037230	CG9780	8.31892	8.25605	-0.416872	-0.0660164	-0.308745	-0.17236	0.0093008	0.0812956	0.00212304	0.0624922	0.029179	14.0309	-1317.53	8.15758	8.07146	0.00840959	-0.0424371	0.0973708	0.0773554	0.0344981	13.9804	-1332.27	6.22e-06	0.000240858	-0.467663	0.680352	8.30394	0.0350987	-0.411566	0.231004	0.336794	0.417686	0.0624772	0.0408654	0.0352345	0.163863	8.04446	0.125584	0.0793957	0.0242944	2588.26	3344.34	2730.48	3159.81	2483.87	2814.84	5103.39	2787.13
FBgn0037408	NPFR	6.60864	6.59593	-0.176149	-0.179827	-0.182051	-0.0597259	-0.01652	-0.0361528	-0.0432653	0.0633411	0.0339631	12.641	-1019.82	6.59317	6.60816	-0.562186	-0.493072	0.233574	0.161682	-0.0152607	10.4456	-1036.88	7.03e-07	3.92e-05	-0.144951	0.064273	6.60525	0.0762715	-0.142893	0.0983115	-0.113616	0.170702	0.0361787	0.044639	-0.436355	0.161024	6.64682	0.0820454	0.180559	0.0434098	568.154	617.765	499.038	590.443	499.556	507.919	458.334	929.761
FBgn0037449	CG15185	6.20717	5.79643	0.153028	-0.290997	-0.144182	0.276185	0.0187045	-0.115096	-0.0483495	0.0152398	-0.00778619	15.8085	-934.704	6.40965	5.99459	-0.589039	-0.595514	-0.100008	0.139912	-0.00384216	12.7758	-960.87	1.18e-10	2.27e-08	-0.119642	0.59301	5.92636	0.491805	0.127651	1.26578	-0.0685726	0.12216	-0.106817	0.275868	-0.56891	0.075407	6.19443	0.299914	-0.0158525	0.185899	570.492	545.087	619.42	621.738	527.364	482.176	254.884	482.058
FBgn0037490	CG10053	6.72902	6.72848	0.0181036	0.0287416	-0.0016147	0.0346202	0.00599237	0.0123034	0.0109457	-0.0130628	-0.00748467	147.075	-905.356	6.71801	6.69963	0.108727	0.138306	-0.100139	0.00948277	0.00706255	127.411	-919.571	1.02e-05	0.000359707	0.00691465	0.0187134	6.72903	0.00532951	-0.088856	0.119195	0.0805752	1.03168	-0.00981217	0.0167901	0.0927448	0.0853377	6.71723	0.0268986	0.040273	0.214659	743.51	800.597	752.935	735.446	880.926	818.809	947.527	895.405
FBgn0037520	CG18268	6.89277	6.91066	-0.0260818	0.00652786	-0.0642895	0.059303	0.0163393	0.00391095	0.0322788	-0.00803362	-0.0248531	68.1114	-999.975	6.90879	6.91261	-0.0373013	0.232425	-0.134704	-0.152877	0.0167902	44.8136	-1016.76	9.13e-07	4.86e-05	-0.0259752	0.0637468	6.85152	0.0425221	-0.0145824	0.0647388	0.0199954	0.065824	-0.0140677	0.0223854	0.204051	0.339064	6.9125	0.0818703	-0.155489	0.028519	654.663	859.648	930.225	1040.06	856.098	945.541	990.96	1009.21
FBgn0037533	CD98hc	8.74462	8.69588	-0.174906	0.114367	-0.0891028	-0.0849195	0.00750276	0.0419289	-0.00855504	0.0394921	0.0124499	23.6986	-1350.61	8.59782	8.58939	0.169989	0.0482059	0.238273	0.0248872	0.0205306	19.3969	-1366.99	1.34e-06	6.59e-05	-0.449124	1.9608	8.60038	0.152379	-0.0916597	0.0332176	0.0310254	0.102975	0.00926213	0.0396641	0.133248	0.217073	8.63284	0.0508624	0.0281632	0.155172	6712.64	6058.41	5848.38	6241.38	5784.12	6521.76	6060.06	5717.06
FBgn0037552	CG7800	5.92824	5.90257	-0.0132042	-0.165417	0.13711	-0.0742062	0.0045969	-0.0032275	-0.0186858	0.0303039	0.0615975	39.7806	-886.591	5.914	5.879	0.0246236	-0.313291	0.306059	0.323021	0.0136542	34.8874	-899.608	3.11e-05	0.000910136	-0.249265	0.180896	5.94723	0.0403703	-0.304073	1.09415	-0.0227115	0.0170503	0.0466486	0.0240119	0.244563	0.85863	5.89113	0.0399045	0.286114	0.043001	349.543	507.612	381.939	505.945	422.09	366.335	285.744	272.701
FBgn0037627	CG13318	5.28166	5.24993	-0.199664	0.230644	-0.325422	-0.340355	-0.00733897	0.0742927	-0.00313681	0.0309831	0.0132609	15.1063	-829.421	5.06683	5.02242	0.322352	0.258103	-0.0731212	-0.165421	0.0177323	12.3521	-845.273	2.2e-06	9.92e-05	0.364079	0.918295	5.30437	0.41362	-0.352585	0.0452464	0.0624115	0.137681	-0.0158215	0.143782	0.258148	0.110586	5.06465	0.0644393	-0.183254	0.131791	212.766	185.102	207.933	171.082	172.809	221.781	184.019	163.191
FBgn0037630	Ir85a	5.54496	5.40401	-0.237122	-0.519048	-0.224888	-0.0459621	-0.0375627	-0.0138814	0.0264172	0.053642	0.078529	17.3416	-807.875	5.32795	5.19583	-0.307796	-0.331448	0.124356	0.508711	-0.00856048	16.2	-826.935	1.06e-07	7.55e-06	-0.39651	0.563014	5.822	1.42865	0.093852	0.657709	-0.00699559	0.0484298	0.036733	0.0300833	-0.30174	0.058721	5.19669	0.152921	0.259105	0.193002	174.187	231.662	182.762	286.876	251.268	172.277	154.302	172.854
FBgn0037753	CG12947	5.73167	5.65045	0.0130815	-0.208198	0.0793439	-0.0151335	0.0356127	-0.0478284	-0.0508537	0.0631597	0.0407119	20.3373	-911.59	5.71034	5.6048	-0.329632	-0.556119	0.467585	0.244362	0.0403094	14.6892	-939.852	1.56e-11	4.37e-09	-0.0442953	0.172967	5.80037	0.101137	0.0192864	0.145644	-0.0558579	0.0132848	0.0639894	0.0203962	-0.328924	0.296632	5.68112	0.112182	0.222746	0.254274	347.205	409.951	332.692	399.54	325.754	336.632	297.174	173.928
FBgn0037817	Cyp12e1	6.73788	6.74003	0.0952116	-0.0802048	-0.0692037	-0.139849	-0.0159476	-0.0124002	0.0158895	-0.0407602	-0.00978883	52.5892	-946.548	6.75733	6.73698	0.0101193	0.00444874	-0.304084	-0.241841	-0.0167436	38.1101	-960.204	1.72e-05	0.00056244	0.0224539	0.179447	6.73944	0.0141462	-0.167087	0.0907893	0.0240909	0.0265454	-0.020733	0.0241468	-0.0275954	0.132293	6.73711	0.0189982	-0.273807	0.0345317	627.775	642.748	906.149	766.741	746.851	823.759	860.661	720.403
FBgn0037880	CG17726	6.54772	6.51115	-0.188757	0.0211988	-0.184153	-0.0377251	-0.0256354	0.0321222	-0.00504044	0.027861	0.000283105	47.7452	-905.278	6.47126	6.44477	0.00869677	-0.0176696	-0.0158467	-0.0328424	-0.0156486	53.9074	-919.988	6.42e-06	0.000247241	1.14314	1.37646	6.55116	0.0866066	-0.0852816	0.187875	0.0162231	0.274338	0.01558	0.0214072	-0.043051	0.13124	6.45869	0.0295237	0.00840489	0.0907507	520.223	590.511	578.928	548.715	580.001	542.572	685.786	611.967
FBgn0037975	CG3397	7.04175	6.9966	0.0099255	-0.0642947	-0.0404308	-0.0513898	-0.0284078	0.0336831	0.0080692	-0.0558046	-0.0197427	16.3664	-1047.33	7.1744	7.0326	0.325333	0.0516879	-0.507811	-0.181459	-0.0381736	15.3011	-1061.68	8.99e-06	0.00032911	0.0555892	1.54357	7.01668	0.0548529	-0.0443962	0.00944049	0.0117348	0.022431	-0.0297087	0.0875825	0.0908696	0.0397562	7.14172	0.111193	-0.0798586	0.385664	1042.78	1174.21	1134.87	1032.75	722.022	989.105	1280.13	836.355
FBgn0038034	Cyp9f3	6.21986	6.52453	0.151447	0.188686	0.304766	-0.116746	-0.0387399	0.0212617	0.0308503	-0.0683924	0.00822809	13.6947	-983.174	6.09501	6.548	0.413397	0.317325	0.0161584	-0.167818	-0.0340967	10.4805	-997.459	9.56e-06	0.000344404	0.190352	0.0219679	6.43131	0.44472	0.150829	0.180245	-0.0221031	0.369577	-0.0500941	0.175599	0.312482	0.0402149	6.1969	0.377447	-0.322289	0.261525	433.714	578.019	444.319	383.892	480.686	494.057	653.782	540.034
FBgn0038073	CG14395	5.86625	5.25744	-0.0180344	-0.0625204	-0.454166	0.234597	-0.00814177	-0.00910864	-0.0244076	-0.0893333	-0.112904	22.2919	-808.797	6.22063	5.45212	-0.0501254	-0.099336	-1.04527	-0.389655	-0.05449	11.5489	-844.643	9.99e-15	8.41e-12	-0.0370919	0.0271562	5.67271	0.841564	-0.110996	0.904919	-0.0198655	0.0332725	-0.0866162	0.0509131	-0.0766579	0.07793	5.92716	0.332718	-0.0469376	1.12082	346.036	238.476	424.62	385.979	207.569	419.8	158.874	292.026
FBgn0038129	TBC1D5	7.45092	7.46391	-0.0197724	-0.0195281	-0.0887281	-0.0659019	0.00934539	0.000244708	-0.023132	0.0301477	0.00978289	71.408	-1064.64	7.48056	7.41242	-0.0320435	-0.109273	0.0643585	0.0738489	0.0114911	54.9619	-1078.47	1.46e-05	0.000487183	-0.0135278	0.0149551	7.30504	0.497967	0.0472993	0.400365	-0.0227664	0.0243449	0.0235168	0.00961201	-0.130908	0.0471274	7.43651	0.111097	0.0655235	0.0264643	1380.64	1584.16	1481.79	1703.52	1574.15	1494.05	1953.35	1661.97
FBgn0038146	CG9799	6.92294	7.00698	-0.00650849	-0.0138887	0.113881	0.0797843	0.0140453	-0.0194295	-0.0455323	0.0342614	0.00395909	44.4022	-1022.66	6.93302	6.99979	-0.096965	-0.326996	0.367006	0.152087	0.0105648	32.8797	-1049.69	5.09e-11	1.13e-08	0.00292942	0.073592	6.95901	0.0597783	0.116462	0.145165	0.00286137	0.0938005	0.0150219	0.0266313	-0.279623	0.186278	6.97868	0.095598	0.443002	0.391401	937.571	1060.65	893.016	1119.34	1180.86	951.481	1105.26	848.165
FBgn0038173	Adgf-C	6.22995	6.32495	-0.105413	-0.122286	-0.167035	-0.122171	0.00543343	0.054999	0.00899487	0.0549831	-0.00365879	19.1524	-986.259	6.18863	6.12146	0.0382849	-0.0128762	0.0941833	-0.0926755	0.0290853	14.7353	-1001.32	4.6e-06	0.000188904	-0.141239	0.0367663	6.32369	0.114134	-0.143434	0.0347101	-0.521784	1.07756	-0.0445475	0.104805	0.0942728	0.135032	6.16888	0.177136	0.070009	0.220899	512.04	515.561	472.773	503.858	521.405	488.117	633.209	497.089
FBgn0038672	CG6005	6.82062	7.02699	-0.00410844	-0.211832	0.0393681	-0.0941279	-0.0251015	-0.00350281	0.0195628	-0.0035135	0.0293313	102.293	-928.562	6.80022	6.96021	-0.0150286	-0.0411799	0.0469242	0.122895	-0.0217352	72.5685	-942.816	9.84e-06	0.00035218	-0.350807	0.998309	7.20668	0.329427	-0.12039	0.221828	0.0173987	0.0341852	0.0182114	0.0250919	-0.0462651	0.0244994	6.79214	0.257143	0.119973	0.0782041	1074.35	1025.44	1109.7	992.069	1033.87	986.135	1046.97	1021.02
FBgn0038674	CG14285	5.51824	5.38298	0.00161064	0.215315	-0.00981174	0.15274	-0.0160423	0.015322	-0.024425	0.00429542	-0.0469247	43.2473	-778.121	5.55077	5.37837	0.0597399	0.0686891	-0.00678555	-0.105248	-0.0210888	32.4869	-792.025	1.36e-05	0.000462944	0.331577	0.465098	5.36174	0.17851	0.141421	0.204152	-0.0236302	0.030374	0.0805103	0.107544	0.0747021	0.0505283	5.34042	0.393618	-0.0516919	0.0899654	256.02	260.052	183.856	257.667	215.514	247.524	165.732	221.167
FBgn0038730	CG6300	4.98472	4.39496	0.507238	0.521248	0.267924	0.911035	0.0620779	0.00443168	-0.0740642	-0.100738	-0.196163	4.58028	-878.612	5.42556	4.80909	0.496004	0.186117	-0.366459	-0.256421	-0.0162377	3.74433	-900.414	7.75e-09	8.23e-07	0.433653	0.403497	4.76177	0.377465	0.266486	0.413804	-0.00221796	0.0838278	-0.122932	0.0690944	0.466018	0.639488	4.95899	0.525197	-0.2902	0.156316	192.892	216.899	105.061	245.149	105.274	285.147	88.0092	167.486
FBgn0038775	CG17199	7.21978	7.17819	0.0794593	-0.117543	0.0355663	0.0657862	-0.0293174	-0.00269083	0.0149983	-0.0326179	0.0222877	42.4661	-1029.19	7.18053	7.1167	0.022855	0.0289546	-0.162813	0.220161	-0.0249039	33.8828	-1043.65	8.13e-06	0.000303929	-0.0175005	0.186579	7.37411	0.1233	0.0461824	0.100833	0.020496	0.137835	-0.0269045	0.100089	0.0736574	0.13702	7.2088	0.091377	0.0931586	0.261904	1678.74	1537.6	1411.75	1356.14	1462.91	1546.53	1293.85	1330.22
FBgn0038790	MtnC	8.26641	7.91814	0.133673	0.137077	0.338496	0.292736	0.0260291	-0.0221691	0.017651	-0.115607	-0.0446849	9.72044	-1335.68	8.35845	8.16312	-0.0131674	0.234628	-0.224286	-0.220321	-0.000537081	6.81297	-1349.71	1.21e-05	0.000415794	0.118501	0.0342136	8.12395	0.140347	0.322188	0.0543832	0.116962	0.089423	-0.0932921	0.0592403	0.235152	0.156936	8.52044	0.470469	-0.213914	0.0547545	2086.74	1610.28	1432.55	2111.41	1299.04	1767.32	2141.94	2428.54
FBgn0038830	CG17272	7.06486	6.83109	0.0386882	0.358442	-0.0753715	0.0910338	-0.00959477	-0.0158142	-0.0584712	0.014191	-0.0647624	34.9217	-1012.77	7.20994	6.9465	-0.0809128	-0.0354646	6.75e-05	-0.30799	-0.02704	27.1546	-1036.35	1.42e-09	1.85e-07	0.0954308	0.939946	6.99753	0.180766	-0.277494	0.508782	-0.0616219	0.0627055	-0.0517325	0.130369	-0.0546246	0.0888878	7.21879	0.541423	-0.109684	0.19449	750.525	842.614	799.994	895.053	1072.6	936.63	1082.4	1016.72
FBgn0038840	Grik	7.16174	7.21485	-0.138699	-0.00985882	-0.00526736	0.016274	-0.0147232	0.0357898	0.0105396	-0.0197895	-0.0210167	62.1811	-1012.39	7.08287	7.14545	0.152318	0.144288	-0.122892	-0.103769	-0.0086005	40.2583	-1038.32	1.47e-10	2.76e-08	-0.220624	0.100954	7.18393	0.0744558	0.00211319	0.01322	0.181248	0.370927	-0.0320432	0.0176015	0.168733	0.065845	7.08704	0.072567	-0.098946	0.0259182	1392.33	1218.5	1131.59	1279.99	1200.72	1138.61	971.53	1551.39
FBgn0038948	PSR	7.17169	7.15196	-0.371468	0.210366	-0.0593163	-0.0486721	0.0123035	0.0803666	-0.0273592	0.0353867	0.00957503	20.0983	-1125.89	7.05211	6.97868	0.25245	0.0105095	0.251969	0.00834675	0.0277205	16.2562	-1140.73	5.66e-06	0.000222805	-0.256153	0.622203	7.16359	0.0776804	-0.0401697	0.0187451	0.0446363	0.241465	-0.00667928	0.309719	0.0236838	0.0955441	7.02592	0.101838	0.212909	0.260203	1434.41	1322.97	1239.94	1263.3	1245.41	1260.39	1290.42	1103.69
FBgn0039016	Dcr-1	6.58488	6.59135	-0.145006	0.132996	-0.18717	-0.162697	-0.00624208	0.0396594	-0.0246999	0.0618148	0.0134408	19.7882	-1021.81	6.50414	6.49735	0.158828	0.0285546	0.254181	0.0159367	0.00301843	16.2417	-1035.57	1.56e-05	0.000520062	0.00793703	0.636258	6.60407	0.0242422	-0.136156	0.171794	-0.136766	0.10962	0.0920546	0.143105	-0.00638024	0.190452	6.55942	0.265283	0.131686	0.187956	571.661	633.664	668.668	633.213	645.549	598.017	630.923	694.636
FBgn0039203	CG13618	8.31664	8.17881	-0.350936	-0.0287154	-0.321087	0.00130774	0.0127686	0.0546807	-0.0125575	0.0601975	-0.000974811	13.6345	-1319.54	8.11012	7.99784	-0.0366914	0.0646779	0.150944	0.0409743	0.0340904	10.3552	-1333.77	9.98e-06	0.000356153	-0.0597922	0.444135	8.71378	1.34126	-0.0602282	0.268714	0.0276043	0.0418813	0.0204159	0.239026	0.0743182	0.0324318	8.0814	0.107623	0.213948	0.301371	2432.77	2304.13	3539.23	3107.65	3015.21	3639.59	4501.04	4433
FBgn0039296	CG10420	6.29155	6.3631	-0.414725	0.0374194	-0.133551	-0.0996352	-0.0152055	0.10179	-0.0224084	0.0489294	-0.00328909	17.4802	-977.892	6.23303	6.18789	0.401098	-0.00829949	0.110706	-0.0124632	0.0051487	13.0409	-1006.87	7.8e-12	2.63e-09	-0.299579	0.566405	6.22099	0.193403	-0.0733286	0.0271172	0.0776975	0.437131	0.0392523	0.0794968	0.178647	0.299091	6.18676	0.0427299	0.123682	0.171089	516.716	474.68	512.171	463.174	472.741	518.81	545.2	590.495
FBgn0039299	CG11854	6.22532	5.01038	0.527899	0.562392	0.244577	0.0964922	0.0387634	-0.221443	0.0297841	-0.120583	-0.0396803	4.36914	-1002.66	6.75996	5.78602	-0.884702	0.486868	-0.605426	-0.326828	-0.0343299	2.91292	-1030.52	2.28e-11	5.85e-09	0.454186	0.146075	5.77763	0.886026	0.341562	0.238311	-0.0842305	0.179883	-0.0590783	0.211008	0.258878	1.4194	5.92423	0.912207	-0.549631	0.258882	438.39	911.885	796.71	608.177	1333.8	670.294	202.307	351.076
FBgn0039307	CR13656	5.33944	5.14686	0.160178	0.153193	0.0605359	0.220342	-0.00257063	-0.0457244	0.0307932	-0.0367499	-0.0301823	27.6208	-788.379	5.39772	5.25361	-0.00874269	0.37594	-0.117896	-0.0448486	-0.0171366	22.4901	-804.869	1.2e-06	6.09e-05	0.19686	0.0682217	5.31985	0.15227	0.205102	1.6664	0.112641	0.213025	-0.0348208	0.016848	0.145918	0.299789	5.51743	0.535843	-0.137371	0.0939325	133.271	232.798	172.912	171.082	163.87	193.069	201.164	177.148
FBgn0039408	CG14551	4.98331	5.10641	0.185991	0.030289	0.123226	0.0214058	-0.0267923	0.0228395	0.022368	-0.0369661	0.0341544	43.9297	-730.766	5.0126	5.06995	0.331273	0.186214	-0.160616	0.217139	-0.0209818	26.8909	-752.012	1.32e-08	1.28e-06	-0.0936069	0.425397	5.06799	0.118572	0.0719999	0.127526	0.0201566	0.0253242	-0.0103694	0.473088	0.237393	0.0518114	5.10046	0.0764685	0.0928822	0.360083	174.187	169.204	167.441	173.169	240.343	206.93	170.303	180.369
FBgn0039471	CG6295	9.4084	9.49484	-0.866208	-0.953145	-1.33836	-1.0583	-0.0907904	0.10792	0.0261979	0.160417	-0.115641	2.23521	-1434.8	9.30806	9.37637	-0.0950011	-0.679732	-0.382554	-1.97071	-0.0547265	1.88513	-1453.83	1.1e-07	7.77e-06	-0.923163	0.0766407	9.41027	0.119932	-1.14541	0.156473	0.422592	1.08178	0.0581866	0.19233	-0.447318	0.261356	9.49199	0.18425	-0.917054	1.18804	2346.27	3866.71	3145.25	1674.31	80.4454	2212.86	7528.79	3652.48
FBgn0039472	CG17192	6.06731	7.32351	-0.262351	-0.779836	-0.749521	-1.33625	-0.122449	0.0711157	-0.052948	0.085046	-0.167483	1.68852	-970.773	6.49678	7.56423	0.255959	-1.27676	-0.291716	-2.34488	-0.146569	1.51974	-984.698	1.34e-05	0.000455303	-0.527931	0.670694	5.86916	1.67005	-1.01531	0.399189	0.0049957	0.124392	0.153536	0.442297	-0.683392	0.900558	7.15136	0.864438	-0.975476	1.84464	134.44	198.73	128.043	75.1093	6.95207	99.9996	401.185	193.253
FBgn0039494	grass	6.66173	6.78655	-0.567533	-0.351798	-0.236786	-0.221296	-0.0292622	0.0822242	0.0160171	0.0274536	0.00628103	24.8641	-987.491	6.60724	6.61187	0.0529577	-0.198259	-0.117139	-0.132933	-0.011687	18.1769	-1000.56	2.96e-05	0.000888424	-0.413136	0.671701	6.64992	0.237881	-0.236452	0.0313024	0.0557454	0.0243504	-0.00255168	0.0285814	-0.14871	0.11852	6.56025	0.142066	-0.14137	0.0544188	654.663	664.325	582.211	511.161	447.912	607.918	832.087	467.028
FBgn0039508	CG3368	7.00246	6.80266	-0.191901	0.291721	-0.158909	-0.125308	0.0219945	0.0325212	-0.0412166	0.0439544	0.0104693	15.7628	-1113.79	6.98129	6.75806	0.122251	0.110944	0.0963376	-0.0225166	0.0299765	13.2108	-1128.68	5.44e-06	0.000216646	-0.170592	0.620472	7.01393	0.389375	-0.128922	0.108382	0.0696869	0.334938	0.0048898	0.0506184	0.061078	0.0940492	6.79201	0.152769	-0.0563431	0.133185	960.952	952.767	933.508	998.328	836.234	931.679	930.383	938.35
FBgn0039510	CG3339	5.45438	5.43368	0.100965	0.0442823	0.0704697	0.056376	0.000664306	-0.048821	-0.00394352	-0.00226375	-0.000772092	62.1275	-753.892	5.50909	5.49059	-0.268676	0.000156247	0.0344828	0.0522091	-0.0071206	56.9622	-768.894	4.89e-06	0.000197136	0.153187	0.334074	5.45513	0.0305707	0.0472736	0.0494162	-0.0418252	0.0689442	0.000537872	0.0187253	0.0534727	0.329163	5.51017	0.050206	0.0512949	0.0227535	254.851	233.933	253.897	246.192	297.946	227.722	195.449	285.585
FBgn0039525	CG5646	6.87981	6.87692	-0.183159	-0.0257289	-0.119604	-0.0302764	0.00114512	0.0509465	-0.00680378	0.0364401	0.00153695	37.8471	-1020.44	6.79622	6.75799	0.166537	-0.0513571	0.0851139	-0.0388263	0.015097	24.996	-1036.12	2.6e-06	0.000114563	-0.104054	0.145891	6.86587	0.0480141	-0.00467204	0.239091	0.063232	0.196097	0.112701	0.118838	-0.0544972	0.527984	6.786	0.0288155	0.0399371	0.0773172	1042.78	1015.22	965.245	1013.98	904.762	908.907	1150.98	958.749
FBgn0039562	Gp93	9.58408	9.69988	-0.230564	-0.162736	-0.452522	-0.0377955	-0.028339	0.0433908	-0.00275379	0.0778758	-0.0136683	25.552	-1433.48	9.45022	9.55835	0.0840669	-0.112803	0.163865	-0.112349	-0.0113723	20.6097	-1452.43	1.17e-07	8.13e-06	-0.320155	0.155305	9.65536	0.0413371	-0.0493649	0.284855	0.0542007	0.0463323	0.0563357	0.0544806	0.00790076	0.148787	9.48881	0.163456	-0.0601428	0.150914	9663.3	9590.12	9851.63	8094.07	9792.48	9451.45	12933.9	15296
FBgn0039612	CG14523	5.82093	6.06484	-0.137837	-0.116133	-0.161075	-0.0418284	-0.0339019	0.0890986	0.00576224	0.0719719	0.0432321	10.7968	-945.973	5.70182	5.97637	0.451435	-0.113007	0.194059	0.168434	-0.00309999	9.91975	-959.037	2.98e-05	0.000893583	-0.126266	0.0237741	5.87029	0.326059	-0.126937	0.527428	0.116616	0.0645638	0.0584383	0.026643	-0.102465	0.349256	5.91754	0.145679	0.182303	0.0638757	201.075	286.171	260.463	222.198	286.028	282.177	522.34	337.119
FBgn0039625	beta4GalNAcTB	6.64752	6.608	-0.420117	0.0881713	-0.206453	-0.140945	-0.00921022	0.0590539	-0.0243553	0.0428608	0.0164891	20.7324	-1001.86	6.47621	6.48516	-0.0261458	-0.00451292	0.18612	0.0149618	0.00653602	17.6935	-1015.31	2.08e-05	0.000668328	0.0561659	0.613102	6.67022	0.279846	-0.147104	0.0662735	-0.00438714	0.0832471	0.00360336	0.0623511	0.0491376	0.0364383	6.53858	0.0614784	0.101619	0.128752	586.859	479.222	471.679	667.639	422.09	559.404	860.661	598.01
FBgn0039777	Jon99Fii	7.49915	8.27456	-0.127524	0.25854	-0.197223	-0.152171	-0.0985268	0.0345603	-0.0149208	0.225359	-0.0234217	5.1246	-1244.24	7.02693	7.9598	-0.00184874	0.00843037	1.5863	-0.330051	-0.0391883	3.36827	-1269.38	3.13e-10	4.91e-08	0.185276	0.541234	7.78583	0.478493	-0.167153	0.176569	0.0380558	0.0926602	0.159085	0.200785	0.0320234	0.087296	7.68065	0.809414	0.558207	1.07556	1017.07	1274.14	655.535	383.892	1109.35	766.334	3143.18	2819.34
FBgn0039886	CG2003	6.05146	6.23255	-0.177	0.0181442	-0.100421	-0.0888901	-0.0238145	0.0440561	0.0130045	-0.00067964	0.00651736	94.0435	-823.918	5.96945	6.15674	0.106305	0.0858781	-0.0904998	-0.0493341	-0.0102049	75.5813	-838.09	1.06e-05	0.000372417	-0.0820742	0.157424	6.21997	0.242353	-0.162096	0.777646	0.09943	0.0751623	0.00256277	0.0154899	0.0809443	0.112649	6.2437	0.275543	-0.0639776	0.0403352	347.205	312.289	391.789	384.935	401.234	338.613	466.334	482.058
FBgn0039972	CG17018	5.87169	5.89419	0.0363411	2.02086	0.365711	-0.137697	-0.0145642	0.00294605	-0.150044	0.212795	0.0389961	1.50314	-1124.13	6.1913	6.21273	0.0156936	0.762601	1.86813	0.166145	-0.0359907	1.24741	-1140.59	1.24e-06	6.24e-05	0.770303	1.31469	5.85495	0.0472366	-0.163496	1.06519	0.295385	0.435187	0.0773285	0.336809	0.480254	0.529273	6.21838	0.0661601	0.517731	1.31199	201.075	205.543	339.259	252.451	288.014	336.632	323.462	396.168
FBgn0040001	FASN3	9.12812	9.17854	0.150339	-0.279912	0.280597	0.0142182	0.0194691	-0.0369592	0.030279	-0.0448914	-0.038913	20.9518	-1414.63	9.23691	9.28659	-0.120221	0.0293808	-0.0764859	-0.267983	0.00328802	17.8375	-1431.02	1.32e-06	6.53e-05	-0.205605	0.653069	9.14898	0.0452876	-0.120129	0.883455	-0.000792452	0.0324308	-0.0575342	0.0281601	-0.100567	0.444036	9.27685	0.0608957	-0.0902346	0.392275	7964.68	11734.1	9452.18	10659.3	11249.4	10800	7113.88	9824.76
FBgn0040262	Ugt36Ba	5.17766	5.45457	-0.36189	-0.303186	0.0772763	-0.329618	-0.0147912	0.125755	0.0161519	0.0551048	0.056595	9.94176	-873.764	4.9223	5.14924	0.187426	-0.19548	0.378	0.0653481	0.0307185	9.87545	-890.599	8.71e-07	4.68e-05	-0.363221	0.0690134	5.48703	0.467681	-0.16719	0.147937	-0.0412478	0.643918	0.0634693	0.0166944	-0.29703	0.745749	5.02532	0.241314	0.214204	0.176319	189.385	154.441	210.121	100.146	142.021	138.613	177.161	123.467
FBgn0040318	HGTX	5.75546	5.58961	0.137389	-0.136765	0.0769654	0.112134	0.0207311	-0.040173	0.00607395	-0.00408591	0.00988004	34.5982	-855.626	5.74736	5.61926	-0.144456	-0.0385588	0.101886	0.153457	0.0172328	32.4133	-868.594	3.26e-05	0.000947919	0.0107016	0.11756	5.73861	0.0935952	0.00519161	0.0997029	-0.0453018	0.0510536	0.0315005	0.0310222	0.014896	0.0723078	5.69817	0.210897	0.113168	0.0981312	426.7	392.917	412.582	387.022	488.631	390.097	316.604	342.487
FBgn0040340	TRAM	7.88849	7.91889	-0.321265	0.104121	-0.287179	-0.00430147	0.0123806	0.054172	-0.0239641	0.0634088	-0.00547759	23.3651	-1223.44	7.77007	7.87389	0.145911	-0.0916474	0.118256	-0.0759897	0.0283709	16.2111	-1251.3	2.28e-11	5.85e-09	-0.172858	0.617494	7.90133	0.0379188	-0.0265494	0.257829	0.00155465	0.109554	0.0444958	0.0604764	-0.0631041	0.132308	7.79125	0.0881239	0.0252211	0.637375	1678.74	2091.77	1939.25	1619.02	1969.42	1838.61	2863.16	3355.08
FBgn0040342	CG3706	6.04483	6.49458	-0.0394248	-0.472186	-0.499818	-0.419828	-0.0827962	-0.0493253	0.0475594	0.0977954	0.0695124	6.32768	-946.843	5.66359	6.20315	-0.202894	-0.0629741	0.440951	0.173971	-0.0531669	5.24455	-965.812	1.15e-07	8.04e-06	-0.252679	0.285627	5.99533	0.390424	-0.538166	0.138294	0.0199831	0.398323	0.0170358	0.146212	-0.071328	0.0481764	5.93525	0.639545	0.199366	1.35089	119.242	247.56	252.802	246.192	210.548	227.722	422.901	299.542
FBgn0040554	CR17025	6.73445	6.60878	-0.194434	-0.216896	-0.559983	-0.205617	-0.0376002	-0.0491868	0.0203363	-0.123234	0.0407972	8.81271	-991.531	6.78006	6.77271	-0.427118	-0.108912	-1.23896	0.0478995	-0.0567581	6.26838	-1015.55	9.29e-10	1.27e-07	-0.206414	0.0498836	6.66607	0.24322	-0.167215	0.35112	-0.168366	0.257749	-0.379269	0.228306	-0.347636	0.230762	6.77768	0.047079	0.0684904	0.660899	581.014	420.171	623.798	545.586	243.322	589.107	576.06	880.374
FBgn0040684	CG12589	6.66186	6.65387	-0.119399	-0.0670166	-0.0187633	0.0847739	0.00304353	0.03625	0.0197358	-0.0177828	0.00847596	51.805	-963.371	6.6077	6.59603	0.115599	0.130614	-0.156037	0.128888	0.0121514	39.3746	-980.179	8.93e-07	4.78e-05	-0.0928474	0.0262818	6.77232	0.196562	0.1009	0.0791165	0.0679153	0.0569036	-0.0514436	0.0710925	0.133096	0.0302584	6.61356	0.015258	0.111317	0.36016	817.16	867.597	772.634	801.166	656.474	728.71	829.801	879.3
FBgn0040725	CG13946	4.38832	5.57499	-0.771871	-0.795402	1.12509	0.0471808	-0.073702	0.113532	0.329338	0.111377	0.130653	3.4196	-929.801	3.56103	4.82332	-0.0436305	1.65453	1.846	0.832828	0.0522972	2.24348	-960.204	1.96e-12	8.22e-10	-0.775854	0.0300666	4.65057	1.27154	0.3698	1.23623	0.150303	0.138857	0.0306456	0.433531	-0.524633	1.7319	4.37079	1.42743	1.44783	1.09181	230.301	428.12	136.798	88.6707	61.5755	27.7227	197.735	329.603
FBgn0040843	CG15213	5.414	5.63942	0.057006	-0.110242	-0.100469	-0.177542	-0.000493673	0.020727	0.0232493	-0.0328897	-0.032159	18.7871	-850.528	5.44921	5.72604	0.0713895	0.0108899	-0.417803	-0.419544	-0.0044836	14.7658	-863.553	3.09e-05	0.000907943	-0.0683709	0.157183	5.65693	0.494487	-0.131576	0.0854696	0.0421501	0.0441867	-0.0552813	0.0410322	0.0728503	0.245426	5.85048	0.837331	-0.398704	0.0378498	244.33	278.221	222.16	301.481	307.877	294.058	324.605	350.002
FBgn0040849	Ir41a	5.16528	5.12591	-0.0306969	-0.195301	0.0877034	-0.0828167	-0.025289	0.0355509	0.0374767	-0.0237247	0.0183931	31.1099	-750.372	5.11169	5.10282	0.201851	-0.0158818	-0.0775083	-0.0322282	-0.0163149	28.7923	-763.605	2.55e-05	0.000787977	-0.175404	0.561917	5.07056	0.119992	0.0585534	0.180356	0.0408348	0.0199344	-0.0243595	0.0991817	0.177543	0.171858	5.08756	0.0272245	-0.0475789	0.0500483	236.146	213.492	213.405	162.737	215.514	195.049	125.727	164.265
FBgn0041087	wun2	5.6095	6.37109	-0.359895	0.195753	-0.0751611	0.562667	0.0800442	-0.0891801	-0.105983	0.0827005	-0.0610557	4.17402	-1100.5	5.9315	6.68738	-1.04382	-0.471256	0.625029	0.204843	0.0296009	2.90802	-1116.27	2.39e-06	0.000106154	-0.0630816	1.02248	5.75911	0.424569	0.373146	1.76498	-0.0444877	0.0849681	-0.0977984	0.140488	-0.585921	0.905823	6.2153	0.94544	0.517529	0.353916	245.499	274.815	330.503	760.482	225.446	226.732	675.499	785.895
FBgn0041147	ida	6.10482	6.11822	0.0426209	0.0612198	0.0473661	0.00487944	-0.0055065	-0.0310136	-0.0411895	-0.000427203	-0.00948149	57.5771	-863.399	6.2365	6.22117	-0.232501	-0.191715	0.027625	-0.0295988	-0.0223978	46.9786	-876.851	2.08e-05	0.000668328	0.046758	0.0167102	6.13071	0.0214998	0.0561845	0.0550588	-0.0274554	0.0220271	-0.0930643	0.21394	-0.167792	0.0656602	6.21646	0.0436884	-0.00644384	0.108725	402.15	455.375	516.548	511.161	507.501	443.563	395.47	440.187
FBgn0042207	CG18530	4.88761	4.88611	-0.743576	-0.32662	-0.448706	-0.254011	-0.0161046	0.0888946	-0.00066966	0.103149	0.0181954	9.72647	-783.701	4.64894	4.65651	0.00538684	-0.306573	0.311397	-0.0739117	0.0190398	7.73494	-800.939	5.95e-07	3.4e-05	-0.508847	0.221509	4.83962	0.0891139	-0.389198	0.548229	-0.00997279	0.121055	0.0148248	0.0708171	0.225336	0.985111	4.65076	0.0146022	-0.0439787	0.75502	94.6923	76.0851	102.872	67.807	68.5275	78.2175	106.297	136.351
FBgn0043530	Obp51a	9.14617	9.40765	0.250053	-0.186709	0.0547894	-0.230128	-0.100009	0.0573191	0.0895568	-0.126049	0.0534029	11.05	-1387.25	9.02153	9.37321	0.688274	0.518137	-0.573978	0.118668	-0.08653	5.40505	-1433.03	0	0	0.103665	0.164038	9.33832	0.330658	-0.0651763	0.409778	-0.0342346	0.154506	0.0494854	0.46219	0.786344	0.550127	9.08773	0.272578	-0.46564	0.455706	8469.7	7265.56	5267.26	6765.06	6781.25	6302.95	11232	11330
FBgn0047334	BG642312	9.99798	10.116	-0.108431	-0.0921234	-0.316386	-0.210911	-0.00416135	-0.106002	-0.0912794	0.0482416	0.0131809	12.0744	-1551.98	10.2089	10.1865	-0.943358	-0.679396	0.00806352	-0.0500662	-0.0211948	7.17597	-1584.01	4.08e-13	2.18e-10	-0.348831	0.352213	10.0443	0.12636	-0.273048	0.109124	-0.108764	0.0203602	-0.0986293	0.157215	-0.68336	0.263239	10.1627	0.0797451	0.00663907	0.109781	13373.8	14539.1	13793.6	13344.4	16605.5	13186.1	19429.5	24434.7
FBgn0050033	CG30033	5.50815	5.54266	0.268605	0.102003	0.126982	0.0691692	0.0391713	0.00934099	0.0271568	-0.0582659	-0.0595812	16.1218	-908.104	5.73087	5.71126	0.263487	0.193295	-0.311234	-0.398183	0.0233989	12.8755	-927.368	8.72e-08	6.54e-06	0.0754501	0.210177	5.07	2.53985	1.65479	3.87935	0.0943895	0.192842	-0.0592504	0.00253264	0.178514	0.0438491	5.7313	0.0662821	-0.387053	0.182624	358.896	356.578	335.975	484.038	367.466	314.85	414.9	337.119
FBgn0050044	s-cup	5.68032	5.78635	0.262119	-0.066847	-0.0212418	-0.0570954	-0.0166259	0.0149578	0.0339499	-0.0200213	-0.00231104	65.0234	-798.351	5.63527	5.75849	0.32479	0.126058	-0.180927	-0.126901	-0.00946891	48.117	-816.111	3.63e-07	2.22e-05	0.181214	0.812233	5.95888	0.869007	-0.0267809	0.141216	0.0311133	0.0117265	-0.0158112	0.0151937	0.219232	0.27274	5.80909	0.182223	-0.151744	0.0274378	342.529	319.103	295.483	295.221	343.631	343.563	222.88	347.855
FBgn0050377	CG30377	4.59551	4.62047	-0.00151082	1.59388	0.258657	0.0680654	0.00200649	-0.0182372	-0.168419	0.122988	0.00127943	2.15896	-888.632	4.78684	4.77153	0.21881	0.585744	1.19309	-0.133185	-0.023182	1.92857	-902.029	2.19e-05	0.000694685	0.646833	1.1909	4.63898	0.0712689	0.32714	0.267306	-0.265452	0.324827	-0.00117306	0.237353	-0.17724	1.06147	4.82477	0.0884824	0.55345	0.765532	67.8044	84.0342	99.5888	73.023	66.5412	102.97	88.0092	73.0066
FBgn0050428	CG30428	6.24692	5.875	0.196746	0.21254	-0.278511	0.160959	-0.0534129	0.0412664	0.0660142	-0.100383	-0.125569	7.44704	-946.487	6.33944	6.02799	0.631614	0.595781	-0.964002	-0.63467	-0.067927	4.31048	-974.397	2.19e-11	5.85e-09	0.247765	0.108358	6.12352	0.28858	-0.764608	0.753111	0.0598063	0.0215172	-0.130392	0.0727913	0.389689	0.169308	6.1684	0.293529	-0.65958	0.28438	527.238	534.867	476.056	510.118	535.309	505.939	376.039	340.34
FBgn0050429	CG30429	7.44441	7.31487	0.0767233	0.0933564	-0.105974	-0.0832666	0.00549477	0.0410818	0.0176056	-0.0424075	-0.0405269	14.1405	-1165.26	7.37226	7.23709	0.549772	0.238615	-0.316892	-0.242464	0.00711646	11.6398	-1179.33	1.17e-05	0.000403729	0.102795	0.0443208	7.43164	0.211583	-0.133064	0.161565	0.0479949	0.031731	-0.0478016	0.03292	0.329284	0.255652	7.30426	0.0790743	-0.439891	0.240374	2177.92	2057.7	1968.79	1860	2179.97	2025.73	1575.02	1507.37
FBgn0051028	CG31028	5.35358	4.679	-0.211751	0.0446804	-0.391805	-0.184077	0.0496839	0.0594361	-0.0218395	0.0361077	-0.0642942	9.4287	-859.348	5.23739	4.39224	0.248382	0.0660109	-0.112067	-0.333733	0.0588153	7.00098	-877.599	2.28e-07	1.44e-05	-0.152177	0.882388	4.52298	0.84577	-0.208871	0.228354	0.012565	0.0507012	-0.00635588	0.0992284	0.172902	0.139506	4.75993	0.518267	-0.2231	0.148399	157.821	103.339	222.16	228.458	214.521	210.89	98.296	78.3747
FBgn0051097	CG31097	5.6048	5.64785	0.192041	-0.27615	0.207837	0.261441	0.00533422	0.0191479	0.049216	-0.0117164	-0.0740759	23.383	-858.969	5.65256	5.5868	0.343267	0.195673	0.0952182	-0.0917302	0.0006899	16.7493	-892.159	1.32e-13	8.16e-11	-0.0205576	2.36056	5.32713	0.53865	0.246008	0.0249657	0.0146985	0.0697215	0.0196871	0.11267	0.389157	0.216223	5.64775	0.0487561	-0.0300906	0.139878	232.639	355.442	272.501	280.617	372.432	271.286	209.165	281.29
FBgn0051106	CG31106	8.4807	8.3042	0.169038	-0.0504324	-0.0102463	-0.264011	-0.0334417	-0.044502	0.047558	-0.0101716	0.00638934	18.6942	-1257.64	8.44463	8.27934	-0.241788	0.290529	-0.117052	-0.188904	-0.0290671	16.8193	-1274.09	1.25e-06	6.24e-05	-0.224259	0.405675	8.43972	0.217798	0.120851	1.12754	0.0461485	0.0931958	-0.0366327	0.0642786	-0.0275564	0.254749	8.14294	0.347719	-0.188929	0.0435765	4402.61	5102.24	3250.32	4348	4181.17	5631.66	5402.85	2948.18
FBgn0051272	CG31272	8.26684	8.10225	0.0483835	-0.133005	-0.0582707	-0.103803	-0.016234	-0.000251699	0.0582078	-0.0123663	0.00165274	22.6704	-1242.63	8.19461	8.11191	0.135225	0.215007	-0.0599557	-0.0429821	-0.0146407	18.4672	-1256.43	1.5e-05	0.000499093	0.0655112	0.292731	8.24428	0.115896	-0.0862206	0.0404675	0.26125	0.228131	-0.0560973	0.116728	0.193209	0.0892177	8.16786	0.154642	-0.0829112	0.0642354	5799.61	4050.68	5485.04	4352.17	4714.5	7809.87	3372.92	2680.85
FBgn0051437	CG31437	6.012	5.56102	0.150674	0.0537205	-0.279567	-0.34044	-0.0166768	-0.262747	0.0750055	-0.118011	-0.162079	2.81446	-915.237	6.69122	6.04116	-1.38679	0.706979	-0.881408	-1.39391	-0.107441	1.73432	-950.433	1.88e-14	1.38e-11	0.11981	0.0586791	5.84613	0.387048	-0.326168	0.048003	0.0824152	0.478349	-0.143424	0.0862351	0.0223908	3.40648	6.19965	0.335728	-1.1712	0.420354	600.887	688.172	599.722	538.284	723.015	592.077	172.589	231.903
FBgn0051526	CR31526	5.48549	5.60372	-0.074207	-0.220602	0.0709052	-0.0644545	0.00108085	0.0406908	0.0372234	-0.0199739	0.0322514	30.9948	-836.085	5.37158	5.44806	0.28744	0.119177	-0.0867889	0.256492	0.0190069	22.4644	-853.055	7.67e-07	4.22e-05	-0.415269	0.311534	5.46781	0.155019	-0.0269928	0.0987198	0.0266845	0.0135135	0.00823068	0.0765936	0.176553	0.038931	5.41321	0.109208	0.26086	0.278941	313.303	319.103	298.766	257.667	322.775	299.999	357.752	328.53
FBgn0051562	CR31562	5.57095	5.48787	-0.107217	-0.674443	-0.402784	-0.159951	-0.0516953	-0.0783904	-0.00394822	0.096002	0.0771381	5.19339	-872.935	5.40206	5.28754	-0.58126	-0.715968	0.188466	0.270831	-0.0223505	3.75724	-890.615	3.92e-07	2.37e-05	-0.362125	0.278631	5.49758	0.260198	-0.00291742	0.591909	-0.0283421	0.0394765	0.0958569	0.0791661	-0.718261	0.0699947	5.28385	0.18193	0.228788	0.0773311	118.073	141.95	118.193	127.269	108.254	115.841	134.871	249.081
FBgn0051664	CG31664	5.15682	5.72592	0.483279	0.0530587	0.152609	-0.212979	-0.0384303	0.0340091	0.0575693	-0.0307721	0.0320893	8.5738	-885.04	5.10876	5.65061	0.707866	0.392713	-0.0948414	-0.074025	-0.0192709	7.04909	-900.565	2.99e-06	0.000130826	0.17098	0.310526	5.55688	0.626417	-0.00400968	3.55753	0.0535215	0.037835	-0.0100328	0.0480604	0.594847	0.498439	5.14528	0.505273	-0.0905245	0.0325609	190.554	172.611	179.479	153.348	153.939	207.92	334.892	138.498
FBgn0051950	CG31950	6.70834	6.69107	0.0423168	0.059762	-0.154613	0.254493	0.0478951	-0.0504857	-0.0294998	-0.00921222	-0.0341158	27.1087	-1040.86	6.86025	6.90284	-0.161796	-0.209719	-0.147236	0.00302525	0.0219932	24.1414	-1055.89	4.74e-06	0.000192527	0.0581983	0.0219191	6.66139	0.0841509	0.0219674	0.648356	-0.0370574	0.0917825	-0.0600361	0.0625829	-0.251302	0.207986	6.87031	0.0622809	-0.205212	0.322302	903.669	805.139	868.94	892.967	1059.69	837.62	1181.84	1090.8
FBgn0052073	CG32073	6.19324	5.8097	-0.451585	-0.0788333	-0.409879	0.26205	-0.018199	0.0226859	0.0105964	0.00198593	-0.0866464	47.398	-826.221	6.17091	5.84596	-0.222768	-0.0138503	-0.376117	-0.363233	-0.0196085	25.4885	-869.995	0	0	-0.341792	0.481043	7.08629	1.37006	-0.0512661	0.580271	0.0193757	0.0212669	-0.110134	0.100203	-0.327123	0.399333	5.9142	0.210374	-0.365335	0.0624366	415.01	342.951	308.616	375.547	297.946	308.91	354.323	362.886
FBgn0052271	CG32271	5.4899	5.40895	-0.330861	-0.0135017	-0.256848	-0.0313975	-0.0264854	0.0865282	-0.00486809	0.0735508	0.0151862	13.526	-854.324	5.47276	5.26058	0.339062	0.0293774	0.195105	0.0869018	-0.00809389	12.1877	-873.641	8.29e-08	6.26e-06	-0.12444	0.47846	5.47256	0.107217	-0.198108	0.107829	-0.00449411	0.127832	0.0329448	0.0416368	0.147436	0.279944	5.14141	0.347522	0.165342	0.0862728	319.148	256.645	253.897	266.012	201.61	206.93	269.742	287.732
FBgn0052412	QC	6.31559	6.39156	-0.208938	0.338948	-0.0444657	-0.0320071	-0.00225376	-0.0211902	-0.0955716	0.0691176	0.00377983	11.3675	-1024.54	6.37465	6.55082	-0.19037	-0.253029	0.546853	0.0211086	-0.02152	7.1326	-1048.83	7.21e-10	1.04e-07	-0.0181168	0.593087	6.35184	0.0937444	0.000690006	0.0881047	-0.315474	0.630517	0.0255415	0.039356	-0.236574	0.0625062	6.45238	0.156921	0.1192	0.333406	390.46	405.408	448.697	401.626	472.741	420.79	616.064	525.003
FBgn0052413	CG32413	5.72665	6.07033	-0.0382638	-0.104397	-0.0834246	-0.070842	-0.000791532	-0.0490182	-0.059642	0.031098	0.0281177	18.7435	-889.184	5.78885	5.98037	-0.366681	-0.447843	0.104609	0.324081	-0.00567687	16.7833	-910.837	8.93e-09	9.23e-07	-0.0402904	0.634782	5.85919	0.651338	-0.0769374	0.00941518	-0.0510274	0.0192692	0.0261664	0.00487213	-0.437471	0.0387317	5.71463	0.533032	0.276846	0.234499	176.525	160.119	222.16	202.378	192.672	182.177	405.757	520.709
FBgn0052425	CG32425	9.50978	9.44459	0.0627647	-0.119323	0.199399	-0.0503577	0.0152235	-0.0393241	0.0192349	-0.0165052	0.00775131	88.575	-1382.65	9.53501	9.48555	-0.148002	-0.0207315	0.0607932	-0.025167	0.0101249	51.063	-1404.76	5.77e-09	6.7e-07	-0.0168708	0.147025	9.47332	0.0789985	0.0855483	0.591213	-0.0132808	0.0550669	-0.0195093	0.0884859	-0.177279	0.166548	9.52159	0.107398	-0.00561451	0.0732117	16778.1	15252.2	13773.9	15666.6	14801	15806.9	11951	11743.3
FBgn0052475	mthl8	6.50085	5.93674	0.193076	0.14983	-0.0725236	1.49421	0.0225025	-0.131512	0.0371721	-0.0519839	-0.603335	5.76365	-1008.28	6.80813	6.7351	-0.815505	0.0851238	-0.388476	-1.88698	-0.0354659	1.50183	-1100.77	0	0	0.136756	0.065841	6.31669	0.277521	0.760618	0.631975	-0.126421	0.196377	-0.245153	0.838078	0.177213	0.584186	6.76971	0.0922898	-0.575329	1.46994	551.787	517.833	711.349	647.818	621.714	971.283	357.752	445.555
FBgn0052523	CG32523	6.28325	6.19483	0.125768	0.0416709	0.514329	0.295464	0.0421769	-0.116261	-0.0618442	-0.121215	-0.0418154	10.2627	-1016.62	6.56772	6.64645	-0.607754	-0.503364	-0.333807	-0.207131	-0.00768809	6.80497	-1040.48	1.08e-09	1.43e-07	0.0519732	0.11431	6.22473	0.0447612	0.418918	0.250254	-0.126675	0.0447529	-0.149701	0.213286	-0.645293	0.210959	6.56734	0.106974	-0.246241	0.138599	467.617	439.476	668.668	663.466	412.158	482.176	653.782	651.691
FBgn0052553	CR32553	3.99348	6.72535	-0.0346499	0.578252	0.364725	0.761286	0.00559177	-0.0305368	-0.23013	-0.0866301	-0.378318	1.31083	-911.74	4.51616	6.79199	-0.434074	-0.263849	-0.129505	-0.674464	-0.0684034	1.12317	-936.839	3.28e-10	5.09e-08	-0.124473	1.09253	6.0472	2.60576	0.282763	0.315004	-0.186456	0.0979133	-0.128669	0.294225	-0.219047	0.106609	6.86313	1.60641	-0.450724	0.761523	102.876	72.6783	61.2854	47.9865	45.685	35.6434	893.807	2909.53
FBgn0052774	Muc4B	5.24454	3.64304	-0.0514057	-0.0398757	-0.711491	1.65558	0.0647821	-0.197877	-0.109391	0.119014	-0.383443	0.849604	-841.501	6.04306	4.12101	-1.14619	-0.469884	0.105627	0.0452581	-0.0481594	0.767915	-858.029	1.16e-06	5.95e-05	-0.0229219	0.128051	4.72863	0.806969	-0.283651	1.44647	-0.158357	0.0597256	-0.508871	0.761262	-0.471369	0.436996	5.25345	1.01787	0.0687873	0.0523189	74.8186	173.746	272.501	131.441	264.179	53.4651	37.7182	182.517
FBgn0053109	CG33109	7.01371	6.64025	0.815372	-0.0648072	-0.50041	-0.502512	0.0129597	-0.0955585	-0.10259	0.02833	0.11732	5.09917	-1147.4	7.14709	6.79566	0.198802	-0.830999	-0.347908	0.268484	-0.00227393	4.28455	-1160.55	2.76e-05	0.000845695	-0.255617	0.715728	6.05259	1.18269	-0.502533	0.0230759	-0.11886	0.0337091	0.0561438	0.0659246	-0.636636	0.938395	6.81141	0.227115	0.143339	0.741372	409.164	609.816	772.634	1058.83	1488.74	925.739	675.499	397.242
FBgn0053137	CG33137	5.52047	4.88782	-0.208848	0.0891537	0.397419	-0.074586	0.0285419	-0.0341136	-0.178602	0.00520199	-0.0275682	6.17206	-873.885	5.74529	5.05114	-0.525706	-0.985641	0.294776	-0.290664	0.00796791	4.31446	-902.399	1.22e-11	3.66e-09	-0.290096	0.274191	5.09647	0.318096	0.518501	1.05978	-0.1082	0.114081	-0.0432955	0.0495811	-0.52489	0.884352	5.23049	0.571626	0.148026	0.724857	212.766	208.95	184.951	216.983	139.041	205.94	211.451	46.1659
FBgn0053192	MtnD	6.86358	7.11759	0.536299	-0.178473	0.0888658	0.0607775	0.0616839	-0.109491	0.0513654	-0.0801495	-0.0326862	5.63597	-1222.77	7.10073	7.39391	-0.167901	0.354524	-0.289432	-0.100394	0.0200594	4.51835	-1240.2	4.96e-07	2.93e-05	0.212631	0.776636	7.02792	0.131796	0.104156	0.0644026	-0.0547394	0.154351	-0.0790146	0.0591925	0.246826	1.15767	7.25555	0.330514	-0.250261	0.604055	2722.7	1200.33	1224.61	2080.11	502.535	2656.43	1365.86	1078.99
FBgn0053223	CG33223	7.00876	7.08738	0.387937	1.14078	0.766497	-0.261816	-0.0489863	-0.259423	-0.39906	-0.266113	0.05406	1.18782	-1086.61	7.72519	7.73808	-1.20607	-1.24529	-1.24111	0.437874	-0.161241	0.791663	-1113.24	7.47e-11	1.54e-08	0.201597	0.811177	7.02225	0.0451238	0.0977531	0.566745	-0.145265	0.213121	-0.259925	0.170919	-1.24288	0.0879555	7.7811	0.544836	0.198726	2.21156	1118.77	786.969	434.47	786.562	804.454	214.851	1017.25	1187.43
FBgn0053282	CG33282	6.34233	6.11015	0.0425081	0.139092	-0.0653839	0.148545	0.00558684	-0.0580467	0.00604839	-0.0117983	-0.0497692	36.7367	-919.254	6.5073	6.25051	-0.347338	0.13626	-0.21625	-0.214256	-0.0124045	25.4977	-939.383	3.83e-08	3.27e-06	0.0949099	0.140447	6.4443	0.304605	-0.11342	0.135607	-0.163648	0.224361	-0.0677775	0.090135	0.106882	0.843674	6.22887	0.377978	-0.160211	0.182228	558.802	478.087	411.488	528.895	438.973	666.334	589.776	451.997
FBgn0053290	CG33290	7.56068	7.5516	0.120037	0.131551	0.0880783	0.161368	0.0278972	-0.0522741	-0.0121792	-0.120254	-0.100958	8.99039	-1208.89	7.95856	7.89093	-0.230058	0.0439306	-0.851908	-0.530771	-0.0211921	8.22922	-1225.44	1.14e-06	5.84e-05	0.113284	0.045215	7.54158	0.204362	0.202526	0.177283	-0.0277822	0.041891	-0.0834693	0.0392026	-0.297248	1.33447	7.91179	0.047467	-0.633515	0.133534	1524.43	1847.62	1483.98	1305.02	1306	1396.03	1565.88	3151.09
FBgn0053300	Muc30E	4.25978	5.07729	-0.174513	-0.73593	0.503492	0.188459	0.0572883	0.142978	0.0454487	-0.0588001	0.0630162	2.57489	-938.35	4.07482	4.89453	0.995231	-0.295292	0.265267	0.678294	0.0753	2.88628	-953.649	3.7e-06	0.000156788	-0.246458	0.516564	5.06419	1.03582	0.471813	0.291305	0.122688	0.103494	-0.0126414	0.110389	-0.0367579	2.47595	4.9731	0.892159	0.464145	0.374908	211.596	68.1359	146.647	167.953	171.815	113.861	93.7241	203.989
FBgn0053303	CG33303	8.27786	8.3646	-0.112827	-0.000167368	-0.101993	-0.00670344	-0.00562963	0.0387216	-0.00766779	0.0300165	-0.00202534	48.8853	-1202.88	8.21844	8.24463	0.168597	-0.0376393	0.0770743	0.0112202	0.00912805	45.1014	-1221.77	1.24e-07	8.56e-06	0.0875717	0.305215	8.38154	0.196302	-0.0222212	0.11927	0.0265967	0.0764628	-0.00902437	0.133459	0.0271725	0.499099	8.21776	0.0302701	0.049965	0.0548668	3234.74	3399.98	3346.62	3082.61	3336.99	3437.61	4242.73	4334.23
FBgn0053499	Sdic4	5.93465	6.28771	0.320216	-0.346655	0.0292128	0.0224127	-0.0851831	0.060359	0.0720535	0.0818252	-0.00302953	16.1394	-904.632	5.83183	5.99822	0.6941	0.279583	0.485043	0.0198184	-0.0492215	11.452	-930.188	2.11e-10	3.61e-08	0.0370015	0.473077	6.05979	0.450614	0.0184872	0.0251991	0.0799158	0.0567492	0.0282	0.0876669	0.360116	0.18528	5.95654	0.108073	0.078091	0.592525	399.812	474.68	558.135	497.599	641.577	567.324	400.042	436.966
FBgn0053664	CG33664	3.96214	6.02064	1.08848	0.202543	0.772427	-0.0551998	-0.0591209	0.0148713	-0.13445	0.126237	0.0600601	5.08797	-866.378	3.78805	5.94521	1.16888	-0.589059	1.73144	0.295211	-0.0441384	3.41027	-892.675	1.04e-10	2.03e-08	0.97879	1.75231	5.69138	1.91169	0.643906	0.37263	-0.167332	0.194626	0.201648	0.158615	0.166968	2.18397	5.6775	1.50609	0.105437	2.31333	150.806	246.425	36.1146	19.8205	192.672	198.019	561.201	541.108
FBgn0053666	CG33666	5.44233	4.1249	0.789671	0.727507	0.845935	-0.105528	0.0853787	-0.114374	-0.174882	-0.353613	-0.10564	3.09832	-887.477	6.3736	5.16258	-0.221456	-0.533865	-1.14953	-0.959485	-0.0354982	1.80145	-926.14	6.66e-16	8.72e-13	0.747818	0.0390114	4.45252	1.59319	0.34051	0.752133	-0.0787308	0.0683906	-0.338026	0.504233	-0.283245	0.24157	5.57854	1.24751	-1.09131	0.14074	271.218	325.917	403.827	431.879	393.288	343.563	25.1455	26.8407
FBgn0053958	CG33958	6.19956	5.69722	-1.13244	0.142942	0.294407	0.698918	0.0416809	-0.184759	-0.140669	0.0148149	0.0386625	2.78198	-1041.75	6.72619	6.02601	-2.61159	-0.453384	0.448165	1.16911	-0.0182756	2.20884	-1072.12	2.02e-12	8.22e-10	0.150676	2.36945	5.96596	0.505074	0.756247	0.278846	-0.11078	0.124772	0.0238162	0.0153142	-0.382717	2.17881	5.96737	0.716443	0.450758	0.620394	91.1852	480.358	583.306	569.579	398.254	387.127	649.211	795.557
FBgn0054011	CG34011	4.28114	4.89324	0.150148	0.0479222	0.772714	-0.22092	-0.0737744	0.136694	0.100093	0.0182481	0.0383654	11.3814	-759.224	4.09331	4.54011	1.14958	0.812456	0.782539	0.0561988	-0.0250264	6.61718	-787.719	1.24e-11	3.66e-09	0.101833	0.145266	4.5198	0.372233	0.239349	0.60833	0.224467	0.0756177	0.011068	0.0389901	1.02003	0.177122	4.34343	0.35093	0.762765	0.6698	141.454	155.577	146.647	113.707	149.966	92.0788	51.4339	133.13
FBgn0054025	CG34025	4.58437	4.43833	0.271424	0.254641	-0.121754	0.718973	4.34e-05	0.0149358	0.030872	-0.021463	-0.122534	6.68939	-784.424	4.76388	4.50696	0.0114242	0.456909	-0.287955	-0.0892276	-0.0129812	6.26881	-798.939	7.71e-06	0.000290029	0.248699	0.0649484	4.50679	0.0958695	0.173359	0.576813	-0.00656411	0.0246335	-0.0715876	0.100554	0.361104	0.156986	4.38537	1.09335	0.078185	0.79209	148.468	103.339	105.061	150.219	182.74	124.752	69.7216	117.025
FBgn0065110	ppk10	5.37658	5.37581	-0.00964712	-0.231715	0.0931141	-0.00452566	-0.0156401	0.00559406	0.0334257	-0.0185657	0.0113039	57.6396	-751.115	5.36062	5.34239	0.0604812	0.0092728	-0.0186977	0.0916015	-0.012743	51.09	-765.34	1.01e-05	0.000358669	0.1774	0.773426	5.38572	0.0157885	0.112985	0.21496	0.0161507	0.256668	-0.117012	0.0806087	-0.028137	0.0711139	5.34968	0.0118178	0.0610426	0.078345	277.063	271.408	253.897	209.68	252.261	244.553	249.169	230.83
FBgn0069973	CG40485	6.55862	6.23246	-0.103641	0.149577	0.0488955	0.28107	0.0199791	-0.068031	-0.06939	-0.0325948	-0.0385288	16.7429	-977.657	6.67532	6.4432	-0.560496	-0.240202	-0.154389	-0.0228845	-0.0121913	16.1241	-996.285	1.59e-07	1.07e-05	-0.00770684	0.139959	6.60872	0.357232	0.152326	0.382177	-0.0559843	0.0115069	-0.0356174	0.00409752	-0.318226	0.13213	6.32334	0.296314	-0.0914257	0.119769	679.213	645.02	524.209	646.775	575.035	516.83	528.055	582.979
FBgn0083946	lobo	7.97493	7.88243	0.195642	-0.0555294	0.022083	0.0318299	-0.00733333	-0.023344	0.0162705	-0.00996693	0.0118721	64.9782	-1135.95	7.93318	7.85038	0.0150421	-0.00454644	-0.0817938	0.055648	0.000136067	55.8607	-1148.98	3.08e-05	0.000907943	0.00143563	0.400947	7.82547	0.314616	0.0386407	0.0521356	-0.0176859	0.0243662	0.0276258	0.0703678	0.0175349	0.011359	7.10936	1.75955	-0.840199	3.25508	3317.74	3130.84	3297.37	3224.49	3872.3	3589.09	2248.23	2951.4
FBgn0085396	CG34367	5.52968	5.79922	-0.097387	-0.345434	-0.0502221	-0.0443668	-0.0392084	0.109413	0.0772318	0.0219223	-0.00153397	20.3469	-869.168	5.34137	5.56456	0.893271	0.154676	0.0009922	-0.129616	0.00131719	10.8173	-898.031	8.71e-12	2.85e-09	-0.0971973	0.452076	5.7219	0.168346	-0.0588804	0.142197	0.0621185	0.112439	0.0100956	0.0117814	0.387956	0.272131	5.15947	0.763505	-0.0891081	0.221982	315.641	231.662	277.973	163.78	336.679	201.979	233.167	267.333
FBgn0085415	CG34386	5.07006	5.002	0.00327925	0.0118684	-0.0509584	-0.149273	-0.00277303	-0.0138534	-0.0154484	0.0379658	0.0571633	19.5608	-787.633	5.00051	5.00336	-0.125639	-0.171981	0.181919	0.193579	0.00694881	17.0974	-805.21	4.32e-07	2.58e-05	-0.00682011	0.0582287	5.08867	0.186817	-0.0887454	0.0487479	0.147791	0.159614	0.0438111	0.0359292	-0.104931	0.140732	4.97281	0.0311129	0.133048	0.0741421	137.947	193.052	144.458	143.96	161.884	163.366	229.738	137.424
FBgn0085420	DIP-delta	5.92769	5.20438	0.0340131	-0.0461553	-0.62675	-0.0756972	0.0285555	-0.105422	-0.0197751	-0.0425987	-0.0242733	8.59917	-901.071	6.1183	5.48329	-0.652949	-0.336946	-0.88288	-0.282135	-0.00563642	5.92138	-918.752	3.91e-07	2.37e-05	0.819509	0.741192	5.03547	1.3282	-0.298641	0.568758	0.0706995	0.178471	-0.0713801	0.0389799	-0.518288	0.249278	5.60635	0.728324	-0.503316	0.421737	286.415	221.442	375.373	491.34	449.898	463.364	156.588	200.768
FBgn0085732	CR40190	4.58582	4.32833	0.212873	0.149734	0.486007	-0.204157	0.0467911	-0.0330208	0.020922	-0.0828203	-0.0703157	15.9783	-750.372	4.67149	4.53338	-0.0656962	0.132292	0.0377593	-0.746329	0.025456	11.2054	-769.832	7.24e-08	5.69e-06	0.18807	0.0374307	4.44624	0.241611	0.424838	0.803236	-0.0567077	0.103425	-0.089933	0.145189	0.134359	0.0680847	4.45153	0.168488	-0.503937	0.762858	160.159	194.187	141.175	106.405	138.048	137.623	50.291	96.6264
FBgn0086348	se	5.6092	5.42592	0.306455	0.147351	0.331499	0.261293	0.024452	-0.111157	-0.0534782	-0.0498492	-0.0292944	17.6304	-872.597	5.93988	5.86523	-0.32245	-0.332949	-0.0882346	-0.0716167	-0.0178954	13.289	-891.083	1.82e-07	1.18e-05	0.239193	0.126136	5.56259	0.438453	0.328746	0.130232	-0.0772045	0.0469461	-0.021183	0.0283286	-0.332822	0.264823	5.85103	0.217753	-0.0830274	0.0394179	308.627	220.306	181.667	350.51	271.131	254.454	294.888	195.4
FBgn0086532	Spt-I	7.28377	7.33293	-0.128187	-0.000528059	-0.186882	-0.0470979	-0.00942387	0.0346986	-0.0144823	0.0518983	0.0112448	27.7889	-1095.54	7.17391	7.1716	0.135173	0.0120442	0.177123	0.100388	0.00459285	21.2801	-1112.82	5.75e-07	3.3e-05	-0.0878125	0.124152	7.27425	0.119443	-0.285023	0.169324	-0.036	0.148411	0.0228228	0.0402923	-0.0732395	0.215561	7.1852	0.0684619	0.0100604	0.228173	1240.35	1341.14	1272.77	1239.3	1206.68	1339.6	1612.74	1422.56
FBgn0086687	Desat1	11.4424	11.4126	0.128141	0.00863255	0.21166	-0.13522	-0.00138337	-0.00891699	0.0205389	-0.0436823	0.0194555	29.2715	-1733.85	11.4268	11.4429	0.115431	0.090835	-0.0369451	-0.0393272	-0.00254132	28.5889	-1749.52	2.6e-06	0.000114563	0.406919	0.350859	11.4131	0.0374108	-0.0961098	0.518633	0.0119318	0.0387645	0.0403693	0.142721	0.0755962	0.0155677	11.4189	0.0460898	-0.0415201	0.0359726	107775	112705	109485	124573	108074	135968	102395	66579.9
FBgn0086898	dgo	6.02911	5.8127	-0.207988	0.273621	-0.0157964	0.0191823	0.0293	-0.0247176	-0.0484866	0.0168622	0.00823045	38.0054	-881.757	6.07838	5.83259	-0.321078	-0.066747	0.132394	0.106701	0.0231645	32.8224	-906.311	5.54e-10	8.27e-08	0.279532	0.839452	5.91325	0.139942	0.0175946	0.0359379	-0.0270869	0.0158112	-0.00268113	0.0457555	-0.336271	0.293927	5.8345	0.297837	0.139062	0.0530294	357.727	335.001	377.562	426.663	347.603	353.464	356.609	331.751
FBgn0087040	alphaTub67C	3.73897	3.74093	0.579106	3.56488	0.380295	0.334336	0.0407778	-0.132456	-0.320796	0.328443	0.0237935	0.83771	-888.869	4.63096	4.60278	-0.521765	1.69062	2.28517	0.203041	-0.0397599	0.682484	-915.327	8.87e-11	1.77e-08	-0.134061	8.42372	5.22672	2.09725	0.425595	0.0813672	-0.248185	0.098267	-0.242145	0.964838	-0.852039	1.81523	4.594	0.0895204	0.915934	2.54751	45.5926	56.7799	86.4562	47.9865	39.7261	147.524	46.862	34.3561
FBgn0259113	DNApol-alpha180	4.8551	4.89167	-0.118413	1.3575	-0.295931	-0.31323	-0.00609726	0.00743347	-0.145641	0.201231	0.0268151	2.16633	-920.994	4.87863	4.91945	-0.12164	0.653314	1.39833	-0.00505183	-0.018495	1.67737	-935.558	7.36e-06	0.000277802	0.048548	1.07828	4.86404	0.0452748	-0.269703	0.0515324	-0.29093	0.334596	0.0573157	0.259844	0.0654471	0.816924	4.91232	0.0504782	0.429136	0.823956	106.383	76.0851	111.627	102.232	89.3837	121.782	120.013	122.393
FBgn0259716	CG42370	6.44155	6.43512	-0.212564	-0.049193	-0.148744	0.130542	0.0384502	0.0473894	-0.0537321	0.0145234	-0.0286076	12.6057	-1053.73	6.41245	6.42644	0.316543	-0.392313	-0.0883652	-0.0296912	0.0437438	9.79246	-1068.78	4.68e-06	0.000191345	0.0816332	0.18565	6.43988	0.0230877	0.0356978	0.229663	0.152602	0.393068	0.00166152	0.0538751	-0.121208	0.299783	6.42371	0.0338345	-0.0422486	0.261273	514.378	578.019	506.699	457.958	538.289	444.553	829.801	792.336
FBgn0259748	CG42397	7.56057	7.70482	-0.0308575	-0.0218155	-0.829544	-0.370552	-0.0455142	-0.00508033	0.0172274	0.116368	-0.0142241	7.73623	-1184.87	7.27283	7.61628	-0.00514356	0.0027482	0.261372	-0.520899	-0.0196665	6.40556	-1200.04	4.15e-06	0.000174457	0.0580075	0.371194	7.62296	0.0732397	-0.057965	0.713988	-0.0483753	0.0933525	0.100277	0.081616	-0.0252973	0.032756	7.48251	0.8712	-0.392293	0.679799	1102.41	1268.46	1112.99	661.379	1192.78	1455.44	2139.65	1858.45
FBgn0260444	Not10	6.85796	6.84568	0.0423057	0.135171	-0.0308484	-0.0516382	0.00491913	0.0329411	-0.0181639	0.029121	0.00580453	38.472	-1022.93	6.79335	6.79273	0.0890525	0.0073381	0.106457	-0.0435341	0.0168467	30.3495	-1036.14	2.59e-05	0.000797336	0.0828504	0.0387371	6.85147	0.0337249	-0.0393277	0.0545624	-0.00510749	0.0888828	-0.00373412	0.0984408	0.0562201	0.145788	6.76775	0.0407476	0.204713	0.343891	1069.67	1085.63	932.414	1113.08	976.269	1038.61	1004.68	863.196
FBgn0260720	CR42547	5.14949	4.82051	-0.23171	0.176006	-0.0490665	0.211036	0.0288513	-0.0268032	-0.00715714	-0.00659795	-0.0449303	83.0919	-714.253	5.22482	4.89178	-0.43879	0.170294	-0.116889	-0.150678	0.0190576	47.4042	-728.554	9.42e-06	0.000340913	0.024393	0.194593	4.61282	1.34161	-0.00977266	0.152632	-0.00819554	0.0374305	-0.0210986	0.0289025	-0.185588	0.252107	5.54534	0.578672	-0.107545	0.0178886	185.878	173.746	198.083	177.341	177.774	138.613	120.013	163.191
FBgn0260756	CG42554	7.12837	7.1986	0.0323803	0.228107	0.20515	0.185207	-0.0120193	0.00784611	-0.0259852	-0.0478711	0.00434068	41.1134	-1040.91	7.25285	7.29153	0.0803515	0.0424541	-0.224001	0.20827	-0.0226516	30.3456	-1054.2	2.42e-05	0.000759994	0.444807	0.345511	7.14327	0.0660281	0.256982	0.0671051	0.00105785	0.0175281	-0.0275106	0.0259807	0.0344789	0.0630831	7.24395	0.0762599	0.363718	0.67523	1816.69	1430.85	1432.55	1563.73	1754.9	1529.7	1447.01	1209.98
FBgn0260776	CG42570	7.95426	7.89505	0.0228523	0.0556329	0.040209	0.0118382	-0.0117641	0.0344987	0.0322234	-0.109631	-0.0343744	19.6588	-1208.74	8.06077	8.06511	0.163192	0.255048	-0.609278	-0.170766	-0.0318924	10.5208	-1252.27	0	0	0.0561134	0.0265613	7.92034	0.050577	0.0564565	0.0571176	0.0210659	0.030665	-0.0718369	0.11586	0.295531	0.056214	8.11368	0.0920174	-0.0380813	0.599418	3569.08	3129.71	3343.34	2528.68	2882.13	3484.14	2173.94	3444.19
FBgn0260780	wisp	4.95805	5.19976	-0.425121	2.81677	-0.30877	-0.27775	0.0170826	-0.00314296	-0.287772	0.421826	0.0452782	0.997182	-1049.34	5.34568	5.36119	-0.0816891	1.54495	2.79737	0.357504	-0.0289549	0.747013	-1071.22	7.17e-09	7.82e-07	0.698429	2.15827	5.5051	0.618965	-0.363386	0.127244	-0.241009	0.33024	-0.293259	0.481011	0.722612	0.833078	5.43023	0.194187	0.083112	1.71293	113.397	111.289	172.912	131.441	120.171	199.999	132.585	171.78
FBgn0260817	gkt	6.31552	6.36414	0.0500143	0.242796	0.0432403	0.0910666	0.00557202	-0.0348163	-0.0587068	-0.0004795	-0.00302813	30.7223	-945.846	6.45564	6.4787	-0.245446	-0.216753	0.0356066	0.0699508	-0.00850008	25.4749	-960.809	5.07e-06	0.000203695	0.166914	0.544611	6.31475	0.060496	0.0836037	0.620224	-0.0286872	0.0343742	0.00194403	0.0113128	-0.223714	0.0375142	6.46756	0.0273567	0.0250085	0.1315	556.464	545.087	562.513	569.579	584.967	549.503	497.195	642.029
FBgn0260874	Ir76a	6.10034	5.99227	-0.0238677	-0.39259	-0.146467	-0.00376223	0.00500097	-0.0245113	-0.00210949	0.0388068	0.0511326	40.079	-883.761	6.10664	5.86567	-0.153717	-0.373944	0.061194	0.37708	0.0147306	31.1335	-903.861	3.93e-08	3.33e-06	0.115096	0.467695	5.98735	0.364051	-0.118182	0.0776548	-0.145731	0.140264	0.0299608	0.0223938	-0.213935	0.220714	5.80362	0.466669	0.180516	0.278277	424.362	409.951	487	588.356	492.604	449.503	338.321	469.175
FBgn0261429	CR42646	5.55229	5.53207	0.0300067	-0.108492	0.367099	-1.49711	-0.0633803	0.0966855	0.099774	-0.00700272	-0.0792133	5.41574	-881.139	5.66522	5.48619	0.966899	0.718809	0.0981028	-1.85277	-0.0631603	4.32546	-901.954	1.99e-08	1.86e-06	-0.195191	0.332229	5.54128	0.021468	-0.0693492	2.40957	0.0871752	0.0366405	-0.12015	0.153857	0.73632	0.0556175	5.5236	0.128317	-0.842709	1.41979	356.558	406.544	412.582	270.185	318.802	331.682	41.1471	173.928
FBgn0261509	haf	5.44579	5.22148	0.132633	0.14248	-0.129441	0.225962	0.0655803	-0.0290216	-0.0347142	0.0102435	-0.0602122	29.3686	-858.294	5.65443	5.42408	0.00168532	-0.109432	-0.0803796	-0.104657	0.0362675	21.0466	-874.33	1.85e-06	8.62e-05	0.105262	0.067971	5.52507	0.262065	-0.012533	0.387832	-0.0218015	0.0197948	-0.0752229	0.0976488	-0.0731903	0.0593189	5.58568	0.357618	-0.0923349	0.0470085	245.499	240.747	285.634	291.049	250.274	266.336	189.734	274.848
FBgn0261563	wb	6.69669	6.10365	-0.00214123	0.152215	0.0161748	0.124858	0.0818192	-0.0917225	-0.0714289	-0.116616	-0.0749315	10.5156	-1061.67	7.16829	6.47524	-0.792793	-0.292258	-0.864608	-0.292316	0.0285055	8.22184	-1089.31	2.84e-11	6.97e-09	-0.0611833	0.259878	6.29969	1.4623	0.123898	0.220547	-0.0360647	0.165224	-0.124822	0.0796019	-0.587653	0.311151	6.95402	1.28897	-0.407642	0.31281	938.74	763.122	1573.72	1949.71	1255.34	1139.6	562.344	483.132
FBgn0261584	CG42694	5.93393	5.90468	0.0806465	0.0880001	-0.323743	-0.00852621	-0.0560483	0.0469532	0.0300655	0.00900668	-0.0373305	30.4711	-825.164	5.84146	5.81967	0.421512	0.306567	-0.219894	-0.197122	-0.049646	21.9839	-846.605	1.09e-08	1.12e-06	0.0582563	0.0296251	5.9577	0.110208	0.160119	0.88699	0.0417808	0.00873286	0.00504843	0.0984823	0.44039	0.143796	5.83365	0.0199457	-0.106989	0.239486	337.853	361.12	393.978	390.151	380.377	411.88	317.747	345.708
FBgn0261987	Pxt	3.64706	3.64392	0.274606	3.94105	-0.233182	0.194035	0.0528168	-0.0965275	-0.398482	0.392625	0.0454104	0.712699	-878.184	4.66574	4.95074	-0.0122005	1.73046	3.12009	-0.0607827	-0.0824121	0.590529	-904.019	1.62e-10	2.93e-08	-0.0825428	1.87574	3.65729	0.0747584	-0.656681	1.62089	-0.364014	0.243738	0.250814	0.222792	0.0439683	1.51284	5.15814	0.402764	-0.41474	2.22598	21.0427	30.6611	73.3236	34.4251	33.7672	132.673	54.8629	34.3561
FBgn0262007	CG42825	7.41443	7.40216	-0.156098	0.343709	-0.527955	0.463827	0.00240513	0.134121	-0.00215138	0.0602596	-0.0390199	4.37401	-1281.39	7.18886	7.17624	0.723794	0.201065	0.0366444	0.351017	0.0243676	3.55481	-1295.98	7.16e-06	0.000272497	-0.40079	0.793047	7.37806	0.101402	-0.147754	1.72101	0.160772	0.140531	0.130195	0.11545	0.0222981	1.21612	7.22507	0.07989	0.207313	0.221968	868.598	1128.78	1254.16	1005.63	1186.82	1284.15	2473.4	1625.47
FBgn0262025	CR42836	6.0216	6.03339	-0.0805081	-0.104052	0.0904535	0.141445	-0.00144991	0.039442	0.0198051	-0.0565531	0.0282147	35.0648	-893.905	5.9704	6.0126	0.276272	0.0776439	-0.301736	0.340702	0.00300991	25.2874	-923.083	6.42e-12	2.29e-09	-0.0969045	0.0204821	6.02811	0.0319661	0.104592	0.101068	0.0332294	0.0171644	-0.0845416	0.184563	0.0807382	0.203614	6.03172	0.119684	0.0026197	0.470675	573.999	480.358	419.148	375.547	334.692	452.473	442.332	476.69
FBgn0262033	CR42844	4.80911	5.53578	0.0819587	-0.416985	0.440508	-0.333099	-0.0918454	0.0270473	0.0839347	0.0357633	0.0955489	8.69049	-797.826	4.68101	5.32112	0.305879	0.311611	0.553762	0.368182	-0.071206	7.0968	-817.158	8.17e-08	6.21e-06	0.16891	0.718071	5.38222	0.884727	0.038926	0.724811	0.0867118	0.109275	0.0546501	0.0397557	0.314728	0.0263513	4.9178	1.10411	0.641631	0.522478	197.568	172.611	164.157	147.089	194.658	124.752	283.458	155.676
FBgn0262150	CG42876	5.88963	5.83798	-0.0689505	-0.23211	0.499232	-0.177668	0.0230252	0.0564208	0.0921064	-0.0821531	0.062351	5.91886	-1035.05	5.96054	5.86865	0.0456757	0.251124	-0.246373	0.0771153	0.0316801	4.74484	-1053.61	1.7e-07	1.11e-05	-0.228302	0.274594	5.82896	0.0641053	0.206153	0.608052	0.107252	0.0448722	0.0769602	0.101786	0.240968	0.0398125	5.85208	0.125233	-0.0557884	0.246304	695.58	471.273	469.49	704.15	436.987	368.315	446.904	56.9022
FBgn0262531	CG43085	4.82152	5.79579	0.946873	-0.0109434	1.09284	-0.694234	-0.0682074	0.0779729	0.0762862	-0.0443005	-0.0192138	6.11904	-877.21	4.7535	5.64282	1.44692	0.538925	0.633996	-0.736031	-0.0458971	5.25137	-891.319	1.13e-05	0.000392421	-0.00287368	1.56458	5.06011	1.08589	0.0028087	1.18817	-0.454519	1.21302	-0.054345	0.041713	0.353891	1.12668	5.41118	0.48155	0.368207	1.02728	376.431	406.544	323.937	268.099	218.494	227.722	329.177	184.664
FBgn0262532	CR43086	7.12845	7.01295	0.514604	-1.30917	0.170941	-0.62379	-0.0297821	-0.172854	0.153861	0.0430299	0.0491569	3.49391	-1165.58	6.86048	6.74279	-0.414208	-0.0741246	0.45668	-0.165567	0.00160508	2.90035	-1183.4	3.42e-07	2.1e-05	0.206582	1.90768	7.0761	0.173238	-0.0759119	1.49772	-0.10788	0.341391	0.053159	0.0127145	-0.234942	0.526192	6.78379	0.09469	-0.0470177	0.723898	185.878	402.002	723.387	456.915	1827.4	346.533	629.78	449.85
FBgn0262616	CR43142	7.02874	6.31643	0.106052	-0.0456932	-0.234515	-0.249346	-0.0648561	-0.132802	-0.0158486	0.00849972	0.0332048	8.31825	-989.903	7.09532	6.52033	-0.732031	-0.246883	-0.101665	-0.114554	-0.0824824	7.28285	-1012.95	2.35e-09	2.95e-07	0.0972968	0.29456	6.5836	0.368217	-0.231359	0.0154095	-0.146786	0.179926	-0.0287053	0.0287853	-0.497124	0.257489	6.60519	0.585851	-0.0267628	0.198424	1086.04	1095.85	965.245	946.169	1139.15	1074.25	739.506	594.789
FBgn0262688	CR43158	4.63436	4.64087	0.50135	0.842122	-1.19329	-0.340055	0.0211614	-0.0276538	-0.00229558	-0.158642	-0.157086	3.4184	-801.786	5.303	5.2404	0.127365	0.753703	-2.24109	-1.56901	-0.0616163	2.32277	-817.555	2.38e-06	0.000106078	0.755158	0.310635	4.58651	0.0552721	-0.848278	0.506214	-0.0147882	0.0133915	-0.169585	0.0606736	0.891264	0.739962	5.26954	0.124454	-1.65678	0.500967	66.6354	103.339	105.061	52.1593	99.3153	52.475	18.2876	146.013
FBgn0262887	CR43242	5.772	5.90139	-0.0362399	0.0995748	-0.130327	0.0627173	0.0251673	-0.0251275	-0.0143404	0.0040527	-0.0302084	59.8233	-839.445	5.84979	6.00287	-0.241587	-0.0547591	-0.169853	-0.184371	0.0167628	50.9277	-854.06	7.01e-06	0.000268237	0.00357661	0.081138	5.56491	0.257313	-0.0370605	0.188673	-0.02071	0.0204464	0.034743	0.0499141	-0.209479	0.363127	5.97109	0.149094	-0.157597	0.0794872	223.287	280.493	279.068	330.69	243.322	260.395	456.048	377.917
FBgn0262892	CR43247	5.53148	5.50564	0.109694	0.0863525	0.184068	0.0527647	-0.0363417	0.0110219	0.0269906	-0.0799893	-0.00918837	27.2866	-799.879	5.61925	5.62231	0.258724	0.194921	-0.405715	-0.0840605	-0.0440987	20.2318	-821.791	6.98e-09	7.69e-07	0.0840552	0.0335821	5.53011	0.0241763	0.154097	0.082647	0.0608106	0.0740922	-0.0108232	0.0663665	0.0906966	0.245926	5.62903	0.0311702	-0.292716	0.360072	328.501	310.018	374.279	223.242	307.877	300.989	294.888	352.15
FBgn0262971	CR43282	5.04144	5.53559	0.186154	-0.435874	0.261437	-0.0681512	-0.0220809	0.0422207	0.0217562	-0.0891554	0.0219615	20.5221	-788.137	5.01149	5.47243	0.483482	-0.184463	-0.226473	0.191037	-0.0219715	13.0113	-823.598	1.45e-14	1.14e-11	-0.309287	0.99937	5.66527	0.560971	0.0112525	0.259403	0.0384168	0.024579	-0.0285353	0.107053	-0.353552	1.11182	5.38713	0.698223	0.134699	0.854822	229.132	254.374	191.517	138.744	123.151	164.356	246.883	217.946
FBgn0263130	CR43372	5.00848	5.19134	0.0282138	-0.336294	0.0832039	0.095773	0.00149476	-0.00606773	0.0160515	-0.0829882	-0.0028203	49.404	-733.395	5.1246	5.2845	-0.0520025	-0.198301	-0.491887	0.0459808	-0.00858122	31.2821	-755.241	7.43e-09	8.02e-07	-0.637797	0.464019	5.23885	0.210689	0.085933	0.0204086	-0.00721706	0.0376638	-0.0673253	0.100296	-0.169185	0.122378	5.24416	0.293418	-0.234934	0.328746	154.313	164.662	195.894	163.78	156.918	187.128	166.875	228.682
FBgn0263290	CR43399	4.6407	4.58235	0.0444338	0.0829426	0.232704	-0.0683436	0.034099	-0.0015538	-0.120854	0.00416075	0.0111766	9.17428	-793.011	4.8648	4.59791	0.098214	-0.489005	0.139589	0.12257	0.0182154	7.73163	-806.961	1.31e-05	0.000446301	0.0830599	0.100617	4.62508	0.0468403	0.138558	0.137538	-0.0221911	0.0968387	0.0592949	0.133335	-0.285072	0.224947	4.7114	0.16321	0.100425	0.0552973	157.821	111.289	100.683	95.973	162.877	108.91	102.868	130.982
FBgn0263320	CG43401	5.11224	3.78134	0.900292	0.918424	-0.14584	0.236895	0.0562008	-0.129895	-0.173579	-0.0550604	-0.170459	5.06593	-806.824	5.65313	4.25119	-0.0843298	-0.23369	-0.666913	-0.598835	-0.0160945	2.63277	-835.636	9.16e-12	2.91e-09	0.916589	0.0489102	4.73538	1.49787	0.223507	0.339736	-0.217571	0.0944352	-0.106279	0.141358	-0.138583	0.443716	5.0562	2.08522	-0.605741	0.0754047	232.639	232.798	205.744	221.155	273.117	315.84	78.8654	85.8901
FBgn0263389	CG43441	5.76132	5.71338	0.235797	0.0343535	0.185957	0.082613	-0.0107926	0.00440522	0.016245	-0.0553663	-0.0429193	24.5239	-856.426	5.89931	5.80425	0.173775	0.143372	-0.177847	-0.224417	-0.024009	20.9402	-871.094	6.68e-06	0.000256296	0.218468	0.150064	5.78545	0.186725	0.109443	0.0544338	0.0749268	0.044956	-0.0414686	0.0253287	0.122106	0.138051	5.80847	0.233221	-0.212123	0.0571013	400.981	350.9	424.62	381.806	465.789	468.315	345.179	402.61
FBgn0263405	CR43451	4.70003	6.03319	-0.00224023	-1.22583	1.41794	-0.779853	-0.0544765	0.0270081	0.150002	-0.336037	0.168647	1.7904	-916.736	4.50108	5.96748	1.02503	0.116443	-0.0469015	0.487424	-0.0523106	0.998346	-946.857	2.58e-12	9.8e-10	-0.208295	0.478191	5.9175	1.63098	-0.014336	1.34036	0.0556009	0.0796298	-0.141452	0.868876	0.306925	0.197865	5.69952	2.07616	0.317896	0.73257	216.273	212.357	207.933	63.6343	58.596	116.831	321.176	202.915
FBgn0263453	CR43476	4.7879	5.0197	0.203692	-0.0891867	0.0667893	-0.0794341	-0.0241346	0.0469661	-0.0062147	-0.00820693	0.00387859	54.8058	-696.352	4.7543	4.93274	0.548837	-0.0834799	-0.0417751	-0.022299	-0.0171607	35.6079	-712.952	1.09e-06	5.66e-05	0.215329	0.359418	4.90528	0.195459	0.0422097	0.212505	0.0397978	0.720531	0.00975097	0.0290753	0.154731	1.21701	4.84232	0.103455	-0.090334	0.165743	134.44	176.018	137.892	111.621	166.85	148.514	170.303	170.707
FBgn0263498	CR43487	5.31085	5.5445	-0.121986	0.00672478	-0.0811172	0.109916	0.0249897	0.0355137	0.027684	-0.0728358	-0.0332326	18.7924	-866.435	5.30336	5.58363	0.0521669	0.202821	-0.498506	-0.132918	0.0232307	12.3793	-890.466	9.16e-10	1.27e-07	-0.108634	0.141838	5.79524	0.53477	-0.0363211	0.873643	0.0255068	0.011294	-0.0423575	0.0464362	0.130197	0.0872729	5.58504	0.29498	-0.352925	0.359488	164.835	155.577	184.951	156.478	152.945	176.237	313.176	461.659
FBgn0263587	CR43612	6.44295	6.27149	0.0804875	0.258201	0.0743186	0.068001	0.00384362	-0.0368869	-0.033581	-0.00802415	-0.0681368	28.2597	-941.009	6.65114	6.48151	-0.272266	-0.0209194	-0.0566206	-0.474283	-0.0211252	22.2604	-957.031	1.87e-06	8.69e-05	0.440266	0.582867	6.54235	0.211147	0.049703	0.047421	0.00994709	0.0897736	-0.0273101	0.0409238	-0.0733808	0.240209	6.53865	0.157412	-0.185749	0.314762	550.618	675.681	509.982	610.263	635.618	522.77	718.932	630.219
FBgn0263608	l(3)72Dr	6.383	6.16612	-0.265711	-0.218648	-0.404395	0.0278279	-0.0517263	-0.0167606	0.0115491	0.0682027	0.0183086	25.6646	-884.535	6.25215	6.07942	-0.345247	-0.12458	0.131194	0.154954	-0.0403597	18.2409	-901.654	6.66e-07	3.74e-05	-0.226774	0.0519634	6.05959	0.254683	-0.62261	1.43204	-0.0198237	0.0495079	-0.00771335	0.0645453	-0.248953	0.180279	6.17403	0.186869	0.0828048	0.111081	327.332	380.425	373.184	459.001	432.021	391.088	484.622	532.519
FBgn0263667	Lpt	7.01279	7.07747	-0.0279757	-0.0105537	-0.076708	0.0514097	0.00505001	0.0151341	-0.00717266	0.0537648	-0.00197635	31.5697	-1058.89	7.01852	7.00749	0.0560816	0.0150846	0.294077	0.0720989	0.00376899	25.2554	-1075.07	1.62e-06	7.78e-05	-0.0307945	0.018302	7.03348	0.0524576	-0.0177023	0.072545	0.00068131	0.0133122	0.0474773	0.048547	0.019243	0.03007	7.00146	0.0563915	0.178372	0.138347	1036.94	1047.02	1103.14	1044.23	1080.55	1018.81	1044.68	1198.17
FBgn0263763	CG43680	7.11731	6.66201	0.0109198	-0.387814	-0.0618172	-0.092568	0.0273064	-0.033101	-0.17481	0.0346537	0.0946077	2.70442	-1202.72	6.95876	6.76477	-0.0619328	-1.49872	0.425247	0.525501	0.0208268	2.38177	-1218.76	1.85e-06	8.62e-05	-0.0108769	0.860939	7.17381	0.512411	0.0607491	0.313329	-0.150278	0.231748	0.0117344	0.0951311	-0.826007	0.736143	6.7339	0.176261	0.421391	0.230422	251.344	540.545	589.872	1372.83	1267.26	576.235	1081.26	259.818
FBgn0263968	nonC	7.48308	7.50277	-0.0909773	0.0240466	-0.00117375	-0.00886476	0.00921203	0.0352799	-0.00998571	0.0253324	-0.00653691	59.7336	-1090.27	7.41481	7.43129	0.134041	-0.0278295	0.164915	-0.0401728	0.0182748	48.1265	-1106.08	2.29e-06	0.000102687	-0.0349192	0.0434931	7.49722	0.0112622	-0.0413135	0.0801134	-0.248485	0.386299	0.0175845	0.0251622	0.101174	0.122483	7.45063	0.0298447	-0.0682227	0.205342	1772.27	1793.11	1980.83	1921.55	1789.66	1923.75	1533.87	1779
FBgn0264339	CG43795	5.59731	5.85965	-0.0624499	-0.185245	0.119027	0.0789646	-0.00965431	0.0237544	0.0284785	-0.00402467	-0.0379496	56.8143	-804.162	5.57695	5.87446	0.0390391	-0.024025	0.0948559	-0.154566	-0.00895944	43.4852	-825.921	8.08e-09	8.42e-07	-0.000187259	0.150474	5.85648	0.261809	-0.0619192	0.342869	0.0266004	0.0507152	-0.0635603	0.0710412	0.0820386	0.0853117	6.02447	0.447561	-0.149155	0.319279	314.472	283.899	327.22	235.76	200.617	279.207	310.89	352.15
FBgn0264352	CR43808	5.69891	4.93428	0.0270912	0.370549	-0.973473	0.180834	0.0116794	-0.221755	-0.271048	-0.112582	-0.108066	1.18869	-861.264	6.16685	5.2471	-1.31759	-1.02327	-1.74394	-0.513394	-0.0573626	1.00456	-877.857	1.09e-06	5.67e-05	0.293197	1.55034	5.45262	1.62136	0.23739	0.806321	-0.263677	0.0591107	-0.0712869	0.0510548	-1.09603	0.0927462	5.61346	3.57446	-1.10552	0.845735	54.9449	6.81359	113.816	129.355	218.494	15.8415	196.592	235.124
FBgn0264353	CR43809	4.41697	4.7131	-0.293415	-0.157399	0.0810182	0.520705	0.0566669	-0.0817125	-0.0438906	-0.00795946	-0.0762682	16.4105	-757.256	4.73006	4.93328	-0.880912	-0.427659	-0.0452022	0.0149972	0.0221048	13.1701	-774.589	5.44e-07	3.19e-05	-0.0876466	0.166112	4.66669	0.342106	0.208887	0.70927	-0.0754093	0.0559313	-0.130362	0.315298	-0.66933	0.610839	4.92114	0.332056	-0.00759318	0.0376538	71.3115	80.6275	78.7955	110.578	85.4111	89.1086	166.875	175.001
FBgn0264369	CR43821	4.81597	4.84576	-0.142939	-0.0314868	0.407006	-0.0359415	-0.0520656	-0.00431111	0.0539381	0.00874615	0.0563894	19.2652	-726.799	4.666	4.67636	-0.117281	0.374715	0.472878	0.317176	-0.0309673	16.7482	-740.238	2.1e-05	0.000673463	-0.151767	0.0619429	4.80887	0.0892222	0.734386	0.95428	0.0485982	0.191317	0.030707	0.0680625	0.361238	0.416827	4.64451	0.0620623	0.378944	0.0771753	199.906	183.967	138.987	85.5412	108.254	126.732	123.441	144.94
FBgn0264371	CR43823	4.90914	4.88508	0.0955389	-0.145299	0.105851	0.0958984	0.0170333	-0.0541103	-0.014749	-0.0104514	0.00731893	42.166	-725.565	4.99824	4.98111	-0.21595	-0.248214	0.00600552	0.110634	0.00541107	29.6635	-740.754	4.1e-06	0.00017298	0.384623	0.650084	4.86168	0.0610347	0.183604	0.232424	-0.0661341	0.0611819	0.00434657	0.0172488	-0.264801	0.0447165	5.05978	0.0879148	-0.17047	0.337839	167.173	126.051	141.175	152.305	188.699	157.425	137.157	176.075
FBgn0264377	CG43829	4.39895	5.20821	0.0485018	-0.326426	1.21411	-0.177161	-0.0474113	0.11536	0.0536359	-0.0829222	-0.0398222	4.93352	-813.893	4.48984	5.06955	0.663569	0.148966	0.606148	-0.450074	-0.0410292	4.02071	-832.489	1.65e-07	1.1e-05	-0.225408	0.628943	4.79999	0.522901	0.715068	1.79398	0.103942	0.173514	-0.0638711	0.0508622	0.707153	0.600455	4.83991	0.376311	0.43947	0.723875	181.201	104.475	56.9079	84.498	62.5686	49.5048	163.446	196.474
FBgn0264429	CR43847	5.67097	5.8931	-0.0621493	-0.500338	-0.0819866	-0.387573	-0.0462259	0.0321277	0.0627759	0.00358539	0.0335	20.8566	-842.872	5.58504	5.63692	0.147266	-0.0102031	-0.0750264	-0.05889	-0.020537	16.8889	-858.811	2.03e-06	9.25e-05	-0.483203	0.531341	5.69791	0.111927	-0.4043	0.429592	0.0417942	0.0231229	0.0822417	0.124134	-0.0516948	0.443426	5.58895	0.0566309	-0.0720651	0.0617826	371.755	330.459	396.166	311.912	370.446	337.622	254.884	270.554
FBgn0264466	CR43874	4.83515	4.53894	0.128445	0.12617	0.244117	0.20042	0.0135085	0.00768131	-0.00318372	-0.0505964	-0.038151	30.1267	-713.518	4.89802	4.59636	0.203781	0.0932556	-0.113734	-0.0679801	0.00575085	23.3893	-729.625	1.73e-06	8.28e-05	0.128772	0.0140113	4.63779	0.130994	0.24862	0.0504361	-0.00793937	0.0286707	-0.00788885	0.0615244	0.0993358	0.0335459	4.86373	0.244698	-0.127084	0.0484623	136.778	210.086	136.798	125.182	173.802	128.712	100.582	119.173
FBgn0264553	CR43932	5.37983	5.71189	-0.084643	-0.143238	-0.107714	0.000431177	0.0320437	-0.0700327	0.0212982	0.010884	-0.0722563	18.663	-878.121	5.62331	5.82223	-0.557334	0.0571613	-0.059878	-0.330807	0.00499975	11.4607	-900.689	3.72e-09	4.52e-07	-0.121311	0.191116	5.57492	0.360407	-0.250811	0.323932	-0.0755265	0.0552371	-0.106674	0.260295	-0.70706	1.25428	5.8077	0.171728	-0.221553	0.369818	150.806	161.255	131.326	199.248	180.754	145.544	334.892	274.848
FBgn0264561	Glg1	8.22738	8.23438	-0.202286	-0.0593525	-0.0869877	-0.113813	-0.00653385	0.045552	0.00292039	0.0378369	0.00549002	36.9957	-1230.66	8.12287	8.08066	0.208412	0.0271527	0.0995772	0.0463156	0.0125567	27.4331	-1247.88	6.06e-07	3.45e-05	-0.240161	0.202488	8.232	0.0371708	-0.0632414	0.0633207	0.0113062	0.0264156	-0.00368654	0.0540567	0.122123	0.0577095	8.11785	0.0459928	-0.0680964	0.252859	2798.68	3117.22	3295.19	3229.7	3125.45	3202.96	3216.34	3297.11
FBgn0264568	CR43940	4.73883	4.94275	0.0420226	0.17044	0.671635	0.0565893	0.00909584	0.0687274	0.0412784	-0.0805593	-0.0531334	14.2328	-804.2	4.76526	4.97272	0.456915	0.424871	0.0639061	-0.440688	0.0144671	10.1285	-830.26	1.3e-10	2.47e-08	-0.0503366	0.179862	4.84643	0.0964497	0.30504	0.557576	0.0597512	0.0523518	-0.0676821	0.105566	0.462265	0.079316	4.58801	0.311037	-0.359974	0.889381	189.385	161.255	120.382	90.7571	201.61	183.168	233.167	139.571
FBgn0264672	Eogt	6.65909	6.66048	-0.168634	0.21344	-0.0583797	-0.0687331	0.00705259	0.0502685	-0.0202936	0.0330084	-0.00276745	38.4346	-986.072	6.55334	6.56374	0.245708	0.0901537	0.207014	-0.0146698	0.0185071	30.5596	-1004.56	1.83e-07	1.18e-05	-0.108995	0.454803	6.52386	0.148916	-0.0737141	0.0245702	0.0296338	0.072938	0.0246489	0.0494465	0.18053	0.0822584	6.61522	0.147295	0.157596	0.285893	725.975	718.833	668.668	704.15	663.426	778.215	790.94	775.158
FBgn0264705	CR43974	4.68088	4.91204	-0.191724	0.0383443	-0.179608	-0.0954248	0.00975319	-0.00712181	0.0941853	0.0165955	0.0413178	18.6898	-773.5	4.5929	4.83725	-0.192632	0.68921	0.0475228	0.244514	0.0215636	12.6694	-797.049	1.45e-09	1.86e-07	0.0536558	0.252079	4.82704	0.653037	-0.130644	0.0712201	0.0553616	0.133347	0.0345893	0.0537575	0.132611	0.699702	4.79361	0.327006	0.128563	0.239788	122.749	122.645	132.42	82.4116	138.048	104.95	195.449	113.804
FBgn0264721	CR43989	4.83572	4.85287	0.173122	0.152045	0.199641	0.0458456	0.034826	-0.0341608	0.0100575	-0.0603462	0.0298422	20.3329	-789.306	4.83445	4.85651	-0.107083	0.268362	-0.0757955	0.27194	0.0287822	16.3492	-805.34	1.85e-06	8.62e-05	0.151789	0.0258848	4.86863	0.0337989	0.967495	0.776637	-0.090562	0.107467	0.152896	0.284267	0.34499	0.258827	4.84533	0.0166898	-0.148424	1.29268	122.749	112.424	101.778	147.089	109.247	115.841	203.45	110.584
FBgn0264722	CR43990	4.94599	4.38976	-0.397636	-0.249785	-0.392804	-0.494381	0.0359972	-0.00344353	0.0341067	-0.0461753	0.0290273	14.6224	-752.653	4.83069	4.36853	-0.234946	-0.0981236	-0.57799	-0.332723	0.0395908	11.7403	-768.743	1.76e-06	8.38e-05	-0.343185	0.0977404	4.57311	0.614541	-0.405376	0.143077	0.00775903	0.0589983	0.034726	0.158402	-0.125325	0.110903	4.52618	0.31543	-0.456552	0.280443	125.087	95.3902	146.647	138.744	151.952	128.712	94.867	25.767
FBgn0264833	CR44041	5.07646	4.71	0.0640594	-0.166785	0.0107719	-0.104264	-0.00441379	-0.000800578	0.0119856	-0.0270451	-0.0630236	20.7777	-737.059	5.17475	4.79738	-0.0271781	0.0216626	-0.158584	-0.453716	-0.0186933	15.1615	-751.932	5.52e-06	0.00021877	-0.274335	0.564358	4.65525	1.22692	-0.0801086	0.150102	0.107896	0.16802	-0.0465089	0.0207378	0.0571388	0.121398	4.83455	0.315674	-0.360554	0.287539	217.442	177.153	175.101	191.946	212.535	177.227	99.4389	121.32
FBgn0264841	CR44049	5.70365	5.12787	-0.313414	-0.0129147	-0.370472	0.027657	0.0134157	-0.0188992	-0.0291076	-0.0661514	-0.0506861	31.9262	-778.639	5.89928	5.35788	-0.564285	-0.227269	-0.754244	-0.264215	-0.0153672	23.4931	-797.853	9.15e-08	6.77e-06	0.0115979	0.505003	5.27982	0.453023	-0.340998	0.557296	-0.0287376	0.0380314	-0.0403979	0.0445945	-0.379971	0.121274	5.62387	0.57478	-0.0824897	0.49617	226.794	269.137	286.728	252.451	200.617	187.128	195.449	248.008
FBgn0264890	CR44081	4.58228	4.41352	-0.0382077	-0.0641308	-0.601047	-0.200513	0.0477672	-0.0422031	-0.0451952	0.0375887	0.0395028	12.4348	-766.742	4.57372	4.48614	-0.00242339	-0.392785	-0.187417	0.112343	0.038637	8.31271	-782.781	1.84e-06	8.62e-05	-0.0609371	0.0521315	4.34329	0.551909	-0.144569	0.21742	-0.0466962	0.0174093	0.034431	0.0139799	-0.482143	0.32558	4.51758	0.117907	0.139738	0.201294	37.4093	73.8139	102.872	95.973	111.233	97.0293	126.87	64.4176
FBgn0264950	CR44119	4.89754	4.50978	0.113976	0.239905	0.150689	0.259215	0.0349838	-0.0333313	-0.0118845	-0.0195617	-0.0732602	66.0029	-688.883	5.07915	4.68755	-0.131774	0.173646	-0.0284288	-0.222627	0.0123886	47.3563	-715.359	8.72e-11	1.77e-08	0.170306	0.2918	4.68905	0.570962	0.207493	0.417737	-0.0127081	0.0251261	-0.0881972	0.223952	-0.321476	0.611179	4.89496	0.187488	-0.0913609	0.141232	168.342	152.17	161.969	206.551	158.904	190.098	100.582	136.351
FBgn0264993	CR44144	5.46774	5.96883	-0.374839	-0.932872	-0.284349	-0.771956	-0.12731	0.0860967	0.135411	0.098279	0.108723	9.29867	-827.001	5.012	5.33367	-0.00862055	0.0248353	0.218363	-0.0274255	-0.0343123	6.3773	-846.126	9.95e-08	7.24e-06	-0.924026	0.598635	5.56659	0.67792	0.0294462	0.670651	0.132527	0.0623705	0.0959493	0.0170061	0.0784238	0.136593	4.92631	0.281357	-0.0577896	0.371109	198.737	237.34	212.31	118.923	248.288	96.0392	289.173	152.455
FBgn0265067	CR44178	5.57299	5.7841	0.0880835	-0.0368239	0.40683	0.171789	0.0202778	-0.0380874	-0.0202888	-0.120219	-0.0252722	8.15307	-938.256	5.90222	5.94254	-0.0763981	-0.107528	-0.427547	0.124996	-0.0175083	6.42961	-958.155	4.76e-08	3.92e-06	-0.096914	0.124261	5.77576	0.276746	0.456472	0.249913	-0.0091054	0.0294414	-0.0213676	0.149317	-0.213452	0.124966	5.93901	0.0522432	-0.689127	1.0342	562.309	350.9	451.98	308.783	356.542	478.216	370.324	312.425
FBgn0265145	CR44214	5.79214	5.27292	-0.033394	0.29215	0.300179	0.488708	0.029923	-0.023811	-0.0293179	-0.0856404	-0.0545433	22.3536	-858.637	5.94315	5.50111	-0.0799642	0.0790693	-0.247918	0.0552665	0.00371891	21.6709	-872.53	1.38e-05	0.000465293	0.412933	0.945142	5.7305	0.296736	0.497983	0.189193	-0.0235326	0.00583176	-0.0650062	0.017834	-0.00470113	0.267114	5.97187	0.8051	-0.181937	0.393762	432.545	372.476	398.355	405.799	451.884	327.721	195.449	338.192
FBgn0265199	CG44259	4.9402	4.92759	0.0754508	-0.419251	-0.166946	-0.126651	-0.0212924	-0.042148	0.03156	-0.0304132	0.00659624	33.9472	-697.932	4.97034	4.94342	-0.198108	-0.167185	-0.352894	-0.0481564	-0.02854	25.3404	-711.906	1.28e-05	0.000437471	-0.0202713	0.483128	4.94899	0.0251758	-0.161561	0.0682121	0.351057	0.409257	-0.0296813	0.0628478	-0.096027	0.278234	4.97879	0.0764501	-0.0379846	0.673807	142.623	104.475	183.856	145.003	166.85	120.792	160.017	107.363
FBgn0265302	CR44275	5.01989	4.84971	0.254968	0.246781	-0.474609	-0.296637	-0.0618587	0.0373284	0.0532892	-0.0440505	0.0538436	9.27466	-766.508	4.84012	4.66268	0.573983	0.589393	-0.661257	0.199449	-0.0404257	7.51478	-779.649	2.78e-05	0.000849323	0.255348	0.0235064	5.05712	0.61035	-0.265854	0.217546	0.01726	0.406815	0.0145813	0.104051	0.568155	0.0242334	4.82034	0.151646	-0.00531555	1.40349	101.707	136.272	153.214	117.88	166.85	155.445	88.0092	95.5528
FBgn0265348	CR44302	5.92657	6.52518	-0.102874	-0.969204	0.248401	-0.64817	-0.103221	0.121	0.0945417	0.0236985	0.0940165	7.4252	-936.454	5.76284	6.00157	0.437127	-0.0471659	0.258913	0.220522	-0.0552317	5.58737	-958.745	4.85e-09	5.83e-07	-0.0824452	0.75871	6.73954	0.821119	0.346668	0.898341	0.0441006	0.0914963	0.0544728	0.0442643	0.233034	0.355483	5.92913	0.403618	0.254531	0.0514994	524.9	388.374	283.445	250.364	428.049	409.899	402.328	409.052
FBgn0265368	CR44309	5.48916	5.14591	-0.199495	-0.191469	-0.277741	0.0497761	-0.0368638	0.0104276	-0.0505186	-0.0429059	-0.0337398	14.888	-761.59	5.53275	5.3174	-0.26445	-0.4946	-0.552537	-0.239334	-0.0551982	14.5487	-778.088	1.2e-06	6.07e-05	-0.204628	0.0971295	5.14136	0.441969	-0.148746	0.431402	0.12609	0.306112	-0.0455291	0.0145362	-0.326016	0.234576	5.40223	0.127143	-0.266741	0.271134	220.949	131.729	258.274	155.435	273.117	127.722	158.874	209.357
FBgn0265444	CR44344	6.12693	5.24662	-0.257295	0.133349	0.108147	0.593164	0.0533997	-0.145012	-0.159831	0.0246565	-0.00792677	2.76949	-1043.07	6.53729	5.81265	-1.10261	-0.944298	0.259858	0.415103	-0.00468311	2.22964	-1058.38	3.66e-06	0.000156734	-0.594833	0.959118	5.54406	0.518239	0.208878	0.457891	-0.144501	0.0195526	0.00689927	0.0813962	-0.501684	0.582189	6.24209	0.788689	0.227606	0.112915	185.878	537.138	778.106	589.4	567.09	603.958	499.481	600.157
FBgn0265508	CR44370	8.48951	8.87073	0.0885544	-0.248583	0.120031	-0.216301	-0.0234868	0.0531865	0.0324082	-0.0398551	0.0252635	31.0168	-1296.8	8.45485	8.80133	0.583308	0.01939	-0.176978	0.0268294	-0.0175314	22.8346	-1319	5.3e-09	6.24e-07	-0.147289	0.233454	8.57236	0.314505	0.00191155	0.137884	0.0477133	0.0278895	-0.0701636	0.12278	0.373678	0.287307	8.55082	0.546165	-0.0237564	0.216531	7076.21	5967.57	6207.34	5426.65	6694.84	5879.18	5593.73	8058.64
FBgn0265684	CR44491	4.54201	4.41957	-0.119277	0.379048	-0.180543	0.309946	0.0016164	0.0898309	-0.0655599	0.0139607	0.0452312	11.0364	-762.344	4.36189	4.27494	0.630351	-0.0935941	-0.00929375	0.617751	0.0203368	8.1802	-789.011	7.25e-11	1.54e-08	-0.00696931	0.367174	4.4561	0.315348	0.212399	0.561643	0.010338	0.164434	0.0117916	0.116722	0.0039115	0.80341	4.39504	0.135655	0.425244	0.556458	168.342	70.4071	118.193	141.873	93.3563	99.9996	88.0092	128.835
FBgn0265714	CG44521	5.34039	4.80982	0.280389	0.151968	0.400281	0.358607	0.0498654	0.0141429	0.00573012	-0.12441	-0.0228009	9.34483	-885.244	5.55295	5.03961	0.438046	0.173767	-0.491174	0.183631	0.0256128	8.82255	-904.351	1.01e-07	7.31e-06	0.215586	0.0780417	4.83443	0.793136	0.37194	0.0320905	-0.0168202	0.0275284	-0.0514817	0.0718122	0.141664	0.207138	5.71779	1.17059	-0.22443	0.717564	320.317	308.883	260.463	274.358	300.925	329.702	194.306	244.787
FBgn0265813	CR44602	4.47273	4.50556	0.286997	-0.53219	-0.152679	-0.17239	0.0275304	0.0371211	0.0922796	-0.051264	0.031781	10.5057	-778.872	4.41729	4.44035	0.355204	0.148896	-0.501409	-0.113584	0.0442974	7.35333	-796.762	3.21e-07	1.98e-05	-0.285242	0.474034	4.51472	0.0364283	-0.159317	0.0659056	0.0603099	0.050092	0.0221272	0.17141	0.167243	0.39959	4.45092	0.0508223	-0.114419	0.222179	116.904	93.119	101.778	92.8435	118.185	93.0689	102.868	45.0923
FBgn0265922	CR44711	6.01577	7.81234	0.345285	-1.42673	-1.41585	-1.28071	-0.112941	-0.471911	-0.01237	0.185041	0.0415226	0.613161	-954.454	6.28784	7.51298	-1.05744	-1.64703	-0.135197	-0.974051	-0.10766	0.459497	-977.102	3.45e-09	4.28e-07	0.148735	1.37819	6.31852	1.04388	-1.42357	0.14976	0.159849	0.62654	0.0280499	0.622166	-1.69647	0.244864	6.41705	1.34485	-0.60373	1.4911	22.2118	46.5595	167.441	187.773	623.7	82.1779	300.603	365.033
FBgn0266003	CR44777	4.24884	5.01494	0.520513	-0.0886554	0.415092	0.158303	-0.00384233	0.075967	0.0308899	-0.0514347	0.0347338	18.8466	-762.921	4.12655	4.89038	0.982752	0.182783	0.146987	0.400677	0.0151275	13.0615	-792.567	4.08e-12	1.5e-09	0.542112	1.00146	4.87889	0.552073	0.464466	0.335238	-0.0255628	0.196652	0.0217985	0.0481009	0.832506	0.53948	4.21714	0.930301	0.320155	0.347523	83.0019	109.017	138.987	76.1525	137.055	121.782	160.017	194.326
FBgn0266140	CR44846	4.76121	4.6796	-0.133643	-0.070694	-0.225246	-0.0976796	-0.0112702	0.0301347	0.0492286	0.0242789	0.0248814	35.4805	-691.078	4.64766	4.66048	0.097183	0.202218	-0.027216	0.00499735	0.00429167	34.6149	-706.72	2.68e-06	0.000117711	-0.093943	0.052064	4.85319	0.166448	-0.041811	0.118979	0.0443661	0.0189085	0.0310663	0.0275081	0.155836	0.297889	4.66772	0.0318717	-0.0463145	0.054619	123.918	96.5258	126.948	100.146	113.219	122.772	139.443	119.173
FBgn0266408	CR45048	4.8828	4.39045	-0.0314738	-0.00173303	-0.0727311	-0.0168802	0.0445471	-0.0481085	0.0426396	0.022608	-0.039022	14.5032	-781.832	4.93823	4.4793	-0.217909	0.261224	0.0946231	-0.235325	0.0368129	10.4096	-801.707	4.87e-08	3.99e-06	-0.0941162	0.143447	4.84914	0.608599	-0.0503697	0.0650699	-0.0103269	0.0375539	0.0737793	0.199948	0.0629868	0.39418	4.7342	0.269579	0.0662558	0.319297	75.9877	94.2546	146.647	140.83	252.261	104.95	123.441	125.614
FBgn0266428	CR43463	6.31851	6.04987	0.0773606	0.185924	0.0910871	0.190071	0.0127754	-0.0427732	-0.0462963	-0.0434759	-0.0297579	64.3067	-871.041	6.49881	6.1993	-0.194687	-0.112046	-0.231395	0.0463714	-0.0128729	51.5338	-884.738	1.65e-05	0.000547425	0.181613	0.129572	5.97712	0.871382	-0.126448	0.191407	-0.0347089	0.0227422	-0.0311927	0.00913589	-0.13741	0.104032	6.14206	0.224125	-0.303356	0.310221	575.168	582.562	722.292	617.566	726.988	576.235	469.763	496.016
FBgn0266432	CG45062	6.15723	6.0656	-0.251683	-0.300955	0.131085	-0.174849	-0.014327	-0.031029	0.0060319	-0.0336763	0.0372057	24.1679	-894.303	6.24514	6.23563	-0.509688	-0.32754	-0.0680459	0.0100462	-0.0268394	23.6881	-909.232	5.24e-06	0.000209735	-0.294676	0.0576699	6.21366	0.91116	-0.189622	0.299438	-0.0118318	0.018994	0.0102566	0.123287	-0.549989	0.402629	6.24232	0.0357925	-0.0283128	0.0670549	531.914	508.748	561.418	433.965	479.693	420.79	371.467	432.672
FBgn0266676	CR45166	4.9041	5.13478	-0.214539	0.082268	-0.09449	0.0802701	-0.00248298	0.0465826	0.0590158	0.00482335	-0.0257988	36.9862	-751.478	4.80581	5.03026	0.173163	0.438085	-0.0643857	-0.129565	0.013004	24.5688	-772.826	1.2e-08	1.19e-06	-0.432864	2.27507	5.08286	0.151279	0.0349278	0.0965681	0.0558833	0.0211681	-0.0151577	0.0332106	0.322065	0.172737	4.98285	0.314622	-0.120228	0.134926	98.1995	114.695	129.137	180.471	162.877	128.712	132.585	165.339
FBgn0266773	CR45238	4.9811	4.92238	0.00580894	-0.199975	0.200667	0.023892	-9.46e-05	-0.0125095	0.00661225	-0.060451	0.0259462	29.2442	-746.726	5.02518	4.93407	0.00487455	-0.208822	-0.267965	0.170558	-0.0003035	21.3652	-760.479	1.57e-05	0.000520773	-0.127025	0.265441	4.97308	0.0433888	0.295561	0.360559	-0.0418732	0.118593	-0.0192239	0.0869915	-0.122127	0.14976	4.95948	0.0618785	-0.048559	0.371555	194.061	156.713	135.703	156.478	162.877	158.415	181.733	151.381
FBgn0266800	CR45262	4.50377	4.50744	0.296491	0.0447232	0.134825	0.124883	0.0208328	-0.12767	0.0166887	0.0153923	-0.0203911	12.6886	-746.47	4.72211	4.72626	-0.524932	0.157627	0.210025	-0.0218279	-0.0066737	10.3047	-766.438	4.46e-08	3.73e-06	0.321852	1.20949	4.28572	0.345804	0.127971	0.0121448	0.110683	0.321655	-0.0108315	0.0145125	-0.18178	0.793532	4.70162	0.0399651	0.047214	0.174481	57.283	73.8139	103.966	56.332	62.5686	52.475	132.585	148.16
FBgn0266815	CR45277	4.81272	4.67097	0.154099	-0.159637	0.273695	0.191076	0.0197721	0.028798	-0.0486014	-0.0233754	-0.19391	5.06305	-818.271	4.93029	4.7611	0.379239	-0.405145	0.0706835	-0.957278	0.000981239	3.93165	-840.053	7.9e-09	8.31e-07	0.0541961	0.258291	4.75906	0.805251	0.160487	0.109904	-0.00267528	0.145043	-0.0735486	0.0720576	-0.224905	0.4498	4.85608	0.149648	0.07972	1.04264	219.78	118.102	138.987	149.175	186.713	153.465	86.8662	24.6934
FBgn0266856	CR45317	5.29664	4.84755	-0.0289915	-0.110313	-0.472945	-0.00437377	-0.0214587	-0.00176023	0.00416005	0.0406036	-0.0368388	15.1569	-768.225	5.31041	4.81479	-0.0981651	-0.0306442	-0.14753	-0.187378	-0.0257989	13.5608	-781.653	2.13e-05	0.000676644	-0.0567928	0.0793109	4.98649	0.257971	-0.0393591	0.347979	-0.222574	0.418915	0.103562	0.17394	-0.0276991	0.0891214	5.12501	0.487881	-0.156283	0.101074	113.397	152.17	195.894	156.478	198.631	163.366	208.022	171.78
FBgn0266933	CR45384	4.90291	4.74237	0.0954268	0.169637	0.219693	0.193018	-0.012944	-0.00147433	0.0126691	-0.0687644	-0.0218042	18.9131	-746.287	4.8861	4.84875	0.1552	0.365703	-0.12029	-0.00196823	-0.0270747	16.1779	-759.304	3.11e-05	0.000910136	0.052751	0.0977227	4.70146	0.179906	0.128345	0.125391	0.0256518	0.0378662	-0.040692	0.0329753	0.335507	0.111631	4.89508	0.565212	-0.0419203	0.137154	68.9734	144.221	135.703	94.9299	125.137	157.425	109.726	114.878
FBgn0266959	CR45410	5.41217	5.08842	0.153972	0.252345	0.224365	0.0924355	0.0206972	-0.0444261	-0.00409149	-0.0298297	-0.0717469	24.0336	-816.673	5.48958	5.22289	-0.0621546	0.181541	0.00384388	-0.39502	0.00660406	21.4037	-830.337	1.71e-05	0.00056082	0.17028	1.2485	5.16712	0.188342	0.232772	0.161333	-0.0722656	0.0739621	-0.0507001	0.0299053	-0.0162171	0.329818	5.38827	0.216713	0.0334131	0.51309	295.767	244.154	236.387	234.717	216.507	262.375	132.585	225.462
FBgn0267120	CR45560	5.65418	5.44286	0.152424	0.452201	0.112368	0.122311	0.0199218	0.0078086	-0.00863339	-0.0611878	-0.0995643	17.0771	-874.199	5.85756	5.65088	0.22086	0.316237	-0.314617	-0.612764	-0.0058849	12.5819	-901.501	3.93e-11	9.08e-09	0.261161	0.583473	5.49594	0.199539	0.138564	0.261746	0.0116677	0.0202898	-0.0708068	0.0352174	0.209412	0.136276	5.71537	0.134591	-0.491963	0.150785	448.912	378.154	370.996	357.813	354.555	393.068	304.032	271.628
FBgn0267193	CR45633	5.84258	4.6925	0.197468	0.728697	0.0164984	1.39776	-0.00413332	-0.129518	-0.0196164	-0.0406901	-0.32316	2.66051	-915.288	6.24316	5.00726	-0.318473	0.802969	-0.38749	-0.433992	-0.0510183	2.09039	-942.331	5.05e-11	1.13e-08	0.612242	0.46479	5.0055	0.694253	-0.239981	1.52812	0.0225126	0.127057	-0.194175	0.220228	0.0259807	0.676439	5.63236	1.01738	-0.401109	0.0631623	324.993	307.747	341.447	334.862	481.679	394.058	181.733	205.063
FBgn0267400	CR45762	4.51096	4.79607	0.248205	0.158365	0.576265	-0.0911967	-0.0167474	0.0461198	0.0376894	-0.0817492	-0.0252068	19.5259	-729.303	4.52933	4.79709	0.638869	0.437299	0.0629591	-0.219856	-0.0135729	12.068	-766.038	4.22e-15	4.52e-12	0.238145	0.154155	5.012	0.439972	-0.0951606	0.639407	0.0678238	0.155845	-0.0225747	0.0400478	0.520692	0.194784	4.68772	0.341811	0.02533	0.41669	119.242	123.78	110.533	99.1026	157.911	131.683	113.155	144.94
FBgn0267408	AOX1	9.67959	9.75708	-0.0679855	-0.0784532	-0.115376	-0.0819168	0.0308602	0.0658864	0.00537474	0.081521	0.00379891	9.01917	-1619.15	9.53387	9.50469	0.335991	-0.0217394	0.345537	-0.091113	0.060169	7.54063	-1633.47	9.28e-06	0.000338559	0.0113924	0.0695153	9.71801	0.0501092	-0.138911	0.149936	-0.246497	0.723202	0.050808	0.0401821	-0.143244	0.302898	9.48479	0.0421083	0.250259	0.466513	12090.2	15109.1	16727.6	15830.3	13019.2	15903.9	20118.7	11488.9
FBgn0267464	CR45814	6.49883	7.30672	0.378535	0.319362	-0.201051	-0.307448	0.0209061	-0.0701401	0.0670807	-0.0670303	-0.276851	2.28779	-1176.6	7.3088	7.86928	0.0656524	0.654349	-0.740743	-2.00251	-0.0603679	1.5433	-1202.16	2.1e-10	3.61e-08	0.374035	0.195731	5.70044	1.68729	-0.321396	0.225744	-0.0244357	0.354425	-0.138571	0.154418	0.230691	0.593462	7.68424	0.314826	-0.928279	1.47238	792.61	1438.8	439.942	2323.17	2301.13	2016.82	1970.49	899.699
FBgn0267473	CR45823	4.47642	4.25254	-0.153537	-0.111147	0.129555	-0.227538	0.0693947	-0.0401348	-0.00702165	0.0275044	-0.147495	6.56188	-796.809	4.6005	4.44186	-0.512693	-0.18854	0.45269	-1.057	0.0357502	4.61481	-813.215	1.3e-06	6.48e-05	-0.123516	0.0295163	4.2124	0.985441	0.0165891	1.21508	-0.0148191	0.0373554	-0.0831075	0.149263	-0.348656	0.257284	4.48798	0.133504	0.411365	2.3269	116.904	48.8307	72.2292	170.039	201.61	119.802	109.726	67.6385
FBgn0267542	CR45882	6.43128	6.41742	-0.222227	-0.164443	-0.274632	-0.0280073	-0.025654	-0.0132013	0.0344202	0.0267558	-0.0365875	23.8498	-934.077	6.41099	6.37544	-0.200921	0.151659	-0.0784032	-0.213188	-0.0202141	21.8732	-948.547	8.04e-06	0.000301449	-0.19751	0.0362422	6.44478	0.0731631	-0.126927	0.353497	0.031718	0.173291	-0.211695	0.198784	-0.00955788	0.194807	6.37129	0.0387312	-0.195453	0.121356	353.05	479.222	453.074	450.656	451.884	375.246	596.634	734.361
FBgn0267621	CR45959	4.67815	4.88691	-0.273901	0.13452	0.0652952	0.0683431	-0.000145234	0.10548	0.0326136	-0.0733168	-0.137468	10.8917	-776.333	4.86897	4.92072	0.468969	0.493463	-0.464158	-0.567371	-0.0222716	5.45869	-818.724	0	0	0.236546	1.04197	4.79056	0.150685	0.0846924	0.0386812	0.00758045	0.16391	-0.0918439	0.0980201	0.435126	0.237917	4.86273	0.0923835	-0.494541	0.0982789	126.256	140.814	71.1349	99.1026	45.685	107.92	252.598	114.878
FBgn0267627	CR45965	6.62159	6.31772	-0.164036	-0.409389	-0.151363	0.147638	0.0153305	-0.0724516	-0.00673969	0.0212999	-0.00180442	18.1591	-990.904	6.59671	6.33658	-0.442578	-0.402856	-0.0115525	0.103421	0.0130791	17.0423	-1007.96	7.05e-07	3.92e-05	-0.355551	0.209619	6.47261	0.164457	-0.00819469	0.530072	-0.0453057	0.0342262	-0.013897	0.066668	-0.473612	0.109761	6.51109	0.191281	0.068989	0.0909318	651.156	572.341	737.614	813.684	625.686	563.364	557.772	472.396
FBgn0267643	CR45981	6.78983	6.50849	-0.330895	-0.378173	0.0050208	-0.0282499	-0.0247686	0.0631268	-0.0358587	0.00924765	0.0327563	18.4746	-984.65	6.69519	6.40241	0.216427	-0.600797	0.0742393	0.253472	-0.014741	17.0191	-1001.61	7.72e-07	4.23e-05	-0.332212	0.352271	6.68304	0.241048	-0.0298322	0.0197089	-0.116729	0.259403	0.027841	0.0169277	-0.018239	1.05704	6.93984	0.560245	0.212453	0.313926	883.795	749.495	803.277	739.618	1079.56	676.235	611.492	695.71
FBgn0267644	CR45982	5.35813	4.60565	-0.144506	-0.113859	-0.185697	0.467944	0.0670289	-0.0178486	-0.146662	-0.150084	-0.095919	8.3252	-840.457	5.82167	4.95292	-0.275631	-1.0449	-1.19084	-0.060686	0.00729077	5.52318	-868.245	2.46e-11	6.17e-09	-0.171265	0.0959887	4.51825	0.994544	0.0584638	0.577561	-0.0339575	0.0640014	-0.111938	0.0437843	-0.408624	1.0103	5.36509	0.622446	-0.417296	0.444164	243.161	218.035	305.333	204.464	207.569	208.91	90.2951	112.731
FBgn0267671	CR46007	5.91433	5.80237	0.0219275	-0.390394	-0.00324789	-0.102945	0.0377396	-0.0823521	-0.0207766	0.0323785	0.0498997	12.7886	-948.913	5.92484	5.74405	-0.598515	-0.514052	0.225127	0.284084	0.0365435	11.1669	-968.613	5.76e-08	4.62e-06	-0.209043	0.24895	5.83178	0.123367	-0.025761	0.0885436	-0.0545387	0.0540475	0.0501669	0.0335134	-0.476461	0.109981	5.81145	0.103771	0.598557	0.720195	357.727	397.459	403.827	428.749	453.871	341.583	320.033	217.946
FBgn0267732	CR46063	5.29101	4.41613	-0.0968475	-0.0582918	-0.287629	-0.316077	0.00520179	-0.182399	-0.0493784	0.00842641	0.0276529	5.22536	-800.522	5.49912	4.67086	-1.0049	-0.2831	-0.0773657	0.0347844	-0.0370211	3.98613	-818.502	2.95e-07	1.83e-05	-0.0793186	0.0484911	4.47563	0.769722	-0.264206	0.24014	-0.165141	0.120504	0.0321677	0.0388094	-0.756788	0.85458	5.53067	0.622966	-0.0405012	0.0793148	129.764	178.289	125.854	167.953	157.911	153.465	121.155	73.0066
FBgn0267764	CR46095	4.52784	4.5214	0.27897	-0.212826	0.179022	0.0831414	0.0316088	-0.105035	0.036539	-0.0514722	-0.0468181	13.9697	-745.067	4.73315	4.70834	-0.385344	0.123743	-0.236817	-0.149632	0.00932586	8.53276	-773.682	1.11e-11	3.43e-09	0.189127	0.807369	4.55002	0.0396221	0.093266	0.0684864	-0.0908727	0.392241	-0.0286961	0.0539867	-0.144485	0.75271	4.69913	0.0962393	-0.231983	0.0766176	123.918	144.221	134.609	111.621	148.973	123.762	92.5811	99.8473
FBgn0267777	CR46108	5.23991	5.76683	0.165878	0.148444	0.329865	0.11743	-0.0177162	0.000803348	-0.00259287	-0.0910704	0.0167897	20.5769	-833.014	5.18158	5.74035	0.160217	0.263604	-0.107102	0.282193	-0.024195	16.0206	-856.093	2.28e-09	2.89e-07	0.250882	0.276095	5.50673	0.5803	-0.0828143	0.746796	-0.0393205	0.217303	-0.0410865	0.144131	0.27526	0.0269119	5.71174	1.0368	0.182177	0.231755	211.596	271.408	227.632	214.896	357.535	207.92	320.033	421.935
FBgn0267828	Fatp	9.16717	9.13144	-0.181822	0.036746	-0.249793	-0.0741124	-0.0255388	0.0375774	-0.0105635	0.0528884	-0.00383661	26.3495	-1362.26	9.07616	8.98718	0.120649	0.00595138	0.0527415	-0.00286183	-0.00880395	24.9883	-1376.67	8.45e-06	0.000312795	-0.129668	0.490673	9.16168	0.0503313	0.0881642	0.303466	0.00826717	0.0310932	-0.0232043	0.0813557	0.0797884	0.120634	8.93866	0.198496	0.0470671	0.102767	7182.59	8161.54	8048.09	7524.5	8251.11	7673.24	8179.14	8142.38
FBgn0267972	Der-1	8.45803	8.42639	0.102217	-0.0265786	-0.403374	0.0810962	-0.00731207	-0.0212742	-0.0411102	0.0107312	0.00301474	59.0249	-1201.38	8.49646	8.46378	-0.0683841	-0.26583	-0.297406	0.0951688	-0.0179029	43.7344	-1219.88	1.79e-07	1.17e-05	-0.000489198	0.102878	8.47193	0.124526	-0.388678	0.318265	-0.0270006	0.0191993	0.013965	0.011929	-0.102322	0.139843	8.47411	0.0781051	0.143063	0.387469	3281.5	3895.1	4311.87	4579.58	5202.13	5249.48	5041.67	4594.05
FBgn0275434	CR46266	5.21549	5.42358	0.349142	-0.230744	0.447401	0.249875	-0.00608212	-0.0449001	-0.0454638	0.0173571	0.0261309	20.2903	-825.183	5.22995	5.44387	-0.0150762	-0.485864	0.510342	0.418498	-0.00791155	15.1807	-840.481	3.7e-06	0.000156788	0.302754	1.3758	5.28803	0.689271	0.301801	0.124318	-0.0400441	0.0201202	0.0289722	0.0419189	-0.167619	0.494341	5.24162	0.29767	0.458071	0.0893985	275.894	308.883	227.632	206.551	333.699	310.89	333.749	222.241
FBgn0278598	CR46268	5.45229	5.36947	-0.10171	-0.0821787	0.048556	-0.546735	-0.0421671	0.106768	0.0939593	0.00952529	0.0288761	9.79667	-860.979	5.17808	4.98114	0.594017	0.691739	0.0348036	-0.292565	0.00194535	7.42833	-877.67	9.98e-07	5.27e-05	-0.0703847	0.0566244	5.40896	0.0548544	0.478933	1.75783	0.0785951	0.0549477	-0.0212766	0.0753391	0.71106	0.108528	5.29104	0.537574	-0.10524	0.255379	287.584	277.086	360.052	309.826	309.864	224.752	115.441	216.873
[truncated: 148 more columns]
