# Supplementary material for: Nonlinear expression patterns and multiple shifts in gene network interactions underlie robust phenotypic change in Drosophila melanogaster selected for night sleep duration
Source: PLoS Comput Biol. 2023 Aug 10;19(8):e1011389. doi: 10.1371/journal.pcbi.1011389 (PMC10443883; doi:10.1371/journal.pcbi.1011389)
Supplement: S9 Table — Columns have the same meaning as those in S7 Table. (XLSX) [file pcbi.1011389.s017.xlsx]

## Sheet: S9 Table
FlyBase ID	Gene Symbol	bIntercept1	bIntercept2	bShort1	bShort2	bLong1	bLong2	gen	bShortGen1	bShortGen2	bLongGen1	bLongGen2	dispersion	flogp	rIntercept1	rIntercept2	rShort1	rShort2	rLong1	rLong2	redgen	redispersion	rlogp	p	padj	muShort	sigmaShort	muControl	sigmaControl	muLong	sigmaLong	muShortGen	sigmaShortGen	muLongGen	sigmaLongGen	ruShort	rigmaShort	ruControl	rigmaControl	ruLong	rigmaLong
FBgn0000014	abd-A	6.20458	6.18998	-0.0539666	0.193542	0.0403431	0.110303	0.00392013	0.0406996	-0.0103833	0.038624	-0.0155449	43.2125	-924.134	6.11654	6.13709	0.219448	0.174956	0.341608	0.0380033	0.0101385	29.2819	-941.751	4.15867e-07	2.49902e-05	0.0520855	0.182664	6.17212	0.0532828	0.0950568	0.0319345	0.0210339	0.0408857	-0.0629249	0.0985051	0.207099	0.0979374	6.14609	0.0418941	-0.0375699	0.348081
FBgn0000359	Cp36	3.08511	2.73743	-0.812797	4.73571	0.664813	0.574383	0.000922095	0.0310303	-0.40062	0.391514	-0.0726643	0.516929	-704.434	4.32564	4.16815	0.204178	2.22998	3.89284	0.0780716	-0.164989	0.413829	-725.486	1.58646e-08	1.51913e-06	0.0107144	4.42785	6.65991	5.25547	0.688771	0.146482	-0.316047	0.492014	0.180386	0.356939	-0.435739	1.90455	6.23403	2.97451	0.727204	2.52932
FBgn0000360	Cp38	3.31921	2.82384	-0.0282999	5.34074	-1.64332	0.829652	0.0198734	-0.0837168	-0.474572	0.68021	-0.101298	0.53469	-747.873	4.52636	4.33886	0.143602	2.37098	3.87194	-0.0720437	-0.148491	0.378171	-773.764	1.53169e-10	2.8188e-08	-0.679634	2.89843	6.58287	4.62493	-0.88957	1.45964	-0.209893	0.506958	0.432363	0.654318	0.031397	1.92453	6.45365	1.67605	1.11833	3.43025
FBgn0000927	fs(1)Ya	4.28814	4.30458	-0.323788	2.2668	-0.583442	-0.475375	-0.0112367	0.0264836	-0.208365	0.377768	0.0570045	1.29382	-885.718	4.36799	4.51714	0.123753	1.36604	2.27735	0.129959	-0.045231	0.976546	-906.562	1.93686e-08	1.82499e-06	0.918338	2.6261	5.38795	1.69426	-0.507262	0.0528811	-0.185749	0.242714	0.194181	0.16507	0.768211	0.5012	4.44161	0.171493	0.25594	2.0934
FBgn0001120	gnu	2.89999	3.17766	-0.0389358	3.06566	0.0948982	-0.108576	0.0462907	-0.0255273	-0.315371	0.372265	0.0309664	0.793463	-775.433	3.60527	3.81572	-0.497036	1.38142	2.85515	0.195062	-0.0445321	0.623643	-800.679	2.84919e-10	4.59696e-08	0.169731	3.1482	4.68076	3.95919	0.0662667	0.130273	-0.052241	0.328867	0.231705	0.367978	0.646992	1.12197	3.64584	0.211402	0.775501	1.93227
FBgn0003015	osk	3.81737	3.69413	0.679876	4.21261	0.17478	0.0615716	0.0666153	-0.13735	-0.354024	0.412488	0.114304	0.734651	-944.444	4.611	4.79909	-0.728579	1.94014	3.28768	0.255359	-0.0173798	0.543852	-968.391	9.93049e-10	1.34438e-07	0.650789	2.64267	7.13219	3.37526	0.120622	0.0903339	-0.280458	0.35714	0.367929	0.20596	0.152529	1.93376	6.90787	2.17462	0.0178488	2.89965
FBgn0003189	r	7.30258	7.18936	-0.0763963	0.326202	0.017693	-0.0172207	-0.00375677	0.0247684	-0.0560947	0.0265129	0.00683923	32.1028	-1096.4	7.36876	7.24416	0.0552017	-0.0378837	0.147137	0.0573795	-0.00946511	21.4191	-1117.72	1.23087e-08	1.21825e-06	-0.0415996	0.291037	7.26281	0.199868	0.0624607	0.0712538	-0.0223968	0.0814549	0.136261	0.302752	-0.0584212	0.113046	7.35823	0.186267	0.160765	0.0891352
FBgn0003655	swa	3.92809	3.99867	0.785304	2.70249	0.086189	-0.178697	0.0162138	-0.101133	-0.271008	0.349468	0.0524928	0.869859	-897.572	4.68851	4.68517	-0.371498	1.35558	2.78142	0.514226	-0.0832434	0.769649	-920.142	3.71634e-09	4.52192e-07	0.868334	1.26604	3.93646	0.103263	-0.000306338	0.355111	-0.114785	0.100682	0.0242782	0.401873	0.350125	1.6715	4.62341	0.205686	1.18245	0.933056
FBgn0003983	Vm34Ca	2.13492	2.45102	0.82134	3.25585	0.628216	0.428261	-0.0105862	-0.15739	-0.331602	0.574633	-0.0362109	0.366948	-597.846	3.14279	3.51601	0.0513726	1.33311	5.02696	0.172445	-0.135791	0.371026	-611.016	2.70357e-05	0.0008314	1.1369	2.95015	5.19808	5.12693	0.635147	0.428564	-0.208718	0.12844	0.0426069	0.89179	0.129016	0.745826	3.40975	0.21992	0.966356	3.33375
FBgn0004045	Yp1	5.37772	5.90455	5.02182	3.05125	-0.191741	-0.0586284	0.0182511	-0.426109	-0.303033	0.564525	-0.0178157	0.584949	-1209.96	6.8729	6.99851	1.13675	1.41793	3.6069	-0.0701564	-0.134085	0.427726	-1231.2	1.32571e-08	1.27986e-06	1.18395	7.72057	8.10136	3.06249	-0.203867	0.110834	-0.310468	0.104323	0.0370322	0.591233	1.72687	0.334698	7.56726	0.816315	-0.122436	3.13649
FBgn0004047	Yp3	6.77169	6.58419	3.03577	2.15842	0.174279	0.254572	0.0173456	-0.3248	-0.221279	0.216313	-0.0257918	0.946177	-1297.67	7.37272	7.35689	0.896706	0.884514	2.03435	0.154654	-0.105348	0.888395	-1314.58	8.17527e-07	4.43725e-05	1.24921	1.97178	6.93782	0.769877	0.182838	0.135245	-0.326777	0.236022	0.046583	0.266551	1.31372	0.366883	7.36786	0.11703	-0.195647	2.44952
FBgn0004649	yl	4.82012	5.07825	0.192295	2.9547	-0.638076	-0.130554	-0.0035726	-0.0603944	-0.277315	0.497135	0.0374051	0.760477	-1014.73	5.3657	5.3252	-0.228922	1.7846	2.8181	0.330049	-0.047097	0.670311	-1039.94	2.95185e-10	4.69822e-08	0.871448	3.21017	6.68775	1.82258	-0.431906	0.211446	-0.157365	0.119218	0.14724	0.23379	0.744811	1.12981	5.38246	0.46224	0.465141	4.40738
FBgn0004872	piwi	5.13014	5.12184	-0.620191	1.62137	-0.279735	-0.261397	-0.0148216	0.0539949	-0.141239	0.212983	0.0445172	1.79748	-968.073	5.36862	5.38945	0.014895	0.624097	1.22721	0.136082	-0.0440455	1.60922	-981.106	3.0701e-05	0.000907943	-0.754718	1.21293	5.14631	0.0453372	-0.276822	0.0492057	-0.0954533	0.135927	0.00225596	0.143148	0.556788	1.37022	5.38162	0.0496924	0.557352	2.63984
FBgn0005391	Yp2	5.30682	5.2818	4.47653	3.75688	-0.0471389	-0.0191183	-0.0350119	-0.358826	-0.304137	0.486805	0.0409452	0.51774	-1101.77	6.64917	6.66395	1.66095	1.35892	3.62168	-0.409056	-0.163425	0.46319	-1125.34	1.43412e-09	1.85616e-07	0.821465	4.29759	8.6178	3.29798	-0.0103845	0.349034	-0.324568	0.125024	0.186047	0.192053	1.38746	0.174866	6.66641	0.115934	0.804812	5.13695
FBgn0005696	DNApol-alpha73	4.46633	4.47622	0.200456	1.53629	-0.0144545	0.0158166	0.00726647	-0.0279353	-0.171478	0.179971	-0.013503	1.80521	-882.496	4.66265	4.83893	0.197587	0.291382	1.47663	-0.0814396	-0.0317416	1.66633	-897.918	3.29412e-06	0.000142118	1.12184	0.50387	4.47732	0.0365877	0.0262685	0.0616785	-0.225513	0.337539	0.0419998	0.194599	0.200445	0.177656	4.83873	0.163561	0.361146	0.587275
FBgn0010391	Gtp-bp	8.12759	8.18999	-0.106895	-0.0418121	-0.131443	-0.0584074	0.00157445	0.0386211	-0.000460544	0.0422641	0.00234636	41.3205	-1204.99	8.09778	8.1376	0.125912	-0.061475	0.112955	-0.0185712	0.0118362	33.0297	-1224.95	4.5092e-08	3.7401e-06	-0.0739469	0.0546152	7.89415	0.28233	-0.101661	0.03949	-0.0162591	0.0795044	0.0426639	0.0980028	-0.119682	0.307953	8.09626	0.117132	0.0479445	0.332139
FBgn0010431	mtrm	4.56244	4.61447	0.312084	2.54365	0.0990169	0.048902	0.012439	-0.0738288	-0.273649	0.19746	0.0371502	1.32939	-939.385	5.10175	5.25472	-0.495874	0.654824	1.87414	0.0711264	-0.0505362	1.24153	-960.087	2.216e-08	2.02326e-06	0.857887	0.848553	4.56734	0.0725787	0.0559843	0.257366	-0.16048	0.226012	0.120668	0.10437	0.032543	0.699502	5.17781	0.230373	0.819235	1.88591
FBgn0011703	RnrL	5.39998	5.39025	-0.00273612	1.80066	0.191795	0.135321	0.00215636	0.0234288	-0.182961	0.174896	0.00425835	1.83737	-1056.53	5.49989	5.66065	-0.126987	0.707827	1.58155	0.106506	-0.018098	1.61316	-1073.16	1.05548e-06	5.52509e-05	0.794045	1.18566	5.40603	0.0222767	0.222956	0.232921	-0.0427625	0.301957	0.447175	1.06333	0.215407	0.662706	5.61413	0.176743	0.90217	0.686075
FBgn0011761	dhd	5.26082	5.5139	0.418616	3.57781	0.457125	0.341939	0.0338225	-0.109599	-0.360702	0.321322	0.00799081	0.851509	-1124.15	5.78592	5.85377	-0.26796	1.92364	2.86277	0.40479	-0.0262029	0.667649	-1148.26	8.53819e-10	1.19718e-07	0.244345	3.85817	7.62859	3.59539	0.43653	0.0963216	-0.906498	1.76642	0.109233	0.279246	-0.110183	1.35187	5.80454	0.0980642	-0.0174509	1.5589
FBgn0014868	Ost48	8.09715	8.19239	-0.124022	0.0705264	-0.0937651	0.00123748	-0.011945	0.0345366	-0.0139837	0.0387934	-0.00779394	30.8837	-1207.83	8.03166	8.03438	0.123573	0.0492803	0.0779104	0.0163354	0.00220165	28.9397	-1227.53	5.74164e-08	4.61679e-06	0.118155	0.280355	8.09177	0.109105	-0.0538227	0.106212	-0.0129236	0.04017	0.0368635	0.0370751	0.149157	0.109078	8.01008	0.0662443	0.0535719	0.0573832
FBgn0014906	Hydr2	8.68257	8.74627	0.118242	0.0408618	-0.0261773	-0.0151718	0.00023153	-0.0177445	-0.0110443	0.00882053	0.00598344	163.79	-1175.96	8.73935	8.76326	-0.00643541	-0.0221451	0.00953502	0.0416588	-0.00343268	177.205	-1189.83	1.4071e-05	0.000472161	0.145249	0.142044	8.6135	0.113604	0.0650675	0.138513	-0.016468	0.00629367	0.0511847	0.0521385	-0.0322594	0.0298773	8.76792	0.0312954	-0.000838385	0.0394313
FBgn0015553	tos	3.82618	3.63536	0.083042	2.7349	-0.0572584	-0.10921	0.0231165	-0.0597487	-0.225082	0.267245	0.0628999	1.29938	-835.726	4.06596	4.07283	-0.173804	1.31229	2.03336	0.0528903	-0.0182958	1.17916	-854.721	1.12637e-07	7.94396e-06	0.134174	2.59009	3.73366	0.0970209	-0.0971739	0.0679993	-0.134069	0.4429	0.109415	0.289556	0.909097	1.81543	4.08809	0.0617895	-0.045919	2.13668
FBgn0017577	Mcm5	4.56282	4.70881	0.265663	2.15226	0.801296	0.235694	0.0266091	-0.0522723	-0.235574	0.113542	-0.0450496	1.71299	-940.348	5.01682	5.06499	0.192085	0.736082	1.7977	0.265823	-0.0476607	1.26516	-958.983	1.58571e-07	1.06673e-05	1.25161	1.3548	4.61885	0.10946	0.122515	0.757594	-0.0743516	0.215692	0.468197	0.819003	0.357793	0.562998	5.02222	0.099824	0.95683	1.13381
FBgn0019686	lok	5.97176	6.02838	0.121155	1.36436	0.15685	0.444536	0.00583133	-0.0318482	-0.134624	0.171009	-0.0435005	2.19733	-1118.79	6.39283	6.37739	-0.130442	0.497422	1.06654	-0.0430237	-0.0410742	2.09858	-1132.46	1.69436e-05	0.000558997	0.797405	0.916345	6.05972	0.103067	0.0467476	0.399544	-0.0792834	0.128129	0.0103946	0.349868	0.179719	0.410682	6.39421	0.1271	-0.705289	1.66339
FBgn0020633	Mcm7	4.82764	4.93031	0.399611	1.25684	-0.0519429	0.0879113	-0.0422605	-0.0630549	-0.115098	0.286336	0.00815795	1.63088	-924.387	4.84567	4.91009	0.361465	0.672196	1.69883	0.177454	-0.0499617	1.35985	-940.61	1.55137e-06	7.54441e-05	0.603741	0.502709	4.813	0.240034	0.0363198	0.129588	-0.0963372	0.0343654	0.189646	0.233575	0.0738556	0.872101	4.9051	0.080417	0.693301	0.692194
FBgn0022702	Cht2	5.73858	5.71906	-0.0389853	0.726884	0.117495	0.199841	-0.0211147	0.0237871	-0.0948965	0.0501753	-0.00800312	7.42004	-938.4	5.76085	5.72749	0.156263	0.0702421	0.491452	0.113201	-0.0251751	7.82802	-951.454	3.00971e-05	0.000899706	0.445871	0.908425	5.73461	0.0135613	0.169532	0.043409	-0.078095	0.0859358	0.00791806	0.0683721	0.0878152	0.0625762	5.77274	0.0493898	0.15303	0.339846
FBgn0023000	mth	6.51921	6.49858	-0.26578	0.040616	-0.00138155	-0.0476833	-0.0450408	0.0579564	-0.0623071	0.0359353	0.0403593	22.0387	-954.017	6.34423	6.30488	0.208553	-0.32436	0.266974	0.280385	-0.0277092	12.9719	-990.117	7.77156e-15	7.62779e-12	-0.0926421	0.447974	6.51189	0.0239222	-0.0276856	0.096216	-0.0057216	0.108321	0.0960288	0.094817	-0.00698733	0.519851	6.3299	0.0679824	0.269897	0.0468677
FBgn0023507	D2hgdh	9.73878	9.7998	-0.198905	-0.316009	-0.0490728	-0.0552415	-0.00319725	0.0603273	0.0384962	-0.00130143	-0.0370074	27.5187	-1474.78	9.68861	9.70415	0.194214	0.00906274	-0.106727	-0.30795	0.00771454	22.4482	-1490.99	1.5723e-06	7.58959e-05	-0.227165	0.0571336	9.7888	0.0406384	-0.0674154	0.0382516	-0.00321674	0.096297	0.0986503	0.1233	0.116389	0.158516	9.66567	0.0958953	-0.101837	1.27179
FBgn0023511	Edem1	7.66035	7.67909	-0.114856	0.0772196	-0.040191	-0.0252729	-0.0111306	0.0372431	-0.00828385	0.0237239	-0.00162077	69.5373	-1087.76	7.55602	7.58796	0.0591693	-0.0132869	0.110563	-0.0573291	0.0050982	46.8205	-1106.89	9.87743e-08	7.22586e-06	0.029697	0.15338	7.67408	0.0262332	-0.0310253	0.0444717	-0.0213152	0.168316	0.0139121	0.0204737	0.0415162	0.106488	7.58346	0.0234621	-0.153178	0.206146
FBgn0023513	CG14803	5.91835	5.93207	-0.0193918	0.488113	-0.0501504	0.0455124	0.00055929	0.0301469	-0.0695873	0.0585115	-0.0172509	9.92323	-974.217	6.03074	5.89129	0.159862	0.116818	0.246399	0.184054	-0.00650359	9.23792	-994.559	3.12589e-08	2.74752e-06	0.222913	0.297342	5.91646	0.0673081	-0.141917	0.473567	-0.105097	0.194019	0.228817	0.23343	0.119959	0.00940547	6.01956	0.220471	0.261302	0.0944628
FBgn0023545	PIG-K	7.22648	7.28408	-0.0952781	-0.0443637	0.0156232	0.0183649	-0.011757	0.0260307	-0.00295103	0.00418584	-0.0209792	72.1693	-1011.16	7.24435	7.2798	0.0773489	-0.0466971	0.00394822	-0.161722	-0.0104837	59.0775	-1025.6	8.22419e-06	0.000306533	-0.090341	0.0739433	7.21323	0.0524575	0.0154102	0.0141324	-0.156166	0.309167	0.0313396	0.0912547	0.00827296	0.306478	7.26378	0.0404634	-0.123107	0.112558
FBgn0024177	zpg	4.1847	4.20706	0.506733	2.13358	0.0520437	-0.0694214	0.0045725	-0.127343	-0.200152	0.277084	0.0504344	1.30947	-870.616	4.63569	4.76687	-0.386602	0.895644	2.00525	0.282837	-0.0642251	1.05475	-889.835	9.10468e-08	6.77499e-06	0.948389	0.892642	4.25159	0.111819	-0.00138971	0.0883841	0.0777229	0.347155	-0.198996	0.59373	-0.0943687	1.8769	4.75236	0.216716	-0.277944	2.13134
FBgn0024332		4.99304	4.99053	-0.354052	1.40769	0.152612	-0.0941518	-0.0112492	0.0372628	-0.16662	0.159841	-0.0129636	2.30522	-942.082	5.10088	5.03213	-0.389257	0.558603	1.32547	0.103426	-0.0244115	1.86107	-955.384	2.39084e-05	0.000752923	-0.13043	1.42122	4.95557	0.0581581	-0.282115	0.288695	-0.150682	0.0969302	0.109315	0.0965194	0.105271	0.757774	4.98816	0.196516	0.739015	0.731412
FBgn0025621	CG16989	7.25601	7.21399	-0.134799	0.149652	-0.0315271	-0.0531272	0.00694465	0.0510339	-0.0216002	0.0392652	-0.00080027	23.183	-1125.97	7.15084	7.14969	0.132024	-0.0340871	0.161992	-0.0678169	0.0184642	16.6315	-1144.55	1.66603e-07	1.10239e-05	0.0441976	0.290966	7.23129	0.0602206	-0.271468	0.296903	0.0589173	0.183359	-0.016942	0.0354987	0.00376745	0.235843	7.1585	0.0292392	-0.155158	0.32428
FBgn0027794	Lrpprc2	7.17543	7.11038	-0.36493	0.189841	-0.33268	0.0866501	0.0160813	0.0865693	-0.0364037	0.0675905	-0.0175986	13.0838	-1156.72	7.05278	6.97808	0.112371	-0.0610194	0.160046	-0.0622461	0.0323156	10.034	-1178.14	1.12258e-08	1.13006e-06	-0.164782	0.698651	7.02522	0.215595	-0.209857	0.180195	-0.14775	0.20816	0.0169537	0.194736	-0.0189996	0.144585	7.00114	0.0489573	-0.00455344	0.104715
FBgn0027836	Dgp-1	8.07586	8.05052	0.0557581	0.0560987	-0.126436	-0.0480882	0.00125714	0.0163257	-0.00657548	0.0554855	0.00232034	22.2366	-1247.23	7.95286	7.89451	0.215044	0.0633385	0.308041	-0.0174011	0.0181569	17.176	-1263.24	1.89039e-06	8.73138e-05	-0.00135829	0.358515	7.99754	0.0850121	-0.108353	0.0804702	-0.106635	0.133737	0.0441772	0.0758903	0.120765	0.0556018	7.93502	0.0428374	0.298551	0.329948
FBgn0027934	alpha-Est4aPsi	6.81119	6.6814	-0.14975	-0.185306	-0.531994	0.175074	-0.00395275	-0.0528134	0.00131195	0.0547385	-0.00111085	20.0449	-1013.32	6.82338	6.73483	-0.378187	-0.216534	-0.0881464	0.140115	-0.00610373	17.1441	-1033.41	3.9743e-08	3.34352e-06	-0.173595	0.200822	6.73835	0.102023	-0.0788746	0.327476	-0.034063	0.0328862	0.0170341	0.0906194	-0.378317	0.196814	6.92125	0.197313	0.00142728	0.205934
FBgn0027951	MTA1-like	8.19531	8.13925	-0.0293115	-0.0636853	0.0169398	0.00589431	0.0465319	-0.0593625	-0.0574228	0.0704118	0.025112	19.6855	-1305.39	8.17386	8.12972	-0.432025	-0.475966	0.5699	0.223065	0.0425705	14.3649	-1337.53	3.63598e-13	2.03927e-10	0.127077	0.622098	8.17005	0.0343557	0.00373743	0.0600424	-0.0656846	0.020719	0.00280143	0.182238	-0.155648	0.326086	8.16249	0.0409873	0.530755	0.247441
FBgn0028990	Spn27A	7.64601	7.68465	-0.139367	0.0851597	-0.102854	-0.0338379	0.0142546	0.0447928	-0.0140488	0.0307225	0.00679634	27.3481	-1183.05	7.64646	7.64259	0.133857	-0.0127264	0.0777668	0.0287293	0.0227382	20.3794	-1199.27	1.55654e-06	7.54441e-05	-0.00947374	0.346923	7.65771	0.154889	0.0172636	0.0656699	0.0158492	0.197935	-0.00488722	0.0330587	0.0630049	0.154334	7.57021	0.0967005	0.0619569	0.0465098
FBgn0029172	Fad2	3.26303	3.28371	3.11263	3.2032	-0.989585	0.691362	-0.00809772	-0.216709	-0.217191	0.550383	0.0151277	0.547916	-791.456	3.43054	3.51769	2.09579	2.33039	3.41843	0.659601	-0.0739057	0.522284	-804.568	2.85129e-05	0.000861089	-0.00252872	4.22263	3.32147	0.0987031	0.173134	1.49827	-0.200887	0.0408541	0.50486	0.588135	1.88557	0.72199	3.46417	0.0685701	0.176233	4.16065
FBgn0029603	CG14053	7.08564	7.04556	-0.0121514	-0.126488	0.0161655	0.0155023	-0.00854637	0.00054555	0.0058682	-0.0287462	-0.0131528	86.7727	-964.94	7.10715	7.06712	-0.0288733	-0.0650984	-0.163406	-0.0610684	-0.0126385	72.3867	-978.061	2.82909e-05	0.000858751	-0.138114	0.121411	7.04346	0.0356857	-0.856539	1.2989	0.00870096	0.0191808	-0.0235864	0.0146171	0.0110882	0.0768263	7.12027	0.0716785	-0.0407359	0.256685
FBgn0029924	CG4586	4.81117	4.45322	-0.190835	1.68835	0.00258016	0.0468879	-0.0303167	0.0146874	-0.171805	0.140365	-0.00908265	1.80158	-857.211	4.71491	4.78657	0.500062	0.34067	1.25519	-0.37684	-0.0454843	1.82346	-870.841	1.76279e-05	0.00057354	-0.219144	1.33508	4.44591	0.462125	0.0209315	0.0489161	-0.0615206	0.116273	0.177924	0.259755	0.266753	0.136637	4.73352	0.187113	0.107545	0.733265
FBgn0030054	Caf1-180	5.21517	5.42278	0.52252	1.56274	0.00829309	0.0395705	0.0241243	-0.0529425	-0.173989	0.248969	-0.00976858	2.13095	-1054.21	5.41699	5.47093	-0.215366	0.509614	1.56829	-0.095954	0.0146432	1.67954	-1068.09	1.39448e-05	0.000469263	0.449227	1.05259	5.38923	0.33738	0.0026063	0.0367805	-0.087683	0.115433	0.0971138	0.18298	0.376305	0.370791	5.4213	0.100237	-0.539966	1.8144
FBgn0030078	CG10970	5.48896	4.7842	0.195407	0.192062	0.107963	0.093559	0.0019837	-0.0200979	-0.0394225	-0.022963	0.0468232	14.9752	-828.408	5.54967	4.93439	-0.057616	-0.151207	-0.0548825	0.344646	-0.00749809	12.9904	-841.66	2.50222e-05	0.000775557	0.173373	0.0237211	4.87074	0.874391	0.117416	0.0361528	-0.0311202	0.032331	0.0119217	0.0823628	-0.0740712	0.22226	5.31914	0.499829	0.152472	0.250739
FBgn0030181	CG12645	5.00131	5.06499	-0.0575984	0.0292788	-0.0213138	0.194286	-0.00355884	-0.00831944	-0.0157483	-0.0155275	-0.0528561	48.4298	-710.996	5.10946	5.12649	-0.215344	-0.0966281	-0.130216	-0.180503	-0.0142601	34.1728	-725.409	8.48169e-06	0.000313158	0.0550845	0.210354	5.00696	0.0463644	0.173845	0.139569	-0.00491914	0.0397362	0.00696192	0.0717679	-0.123683	0.0317062	5.1239	0.0694304	-0.171895	0.0389406
FBgn0030289	GCS1	7.35692	7.39918	-0.178755	0.0738829	-0.151636	-0.0979153	-0.0106791	0.0506174	-0.0185868	0.0484033	0.0112981	32.7185	-1098.19	7.31879	7.28435	0.166235	0.0146453	0.106502	0.0295266	0.00357946	26.0767	-1119.05	1.90777e-08	1.81207e-06	0.0644939	0.200302	7.39281	0.0447308	-0.166934	0.228657	-0.0546063	0.197975	0.0458824	0.0504567	0.0946803	0.0933581	7.27995	0.0565161	0.0662734	0.0644097
FBgn0030590	CG9518	5.13596	5.21087	0.0693178	0.0192349	0.142692	0.0938262	-0.0119076	-0.0145875	0.0190484	-0.00672712	-0.0301461	80.3812	-703.942	5.12299	5.22101	-0.0305166	0.150962	0.095832	-0.162091	-0.01028	63.2206	-717.587	1.73701e-05	0.000566718	0.0680774	0.127567	5.14228	0.0867658	0.119928	0.0415794	-0.00628339	0.049601	0.299994	0.536776	-0.0189404	0.13511	5.19067	0.080821	0.139638	0.697157
FBgn0030993	Mec2	7.12026	7.13795	-0.106097	0.0674746	-0.332388	-0.209167	0.0066103	0.0863663	-0.0420597	0.0800839	0.0333979	9.1471	-1174.5	7.05104	6.95033	0.446775	-0.150535	0.0905504	0.00726184	0.0309963	7.86711	-1189.63	4.32601e-06	0.000180042	0.223926	0.594501	7.1056	0.0295929	-0.312187	0.180371	0.00493755	0.0567524	-0.0101788	0.179644	-0.120604	0.336262	7.06271	0.0639037	0.0783652	0.0435338
FBgn0031060	CG14231	6.0635	6.06969	-0.023864	0.0231137	0.0166721	0.0333887	-0.0200522	0.0272077	-0.0128687	0.0216222	-0.01456	35.777	-881.62	6.01818	5.99043	0.207336	0.00405548	0.117545	-0.06021	-0.0115154	27.2489	-894.616	3.17623e-05	0.000925982	-0.0116764	0.0815699	6.16021	0.170571	0.0627453	0.0865385	-0.107112	0.480766	0.0113661	0.020449	0.00994061	0.0524435	6.01453	0.0275374	0.0419901	0.104745
FBgn0031077	THADA	5.79801	5.86405	-0.113435	0.134829	-0.0646189	0.0602504	0.00298918	0.0494124	-0.0256038	0.0345013	-0.0199436	23.4135	-893.379	5.75465	5.69969	0.14752	0.0700013	0.176073	0.074155	0.0153152	18.8434	-913.733	3.0898e-08	2.73622e-06	0.0742477	0.130183	5.94964	0.217888	-0.0211397	0.048419	0.0217398	0.107224	-0.00188187	0.0433638	0.134571	0.0863822	5.71736	0.0747155	0.199196	0.300749
FBgn0031373	CG15358	6.75996	6.96437	0.0858234	-0.284144	-0.888605	-0.100564	-0.00282283	0.0258785	0.0257402	0.0720507	-0.0517709	12.2496	-1066.08	6.69775	6.83035	0.216324	-0.0478981	-0.381197	-0.421973	0.00678426	11.4511	-1080.39	9.33592e-06	0.000339378	-0.179205	0.265018	7.07435	1.31226	-0.478167	1.42021	0.0251419	0.033923	-0.0246057	0.0686285	-0.0714039	0.472859	6.73959	0.195078	-0.372996	0.0410858
FBgn0031632	CG15628	8.15612	8.01484	0.0975164	0.210729	0.254425	0.0561625	0.0464103	-0.0388185	0.0130508	-0.0620145	-0.0409381	20.5189	-1283.03	8.27127	8.19913	0.0771277	0.264785	-0.106132	-0.29087	0.0264523	17.9034	-1298.41	3.41311e-06	0.000146714	0.0338156	0.131156	8.03671	0.13947	0.139165	0.167682	0.0129725	0.0347172	-0.0396527	0.0459614	0.223413	0.190803	8.2015	0.0665754	-0.192147	0.168811
FBgn0031721	CG14017	7.19212	7.18841	0.142315	-0.0643211	-0.0288884	-0.0199996	-0.00679195	-0.079106	-0.00653899	-0.00681631	0.00440263	42.3423	-1034.61	7.28086	7.2578	-0.449608	-0.0707326	-0.0785261	0.0654093	-0.0202813	27.2349	-1067.66	1.50324e-13	8.85259e-11	-0.0487547	0.19749	7.24129	0.0904636	-0.0607052	0.0733486	0.051421	0.265309	-0.0183668	0.0315625	0.183455	0.43699	7.28731	0.0414294	0.19509	0.379715
FBgn0031805	CG9505	6.2234	6.32697	-0.132921	-0.0808415	-0.271367	0.0269053	-0.00378021	0.0492319	-0.0141928	0.0162738	-0.0278359	18.0689	-965.503	6.17731	6.24442	0.0731936	-0.24384	-0.0478788	-0.0561826	0.00391585	16.2219	-978.529	3.08836e-05	0.000907943	-0.102522	0.067579	6.31911	0.0913021	0.375096	1.02379	0.00694941	0.053729	-0.0395871	0.0690852	0.143909	0.631746	6.22553	0.0792562	-0.0570477	0.0323084
FBgn0031935	CG13793	5.40403	6.24523	0.354701	0.12034	0.455281	-0.0675914	0.00721686	0.0562199	-0.00634759	-0.0741698	-0.0218509	19.3016	-919.301	5.48685	6.31383	0.745308	0.0111394	-0.0263126	-0.203556	-0.0046569	16.293	-940.084	2.05224e-08	1.90325e-06	0.294011	0.336703	6.30399	0.515102	-0.149777	0.594496	0.00370329	0.0496643	-0.008631	0.0562622	0.159917	0.78298	6.06124	0.624428	-0.104758	0.148057
FBgn0031974	CG12560	6.00993	6.6189	0.0153737	-0.19226	-0.0358136	-0.245504	-0.0452044	0.0673569	0.0168278	0.00309766	0.0384782	44.9746	-885.685	5.89987	6.44857	0.440858	-0.0453481	-0.0576077	0.0396532	-0.0232922	33.1778	-911.106	2.40774e-10	4.05119e-08	-0.0600955	0.21545	6.28669	0.718852	-0.0773902	0.146658	-0.00621684	0.103189	0.131626	0.179186	0.471671	0.311582	5.96841	0.648139	-0.0548763	0.0714459
FBgn0032047	CG13088	7.92362	8.77611	0.151408	-0.419186	-0.0152321	-0.267256	-0.0854842	0.109879	0.044391	-0.0259164	0.0771985	26.7475	-1203.93	7.77194	8.64405	0.91263	-0.138397	-0.180171	0.301187	-0.0561374	12.0706	-1264.13	0	0	-0.192972	0.314263	8.63343	0.601753	0.125899	0.271837	0.0888941	0.0519095	-0.0316455	0.166665	0.445362	0.718828	8.39062	0.843352	-0.0885411	0.600292
FBgn0032080	CG9525	5.85487	5.74727	0.00860236	-0.028168	-0.0432213	-0.0618515	-0.000225591	-0.0515752	-0.0386183	0.0235874	0.0150136	16.0957	-907.836	5.95628	5.83349	-0.318251	-0.308605	0.148162	0.0196999	-0.01049	12.7514	-922.874	4.72206e-06	0.000192444	-0.0158839	0.0623331	5.80938	0.0890274	-0.174553	0.278975	-0.0356049	0.0261001	0.196822	1.74426	-0.246083	0.158192	5.79061	0.270794	0.060344	0.0853123
FBgn0032094	CG12439	5.35896	5.87523	-0.112393	-0.526265	-0.0873269	-0.158487	-0.0847544	0.0816357	0.0730104	-0.0253402	0.0654875	26.4054	-767.77	5.16391	5.61123	0.464769	0.0139662	-0.296601	0.214528	-0.0461605	19.0364	-802.12	4.26326e-14	2.95368e-11	-0.272299	0.319232	5.61336	0.462714	0.126216	0.649608	0.0688622	0.0199979	-0.0340643	0.09127	0.122492	0.362837	5.58386	0.580603	-0.0447679	0.264963
FBgn0032147	IP3K1	8.12607	7.37934	0.309396	0.224515	-0.0623943	-0.0872362	0.061239	-0.110136	-0.050012	-0.0279734	-0.0392335	25.374	-1212.91	8.42907	7.55703	-0.557451	-0.0842727	-0.309374	-0.311949	0.0299888	17.3167	-1251.35	7.77156e-16	9.15334e-13	0.192541	0.0994198	7.82239	0.598387	-0.0775008	0.123802	0.0538245	0.246464	-0.0355052	0.0213224	0.0356788	0.458865	7.63195	1.43611	-0.322247	0.0277823
FBgn0032161	CG4594	6.29332	6.08219	0.087423	0.0173656	-0.0889325	0.110092	-0.0336639	0.011678	0.045808	0.0236839	-0.0951728	11.9395	-957.361	6.36121	6.12925	-0.00441024	0.336296	0.0354912	-0.476366	-0.0363141	8.4945	-976.693	8.17632e-08	6.21295e-06	-0.036057	0.172233	6.16925	0.208932	0.124384	0.453323	0.0819054	0.106602	-0.0543817	0.155898	0.197138	0.670731	6.30852	0.254669	-0.210458	0.917983
FBgn0032163	TbCMF46	6.23163	6.20394	-0.0289515	-0.0562387	-0.197261	0.307879	-0.0159802	0.0336454	0.00171597	-0.0229578	-0.0303421	41.5767	-901.254	6.33891	6.23689	0.196052	-0.0482638	-0.407232	0.0768626	-0.0193001	30.4967	-915.679	8.38861e-06	0.000311675	-0.0663552	0.0511958	6.2053	0.0580919	-0.776791	2.08221	0.024396	0.0388356	-0.0321166	0.0231361	0.0763061	0.0971166	6.32965	0.103854	-0.139838	0.827102
FBgn0032290	CG6443	6.85975	6.85801	0.104966	-0.106793	-0.0436496	-0.0272954	-0.0089782	-0.0249183	0.00499127	-3.00727e-05	0.00098804	123.481	-908.472	6.85352	6.85056	-0.0756145	-0.0442233	-0.0226502	-0.0195671	-0.0123291	111.639	-922.007	1.92326e-05	0.000624025	-0.626777	0.525386	6.85582	0.00878426	0.0155576	0.0442627	0.0311706	0.112511	-0.0299799	0.0617302	-0.0420443	0.0258485	6.83052	0.0197491	-0.0387212	0.0233047
FBgn0032399	CG6785	6.28291	6.03606	0.014384	0.0915758	0.0856196	0.00157581	0.00904982	7.39503e-05	0.0227623	-0.0135827	-0.0471308	56.2836	-881.602	6.36083	6.06854	0.025169	0.236484	-0.0572623	-0.275318	0.000795285	42.4624	-906.044	6.17449e-10	9.09039e-08	0.0702561	0.0768766	6.39967	0.627121	0.151296	0.212003	0.0106619	0.0125509	-0.0154145	0.023159	0.107244	0.709685	6.17264	0.281569	-0.0518146	0.16594
FBgn0032470	CG5142	5.55605	5.51208	-0.162471	-0.158799	-0.00706814	-0.0376175	-0.0234497	0.0224893	0.0380074	0.00510441	-0.0219297	69.7245	-753.934	5.53167	5.4957	0.0208078	0.0697505	-0.0209227	-0.207272	-0.015854	49.1645	-774.097	3.70447e-08	3.20818e-06	-0.15155	0.0195846	5.49594	0.0660001	0.0603533	0.0818515	0.0171275	0.0333978	-0.00812033	0.036729	0.223048	0.503164	5.51631	0.0598172	-0.0946288	0.118204
FBgn0033451	CG1665	6.97707	7.46439	-0.267843	-0.238863	-0.444145	-0.335599	-0.0678384	0.150315	0.0947672	0.0605634	0.0128173	13.1962	-1086.4	6.70482	7.08005	0.945209	0.466792	-0.0908883	-0.19182	-0.0181479	10.2045	-1117.48	1.01874e-12	4.79949e-10	-0.263076	0.0781635	7.22248	0.448808	-0.189008	0.310181	0.281095	0.259822	-0.0190457	0.120689	0.547065	0.330587	6.96793	1.23509	-0.124719	0.0762101
FBgn0033458	CG18446	4.20844	4.41876	0.0227173	1.30079	-0.339691	-0.567749	-0.0079328	0.0937268	-0.0877043	0.346038	0.0856286	1.45905	-916.21	4.31752	4.34922	0.180458	0.888083	2.04936	0.139428	0.00464143	1.21628	-932.087	2.14767e-06	9.72895e-05	0.329087	0.626858	4.21402	0.172119	-0.442126	0.096599	-0.00238433	0.389111	0.264206	0.542433	0.746705	0.155463	4.33336	0.0535597	0.578879	0.857095
FBgn0033541	CG12934	4.464	4.40495	-0.0445476	0.344037	-0.409684	-0.423269	0.0754109	-0.0632538	-0.0926963	0.0510455	0.0379972	7.92392	-816.81	4.46781	4.40474	-0.550586	-0.21069	-0.00345053	0.0393632	0.0674287	5.07223	-832.645	2.23261e-06	0.000100365	-0.15417	0.903487	4.55895	0.427422	-0.38889	0.205858	-0.106784	0.0561831	0.0536116	0.021415	0.14306	0.997701	4.4452	0.0897961	0.0110137	0.0917303
FBgn0033712	mIF3	6.59603	6.33789	-0.209381	0.131183	-0.00888824	0.152439	0.00243332	-0.0425253	-0.0250228	0.0217052	0.0031089	32.0158	-965.288	6.68209	6.42915	-0.612208	-0.0744016	0.0942728	0.107903	-0.00679989	22.9616	-981.2	2.07763e-06	9.44802e-05	0.00626733	1.43615	6.38912	0.159428	-0.0283676	0.483048	-0.0839392	0.0390368	0.0109437	0.0200828	-0.426355	0.274825	6.5713	0.264689	0.114691	0.0587056
FBgn0033777	CG17574	8.29787	8.18986	-0.0563881	-0.065228	-0.0978369	0.0152129	0.0130786	-0.019261	-0.00545964	0.0452174	0.000189434	43.6031	-1223.11	8.28137	8.20244	-0.145309	-0.0865701	0.199161	-0.0130948	0.015916	39.0724	-1243.26	3.74546e-08	3.22001e-06	-0.0924979	0.051407	8.21335	0.0550717	-0.0318086	0.376972	-0.0112421	0.0154093	0.137733	0.283156	-0.106977	0.134506	8.20331	0.0685026	0.0405641	0.385573
FBgn0033945	CG12868	7.12365	7.07552	-0.134227	-0.180051	0.0397814	-0.22261	-0.000689561	0.0463088	0.0332806	-0.0226134	0.00892586	22.9919	-1075.81	7.00793	7.02082	0.265254	0.0258278	-0.163925	-0.167625	0.0136559	22.4734	-1089.84	1.21693e-05	0.000417873	0.0170707	0.215792	7.10517	0.0395227	-0.358017	0.68552	0.039045	0.0164594	-0.0163343	0.0416045	0.164504	0.173091	7.02476	0.0740651	-0.184067	0.0485472
FBgn0033979	Cyp6a19	4.27796	4.02766	0.231833	2.5346	0.0731452	0.0659393	-0.0151716	-0.0746168	-0.239552	0.349729	0.0511882	0.808289	-884.279	4.60208	4.49066	0.0295908	1.6184	2.69821	0.0950652	-0.0612297	0.662348	-903.427	9.73422e-08	7.1656e-06	1.41721	1.0947	4.45191	1.02051	0.0320211	0.0919068	-0.273454	0.128059	0.165753	0.195744	-0.0455956	2.15007	4.65068	0.18208	0.69608	2.81087
FBgn0033985	CG10257	5.20143	5.41862	-0.0372279	-0.107559	-0.0329356	-0.0349687	-0.0218723	0.0258237	0.0289885	-0.0161323	0.00299868	61.5534	-734.933	5.09562	5.34044	0.0985106	0.102331	-0.0852677	-0.0618691	-0.00935087	42.7084	-750.388	3.19341e-06	0.00013879	-0.117077	0.123638	5.25385	0.159719	-0.0142591	0.0297748	0.034911	0.0117145	-0.0390356	0.252864	0.115505	0.0240446	5.30657	0.60667	-0.0683254	0.0829317
FBgn0034187	CG6967	4.29444	4.77478	-0.237483	1.8618	-0.00965515	-0.0190694	-0.00778439	0.147292	-0.222374	0.273854	0.0315261	0.830573	-940.472	4.50771	4.63545	0.159205	0.616499	1.59597	-0.0396381	0.0081842	0.8516	-954.365	1.37812e-05	0.000465293	0.947273	2.78693	4.46391	0.622627	-0.0804752	0.0831461	-0.0600872	0.39934	0.0740654	0.22103	0.606215	0.105888	4.7078	0.172646	-0.236699	2.02335
FBgn0034325	CG18539	5.16341	5.21591	-0.0558379	-0.0720185	0.345994	-0.0465105	-0.00497676	-0.0527297	-0.0443217	0.00963494	0.0347694	26.6976	-767.806	5.27433	5.25447	-0.520414	-0.313696	0.381215	0.210904	-0.0162834	22.4491	-789.732	6.88614e-09	7.65141e-07	-0.0674514	0.0123444	5.08648	0.523479	0.605062	0.746112	-0.0421036	0.030666	0.0045694	0.0245401	-0.491784	0.235296	5.27057	0.0417985	0.144201	0.390528
FBgn0034489	ppk6	5.59375	4.97835	-0.111859	0.0201867	0.0170927	0.660125	-0.0275679	0.0293474	0.0323745	-0.0447479	-0.0844906	12.269	-829.815	5.78285	5.25753	0.14232	0.12408	-0.271244	-0.0237718	-0.0521608	10.0896	-847.136	5.49873e-07	3.19706e-05	0.0707966	0.217708	5.34445	0.492277	0.226366	0.749885	0.0735917	0.204678	-0.0548721	0.0439693	0.101572	0.0905438	5.35521	0.454414	-0.0156276	0.210322
FBgn0034494	CG10444	7.45849	7.92085	0.0686892	0.00798023	0.256092	-0.333108	-0.0351891	-0.00465146	-0.0294373	0.0350495	0.0446089	30.5987	-1123.22	7.403	7.84873	-0.0177739	-0.201061	0.4713	-0.00898077	-0.024567	26.8903	-1137.58	8.91535e-06	0.000328141	-0.0109458	0.0739159	7.6082	0.269876	-0.155816	1.14822	-0.0573819	0.0578776	0.0306307	0.0767906	-0.0660575	0.130639	7.5472	0.207992	0.231213	0.305632
FBgn0034783	CG9825	5.46125	4.94147	0.246923	0.435931	-0.502563	0.349812	-0.14933	0.119788	0.116041	0.049453	-0.0924555	3.67974	-812.84	5.38334	4.84199	1.29858	0.985176	-0.288299	-0.227151	-0.121702	2.49171	-828.296	3.18933e-06	0.00013879	0.170635	0.336925	5.25221	0.246423	0.648159	2.87003	0.112434	0.0385937	-0.0923958	0.371311	0.945837	0.04689	5.27884	1.33265	-0.37913	0.180342
FBgn0034817	Art7	6.27893	6.26915	0.0118942	0.355862	-0.0799571	0.0370792	0.00879203	0.056436	-0.044522	0.0508792	0.000377607	24.0745	-989.749	6.16947	6.17873	0.420563	0.109296	0.299325	0.0412086	0.0210814	14.1237	-1019.88	2.55762e-12	9.80252e-10	-0.0263807	0.379254	6.24729	0.0432445	-0.0381048	0.0882391	-0.0208242	0.0712408	0.0665546	0.12628	0.502874	1.19276	6.18058	0.0267991	0.289349	0.152847
FBgn0034964	IntS1	7.4342	7.44077	0.0283917	0.169299	0.0728893	0.0607679	0.00984786	0.026366	-0.0338191	0.0149906	-0.00416481	38.1326	-1113.32	7.45308	7.43146	0.110177	-0.00381575	0.20004	0.0101365	0.00904126	36.695	-1130.2	8.28654e-07	4.47701e-05	0.0486343	0.103448	7.4206	0.0147561	0.0671258	0.00537337	-0.200242	0.295601	0.129965	0.0815276	0.42553	0.423399	7.4449	0.0364356	0.102517	0.17153
FBgn0035166	CG13902	6.07473	6.20857	-0.0481952	-0.049881	-0.078963	-0.0273021	-0.0121535	0.0419655	-0.0169619	0.0386932	-0.00388206	37.2636	-894.076	6.13568	6.13514	0.178922	-0.124166	0.08285	-0.0337508	-0.00585727	28.6059	-914.311	3.46107e-08	3.01959e-06	-0.0453052	0.015892	6.14723	0.152144	0.0803497	0.853609	0.0395773	0.102348	-0.345393	1.28247	0.158983	0.538546	6.1222	0.0474862	0.0193934	0.0730796
FBgn0035243	CG13926	6.30494	6.19797	-0.111409	0.0978315	-0.0724605	0.0752302	-0.0101053	0.0267526	-0.0625201	0.025025	0.0221823	42.0229	-906.393	6.24991	6.11538	-0.0197914	-0.270275	0.106614	0.25729	-0.00401909	28.6038	-940.642	4.70735e-14	3.08017e-11	-0.11269	0.177104	6.44616	0.283798	-0.0287884	0.125442	-0.0154809	0.130128	0.0177613	0.0154416	0.272622	0.482154	6.0965	0.183045	0.217615	0.2443
FBgn0035346	CG1146	9.18859	9.17141	-0.0989208	-0.0379609	-0.0823639	0.0746854	0.00948756	0.0236443	0.00101857	-0.0219975	-0.0206599	41.3638	-1359.17	9.23133	9.14442	0.121848	0.066983	-0.233847	-0.0715258	0.00421842	37.8774	-1372.29	2.83626e-05	0.000858751	-0.0613649	0.0624857	9.18292	0.0227138	0.0697501	0.206269	0.0313297	0.0531568	-0.0178189	0.0216255	0.0766597	0.0331229	9.2108	0.0495061	-0.0750531	0.477956
FBgn0035607	CG4835	4.7187	4.56878	0.297463	-0.137497	-0.0883397	0.0427107	0.033107	0.0228114	0.011395	-0.0601547	0.0303476	11.2602	-797.438	4.76845	4.6295	0.567533	-0.0781747	-0.599662	0.146562	0.0333087	9.51253	-810.723	2.42939e-05	0.000760992	-0.227662	1.54438	4.76518	0.733253	0.138174	0.222212	0.00849483	0.0620446	-0.161071	0.257632	0.212256	0.502245	4.66596	0.281096	-0.29131	0.396476
FBgn0035666	Jon65Aii	6.55865	7.5183	-0.324467	-0.277145	-0.674991	-0.669517	-0.0690748	0.131585	0.0491433	0.211563	-0.0751462	3.75229	-1133.41	6.12887	6.99049	0.855575	0.0930847	0.766876	-0.95402	0.00511695	2.37484	-1164.5	1.00531e-12	4.79949e-10	-0.285195	0.129124	6.4086	0.524721	-0.679116	0.0471237	0.134217	0.188453	-0.156351	0.347333	0.212591	0.16479	6.5087	0.555872	0.0669023	1.5207
FBgn0035767	Cln7	7.50291	7.53655	-0.104763	-0.0463606	-0.204891	-0.113344	-0.00476749	0.044804	0.00235722	0.0524037	0.0143542	31.5587	-1134.87	7.40047	7.35971	0.203708	-0.0291035	0.0895696	0.0802141	0.0163676	23.6146	-1149.46	7.17219e-06	0.000272497	-0.0925876	0.133914	7.52775	0.0865765	-0.184317	0.105595	-0.026894	0.158298	0.00154417	0.0652073	-0.117189	0.264486	7.38809	0.072257	0.146992	0.0698256
FBgn0035771	Sec63	8.77834	8.8612	-0.002384	-0.0289443	-0.0379786	-0.0210549	-0.0157577	0.00768007	-0.0141738	0.0205691	-0.00307344	93.9935	-1223.93	8.75949	8.83018	0.0222647	-0.129835	0.0862362	-0.0627048	-0.0105452	88.2289	-1238.23	9.43603e-06	0.000340913	0.0978548	0.518634	8.91503	0.220854	-0.037892	0.0260923	0.0171519	0.0262533	-0.0195802	0.0253306	0.0957038	0.184153	8.75765	0.209405	0.0235534	0.152055
FBgn0035856	CG13679	4.27725	4.71744	0.195838	0.0416111	-0.00749871	-0.254026	0.0305313	0.0373111	0.00255262	-0.160062	0.0385744	8.17337	-780.36	4.3474	4.74931	0.575146	0.215885	-1.00988	0.0783636	0.0205524	5.16184	-806.173	1.6516e-10	2.94735e-08	0.0961794	0.230294	4.82612	0.432468	0.113592	1.11097	0.00823427	0.0441061	-0.0917203	0.203465	0.28508	0.093987	4.53134	0.56896	0.0245902	1.20325
FBgn0035868	CG7194	5.51053	6.07932	0.151298	0.0388911	0.165378	-0.262902	-0.00198915	-0.00739983	-0.0514126	-0.0086684	0.0429619	29.5388	-856.586	5.56019	6.10858	0.145911	-0.265381	0.125078	0.104981	-0.010121	25.177	-878.849	4.98591e-09	5.93173e-07	0.156273	0.102139	5.59755	0.616859	-0.0264179	0.258453	-0.105133	0.128741	0.0107642	0.031565	0.04412	0.895879	5.54041	1.44268	0.101146	0.0433956
FBgn0035909	ergic53	8.49659	8.5461	-0.190847	-0.0313367	-0.125798	-0.0533443	-0.001181	0.0373542	0.00257429	0.0369888	0.00645412	47.8167	-1260.77	8.41037	8.45958	0.126709	-0.036465	0.127365	-0.0561122	0.0135346	36.2416	-1274.04	2.45109e-05	0.000764589	-0.168668	0.106075	8.52201	0.0206581	0.0185018	0.16026	-0.242837	0.277873	0.0138563	0.0460453	0.00663257	0.187424	8.36399	0.133726	-0.176365	0.267908
FBgn0035932	CG13308	4.50852	4.53558	0.4117	0.302476	0.278774	-0.10214	0.00515951	-0.0772755	-0.00992354	0.000611948	0.0409166	15.9224	-730.514	4.576	4.57107	-0.0337681	0.295628	0.261391	0.268568	-0.00393697	14.5675	-747.279	9.30219e-07	4.93519e-05	0.407657	0.0839409	4.55009	0.0691468	-0.366803	1.10949	-0.00751025	0.0809868	0.0372452	0.0914735	0.201468	0.187679	4.59166	0.0311459	0.246101	0.0458711
FBgn0036206	CG5964	6.47301	6.50498	-0.146814	0.00473649	-0.046837	0.0344108	-0.00422654	-0.0120447	0.0125271	-0.0529597	0.0120362	42.9506	-932.761	6.48707	6.47378	-0.256099	0.109002	-0.405576	0.131075	-0.00499491	31.4769	-957.576	4.3143e-10	6.59919e-08	-0.0845873	0.249792	6.47746	0.0251753	-0.00614074	0.069223	0.0184769	0.0273852	-0.0184717	0.0699016	-0.223482	0.295976	6.47667	0.0546532	0.207556	0.870874
FBgn0036240	CG6928	7.71442	7.85843	-0.181464	-0.0965898	0.00814697	0.0537075	-0.0104216	-0.0465692	0.064826	-0.0130651	-0.0897189	11.0091	-1211.13	7.79101	7.85666	-0.44603	0.454495	-0.102085	-0.414715	-0.0243918	7.16058	-1231.89	2.08837e-08	1.92163e-06	-0.102262	0.0836249	7.77483	0.0671218	-0.00958678	0.0990786	0.104328	0.15167	-0.0572444	0.131269	-0.294301	1.0564	7.77487	0.0725897	-0.0363985	1.18751
FBgn0036262	CG6910	10.6257	10.6648	0.391654	0.11467	0.409021	-0.126772	-0.00470037	0.00380059	0.036591	-0.0632361	0.0260692	11.4193	-1699.34	10.645	10.6928	0.278031	0.402694	-0.0378719	-0.0236999	-0.00468584	11.2931	-1713.44	1.13654e-05	0.000394871	0.0794051	0.617649	10.6436	0.0331877	0.451513	0.819877	0.0475677	0.0572985	-0.0243017	0.056932	0.267783	0.136799	10.6828	0.0626143	-0.02559	0.0246533
FBgn0036440	CG17177	6.58858	6.49696	-0.321075	-0.101545	-0.374914	0.170054	0.011596	-0.0186048	0.0364613	-0.0844519	-0.1598	8.29954	-1037.66	6.86068	6.79994	-0.607487	0.17636	-1.02056	-0.749056	-0.0298199	4.83097	-1073.62	8.88178e-15	8.0469e-12	-0.424185	0.705115	6.52088	0.0813489	0.117072	0.554802	0.0256937	0.0640621	-0.234609	0.219968	0.109979	0.973265	6.76197	0.147538	-0.617869	0.327465
FBgn0036479	CG13458	6.37718	6.34499	-0.0313122	0.0694216	-0.114305	-0.015652	-0.00290519	-0.00733383	0.0255112	-0.0256385	-0.0221049	70.3154	-882.971	6.45772	6.42151	-0.162277	0.2364	-0.29671	-0.159666	-0.0116558	50.7616	-910.941	2.06338e-11	5.65175e-09	-0.127316	0.295009	6.36228	0.0187361	-0.0744557	0.0893623	0.0197802	0.0305438	-0.0343792	0.0525026	0.0420656	0.298192	6.40082	0.0738684	-0.205925	0.206423
FBgn0036483	CG12316	6.79191	6.66987	-0.206157	0.500568	-0.00776112	0.13093	0.0879736	0.0159448	-0.106752	-0.0286917	-0.0642597	6.15286	-1194.56	7.02278	6.71141	-0.0474562	-0.0363263	-0.123	-0.151586	0.0615145	4.78	-1208.76	1.02699e-05	0.000361071	0.247705	0.587838	6.70326	0.242101	0.0126071	0.173083	0.0724979	0.500875	-0.0402036	0.03332	-0.0566381	0.0810671	7.2531	0.45498	-0.0809263	0.0991999
FBgn0036550	CG17026	6.38029	6.49996	-0.102582	-0.103454	-0.0181489	-0.0846532	-0.0453309	0.0286451	0.0459933	-0.0671234	-0.0560422	19.3591	-934.164	6.45838	6.63225	0.11599	0.230233	-0.46787	-0.466805	-0.0611788	13.6021	-955.421	1.30516e-08	1.27986e-06	-0.0722077	0.0600577	6.42408	0.0503579	-0.356257	0.489417	0.0373636	0.0156018	-0.0424916	0.0233821	0.153419	0.085451	6.58066	0.0944185	-0.469434	0.0681709
FBgn0036778	Cyp312a1	9.13898	9.08571	-0.300679	0.0206077	-0.356309	0.0748595	0.00581444	0.0622488	-0.00963306	0.0623589	-0.000351485	20.1983	-1417.07	8.92259	8.9411	0.208894	-0.10363	0.203644	0.0331525	0.029823	14.5219	-1441.78	4.77973e-10	7.2174e-08	-0.244433	0.331471	9.15395	0.168747	-0.348457	0.664186	0.059467	0.0750995	-0.0200883	0.13421	-0.0786114	0.372291	8.91814	0.0317628	0.168752	0.284432
FBgn0036787	CG4306	6.76489	6.79343	0.0871571	0.145796	0.217321	0.0474592	-0.0363946	0.0350364	0.0347271	-0.15895	-0.0629509	13.6635	-1010.3	6.92868	6.96703	0.208807	0.359361	-0.736822	-0.428746	-0.0549001	7.27749	-1072.54	0	0	0.09423	0.162748	6.78612	0.0655576	0.103634	0.749337	0.0391456	0.0508973	-0.0160888	0.098793	0.322995	0.031139	6.98184	0.0912531	0.0257835	0.680881
FBgn0037000	ZnT77C	7.56319	7.61734	-0.0939711	-0.548091	-0.0568373	-0.0654337	0.0193292	-0.0929455	-0.0621308	0.0614067	0.0360214	11.941	-1207.03	7.54999	7.63843	-0.803799	-0.933366	0.556781	0.304441	0.0094719	8.36188	-1235.38	1.41976e-11	4.07853e-09	-0.103814	0.226883	7.5465	0.0421231	-0.0520476	0.038798	-0.0684539	0.029558	0.0483985	0.0304376	-0.804563	0.499159	7.62215	0.0524212	0.478536	0.449337
FBgn0037408	NPFR	6.60864	6.59593	-0.176149	-0.179827	-0.182051	-0.0597259	-0.01652	-0.0361528	-0.0432653	0.0633411	0.0339631	12.641	-1019.82	6.59317	6.60816	-0.562186	-0.493072	0.233574	0.161682	-0.0152607	10.4456	-1036.88	7.02693e-07	3.91601e-05	-0.144951	0.064273	6.60525	0.0762715	-0.142893	0.0983115	-0.113616	0.170702	0.0361787	0.044639	-0.436355	0.161024	6.64682	0.0820454	0.180559	0.0434098
FBgn0037490	CG10053	6.72902	6.72848	0.0181036	0.0287416	-0.0016147	0.0346202	0.00599237	0.0123034	0.0109457	-0.0130628	-0.00748468	147.075	-905.356	6.71801	6.69963	0.108727	0.138306	-0.100139	0.00948277	0.00706255	127.411	-919.571	1.02005e-05	0.000359707	0.00691465	0.0187134	6.72903	0.00532951	-0.088856	0.119195	0.0805752	1.03168	-0.00981217	0.0167901	0.0927448	0.0853377	6.71723	0.0268986	0.040273	0.214659
FBgn0037520	CG18268	6.89277	6.91066	-0.0260818	0.00652786	-0.0642895	0.059303	0.0163393	0.00391095	0.0322788	-0.00803362	-0.0248531	68.1114	-999.975	6.90879	6.91261	-0.0373013	0.232425	-0.134704	-0.152877	0.0167902	44.8136	-1016.76	9.127e-07	4.86415e-05	-0.0259752	0.0637468	6.85152	0.0425221	-0.0145824	0.0647388	0.0199954	0.065824	-0.0140677	0.0223854	0.204051	0.339064	6.9125	0.0818703	-0.155489	0.028519
FBgn0037552	CG7800	5.92824	5.90257	-0.0132042	-0.165417	0.13711	-0.0742062	0.0045969	-0.0032275	-0.0186858	0.0303039	0.0615975	39.7806	-886.591	5.914	5.879	0.0246236	-0.313291	0.306059	0.323021	0.0136542	34.8874	-899.608	3.11415e-05	0.000910136	-0.249265	0.180896	5.94723	0.0403703	-0.304073	1.09415	-0.0227115	0.0170503	0.0466486	0.0240119	0.244563	0.85863	5.89113	0.0399045	0.286114	0.043001
FBgn0037627	CG13318	5.28166	5.24993	-0.199664	0.230644	-0.325422	-0.340355	-0.00733897	0.0742927	-0.00313681	0.0309831	0.0132609	15.1063	-829.421	5.06683	5.02242	0.322352	0.258103	-0.0731212	-0.165421	0.0177323	12.3521	-845.273	2.19748e-06	9.91646e-05	0.364079	0.918295	5.30437	0.41362	-0.352585	0.0452464	0.0624115	0.137681	-0.0158215	0.143782	0.258148	0.110586	5.06465	0.0644393	-0.183254	0.131791
FBgn0037630	Ir85a	5.54496	5.40401	-0.237122	-0.519048	-0.224888	-0.0459621	-0.0375627	-0.0138814	0.0264172	0.053642	0.078529	17.3416	-807.875	5.32795	5.19583	-0.307796	-0.331448	0.124356	0.508711	-0.00856048	16.2	-826.935	1.05804e-07	7.55251e-06	-0.39651	0.563014	5.822	1.42865	0.093852	0.657709	-0.00699559	0.0484298	0.036733	0.0300833	-0.30174	0.058721	5.19669	0.152921	0.259105	0.193002
FBgn0037753	CG12947	5.73167	5.65045	0.0130815	-0.208198	0.0793439	-0.0151335	0.0356127	-0.0478284	-0.0508537	0.0631597	0.0407119	20.3373	-911.59	5.71034	5.6048	-0.329632	-0.556119	0.467585	0.244362	0.0403094	14.6892	-939.852	1.55714e-11	4.36667e-09	-0.0442953	0.172967	5.80037	0.101137	0.0192864	0.145644	-0.0558579	0.0132848	0.0639894	0.0203962	-0.328924	0.296632	5.68112	0.112182	0.222746	0.254274
FBgn0037817	Cyp12e1	6.73788	6.74003	0.0952116	-0.0802048	-0.0692037	-0.139849	-0.0159476	-0.0124002	0.0158895	-0.0407602	-0.00978883	52.5892	-946.548	6.75733	6.73698	0.0101193	0.00444874	-0.304084	-0.241841	-0.0167436	38.1101	-960.204	1.71912e-05	0.00056244	0.0224539	0.179447	6.73944	0.0141462	-0.167087	0.0907893	0.0240909	0.0265454	-0.020733	0.0241468	-0.0275954	0.132293	6.73711	0.0189982	-0.273807	0.0345317
FBgn0037975	CG3397	7.04175	6.9966	0.0099255	-0.0642947	-0.0404308	-0.0513898	-0.0284078	0.0336831	0.0080692	-0.0558046	-0.0197427	16.3664	-1047.33	7.1744	7.0326	0.325333	0.0516879	-0.507811	-0.181459	-0.0381736	15.3011	-1061.68	8.99261e-06	0.00032911	0.0555892	1.54357	7.01668	0.0548529	-0.0443962	0.00944049	0.0117348	0.022431	-0.0297087	0.0875825	0.0908696	0.0397562	7.14172	0.111193	-0.0798586	0.385664
FBgn0038129	TBC1D5	7.45092	7.46391	-0.0197724	-0.0195281	-0.0887281	-0.0659019	0.00934539	0.000244708	-0.023132	0.0301477	0.00978289	71.408	-1064.64	7.48056	7.41242	-0.0320435	-0.109273	0.0643585	0.0738489	0.0114911	54.9619	-1078.47	1.45601e-05	0.000487183	-0.0135278	0.0149551	7.30504	0.497967	0.0472993	0.400365	-0.0227664	0.0243449	0.0235168	0.00961202	-0.130908	0.0471274	7.43651	0.111097	0.0655235	0.0264643
FBgn0038674	CG14285	5.51824	5.38298	0.00161064	0.215315	-0.00981174	0.15274	-0.0160423	0.015322	-0.024425	0.00429542	-0.0469247	43.2473	-778.121	5.55077	5.37837	0.0597399	0.0686891	-0.00678555	-0.105248	-0.0210888	32.4869	-792.025	1.36391e-05	0.000462944	0.331577	0.465098	5.36174	0.17851	0.141421	0.204152	-0.0236302	0.030374	0.0805103	0.107544	0.0747021	0.0505283	5.34042	0.393618	-0.0516919	0.0899654
FBgn0038775	CG17199	7.21978	7.17819	0.0794593	-0.117543	0.0355663	0.0657862	-0.0293174	-0.00269083	0.0149983	-0.0326179	0.0222877	42.4661	-1029.19	7.18053	7.1167	0.022855	0.0289546	-0.162813	0.220161	-0.0249038	33.8828	-1043.65	8.1285e-06	0.000303929	-0.0175005	0.186579	7.37411	0.1233	0.0461824	0.100833	0.020496	0.137835	-0.0269045	0.100089	0.0736574	0.13702	7.2088	0.091377	0.0931586	0.261904
FBgn0038790	MtnC	8.26641	7.91814	0.133673	0.137077	0.338496	0.292736	0.0260291	-0.0221691	0.017651	-0.115607	-0.0446849	9.72044	-1335.68	8.35845	8.16312	-0.0131674	0.234628	-0.224287	-0.220321	-0.000537081	6.81297	-1349.71	1.20735e-05	0.000415794	0.118501	0.0342136	8.12395	0.140347	0.322188	0.0543832	0.116962	0.089423	-0.0932921	0.0592403	0.235152	0.156936	8.52044	0.470469	-0.213914	0.0547545
FBgn0038840	Grik	7.16174	7.21485	-0.138699	-0.00985882	-0.00526736	0.016274	-0.0147232	0.0357898	0.0105396	-0.0197895	-0.0210167	62.1811	-1012.39	7.08287	7.14545	0.152318	0.144288	-0.122892	-0.103769	-0.0086005	40.2583	-1038.32	1.47408e-10	2.75583e-08	-0.220624	0.100954	7.18393	0.0744558	0.00211319	0.01322	0.181248	0.370927	-0.0320432	0.0176015	0.168733	0.065845	7.08704	0.072567	-0.098946	0.0259182
FBgn0038948	PSR	7.17169	7.15196	-0.371468	0.210366	-0.0593163	-0.0486721	0.0123035	0.0803666	-0.0273592	0.0353867	0.00957503	20.0983	-1125.89	7.05211	6.97868	0.25245	0.0105095	0.251969	0.00834675	0.0277205	16.2562	-1140.73	5.65687e-06	0.000222805	-0.256153	0.622203	7.16359	0.0776804	-0.0401697	0.0187451	0.0446363	0.241465	-0.00667928	0.309719	0.0236838	0.0955441	7.02592	0.101838	0.212909	0.260203
FBgn0039016	Dcr-1	6.58488	6.59135	-0.145006	0.132996	-0.18717	-0.162697	-0.00624208	0.0396594	-0.0246999	0.0618148	0.0134408	19.7882	-1021.81	6.50414	6.49735	0.158828	0.0285546	0.254181	0.0159367	0.00301844	16.2417	-1035.57	1.5631e-05	0.000520062	0.00793703	0.636258	6.60407	0.0242422	-0.136156	0.171794	-0.136766	0.10962	0.0920546	0.143105	-0.00638024	0.190452	6.55942	0.265283	0.131686	0.187956
FBgn0039307	CR13656	5.33944	5.14686	0.160178	0.153193	0.0605359	0.220342	-0.00257063	-0.0457244	0.0307932	-0.0367499	-0.0301823	27.6208	-788.379	5.39772	5.25361	-0.00874269	0.37594	-0.117896	-0.0448486	-0.0171366	22.4901	-804.869	1.20484e-06	6.09037e-05	0.19686	0.0682217	5.31985	0.15227	0.205102	1.6664	0.112641	0.213025	-0.0348208	0.016848	0.145918	0.299789	5.51743	0.535843	-0.137371	0.0939325
FBgn0039408	CG14551	4.98331	5.10641	0.185991	0.030289	0.123226	0.0214058	-0.0267923	0.0228395	0.022368	-0.0369661	0.0341544	43.9297	-730.766	5.0126	5.06995	0.331273	0.186214	-0.160616	0.217139	-0.0209818	26.8909	-752.012	1.31931e-08	1.27986e-06	-0.0936069	0.425397	5.06799	0.118572	0.0719999	0.127526	0.0201566	0.0253242	-0.0103694	0.473088	0.237393	0.0518114	5.10046	0.0764685	0.0928822	0.360083
FBgn0039494	grass	6.66173	6.78655	-0.567533	-0.351798	-0.236786	-0.221296	-0.0292622	0.0822242	0.0160171	0.0274536	0.00628103	24.8641	-987.491	6.60724	6.61187	0.0529577	-0.198259	-0.117139	-0.132933	-0.011687	18.1769	-1000.56	2.95689e-05	0.000888424	-0.413136	0.671701	6.64992	0.237881	-0.236452	0.0313024	0.0557454	0.0243504	-0.00255168	0.0285814	-0.14871	0.11852	6.56025	0.142066	-0.14137	0.0544188
FBgn0039510	CG3339	5.45438	5.43368	0.100965	0.0442823	0.0704697	0.056376	0.000664306	-0.048821	-0.00394352	-0.00226375	-0.000772092	62.1275	-753.892	5.50909	5.49059	-0.268676	0.000156247	0.0344828	0.0522091	-0.0071206	56.9622	-768.894	4.8874e-06	0.000197136	0.153187	0.334074	5.45513	0.0305707	0.0472736	0.0494162	-0.0418252	0.0689442	0.000537872	0.0187253	0.0534727	0.329163	5.51017	0.050206	0.0512949	0.0227535
FBgn0039625	beta4GalNAcTB	6.64752	6.608	-0.420117	0.0881713	-0.206453	-0.140945	-0.00921022	0.0590539	-0.0243553	0.0428609	0.0164891	20.7324	-1001.86	6.47621	6.48516	-0.0261458	-0.00451292	0.18612	0.0149618	0.00653602	17.6935	-1015.31	2.0825e-05	0.000668328	0.0561659	0.613102	6.67022	0.279846	-0.147104	0.0662735	-0.00438714	0.0832471	0.00360336	0.0623511	0.0491376	0.0364383	6.53858	0.0614784	0.101619	0.128752
FBgn0040262	Ugt36Ba	5.17766	5.45457	-0.36189	-0.303186	0.0772763	-0.329618	-0.0147912	0.125755	0.0161519	0.0551049	0.056595	9.94176	-873.764	4.9223	5.14924	0.187426	-0.19548	0.378	0.0653481	0.0307185	9.87545	-890.599	8.70626e-07	4.6823e-05	-0.363221	0.0690134	5.48703	0.467681	-0.16719	0.147937	-0.0412478	0.643918	0.0634693	0.0166944	-0.29703	0.745749	5.02532	0.241314	0.214204	0.176319
FBgn0040318	HGTX	5.75546	5.58961	0.137389	-0.136765	0.0769654	0.112134	0.0207311	-0.040173	0.00607395	-0.00408591	0.00988003	34.5982	-855.626	5.74736	5.61926	-0.144456	-0.0385588	0.101886	0.153457	0.0172328	32.4133	-868.594	3.25953e-05	0.000947919	0.0107016	0.11756	5.73861	0.0935952	0.00519161	0.0997029	-0.0453018	0.0510536	0.0315005	0.0310222	0.014896	0.0723078	5.69817	0.210897	0.113168	0.0981312
FBgn0040684	CG12589	6.66186	6.65387	-0.119399	-0.0670166	-0.0187633	0.0847739	0.00304354	0.03625	0.0197358	-0.0177828	0.00847596	51.805	-963.371	6.6077	6.59603	0.115599	0.130614	-0.156037	0.128888	0.0121514	39.3746	-980.179	8.93385e-07	4.78286e-05	-0.0928474	0.0262818	6.77232	0.196562	0.1009	0.0791165	0.0679153	0.0569036	-0.0514436	0.0710925	0.133096	0.0302584	6.61356	0.015258	0.111317	0.36016
FBgn0040843	CG15213	5.414	5.63942	0.057006	-0.110242	-0.100469	-0.177542	-0.000493673	0.020727	0.0232493	-0.0328897	-0.032159	18.7871	-850.528	5.44921	5.72604	0.0713895	0.0108899	-0.417803	-0.419544	-0.0044836	14.7658	-863.553	3.09123e-05	0.000907943	-0.0683709	0.157183	5.65693	0.494487	-0.131576	0.0854696	0.0421501	0.0441867	-0.0552813	0.0410322	0.0728503	0.245426	5.85048	0.837331	-0.398704	0.0378498
FBgn0040849	Ir41a	5.16528	5.12591	-0.0306969	-0.195301	0.0877034	-0.0828167	-0.025289	0.0355509	0.0374767	-0.0237247	0.0183931	31.1099	-750.372	5.11169	5.10282	0.201851	-0.0158818	-0.0775083	-0.0322282	-0.0163149	28.7923	-763.605	2.54898e-05	0.000787977	-0.175404	0.561917	5.07056	0.119992	0.0585534	0.180356	0.0408348	0.0199344	-0.0243595	0.0991817	0.177543	0.171858	5.08756	0.0272245	-0.0475789	0.0500483
FBgn0042207	CG18530	4.88761	4.88611	-0.743576	-0.32662	-0.448706	-0.254011	-0.0161046	0.0888946	-0.00066966	0.103149	0.0181954	9.72647	-783.701	4.64894	4.65651	0.00538683	-0.306573	0.311397	-0.0739117	0.0190398	7.73494	-800.939	5.94944e-07	3.40158e-05	-0.508847	0.221509	4.83962	0.0891139	-0.389198	0.548229	-0.00997279	0.121055	0.0148248	0.0708171	0.225336	0.985111	4.65076	0.0146022	-0.0439787	0.75502
FBgn0043530	Obp51a	9.14617	9.40765	0.250053	-0.186709	0.0547894	-0.230128	-0.100009	0.0573191	0.0895568	-0.126049	0.0534029	11.05	-1387.25	9.02153	9.37321	0.688274	0.518137	-0.573978	0.118668	-0.08653	5.40505	-1433.03	0	0	0.103665	0.164038	9.33832	0.330658	-0.0651763	0.409778	-0.0342346	0.154506	0.0494854	0.46219	0.786344	0.550127	9.08773	0.272578	-0.46564	0.455706
FBgn0050033	CG30033	5.50815	5.54266	0.268605	0.102003	0.126982	0.0691692	0.0391713	0.00934099	0.0271568	-0.0582659	-0.0595812	16.1218	-908.104	5.73087	5.71126	0.263487	0.193295	-0.311234	-0.398183	0.0233989	12.8755	-927.368	8.71686e-08	6.53931e-06	0.0754501	0.210177	5.07	2.53985	1.65479	3.87935	0.0943895	0.192842	-0.0592504	0.00253264	0.178514	0.0438491	5.7313	0.0662821	-0.387053	0.182624
FBgn0050044	s-cup	5.68032	5.78635	0.262119	-0.066847	-0.0212418	-0.0570954	-0.0166259	0.0149578	0.0339499	-0.0200213	-0.00231104	65.0234	-798.351	5.63527	5.75849	0.32479	0.126058	-0.180927	-0.126901	-0.00946891	48.117	-816.111	3.63351e-07	2.21738e-05	0.181214	0.812233	5.95888	0.869007	-0.0267809	0.141216	0.0311133	0.0117265	-0.0158112	0.0151937	0.219232	0.27274	5.80909	0.182223	-0.151744	0.0274378
FBgn0050428	CG30428	6.24692	5.875	0.196746	0.21254	-0.278511	0.160959	-0.0534129	0.0412664	0.0660142	-0.100383	-0.125569	7.44704	-946.487	6.33944	6.02799	0.631614	0.595781	-0.964002	-0.63467	-0.067927	4.31048	-974.397	2.18736e-11	5.84882e-09	0.247765	0.108358	6.12352	0.28858	-0.764608	0.753111	0.0598063	0.0215172	-0.130392	0.0727913	0.389689	0.169308	6.1684	0.293529	-0.65958	0.28438
FBgn0050429	CG30429	7.44441	7.31487	0.0767233	0.0933564	-0.105974	-0.0832666	0.00549477	0.0410818	0.0176056	-0.0424075	-0.0405269	14.1405	-1165.26	7.37226	7.23709	0.549772	0.238615	-0.316892	-0.242464	0.00711646	11.6398	-1179.33	1.16546e-05	0.000403729	0.102795	0.0443208	7.43164	0.211583	-0.133064	0.161565	0.0479949	0.031731	-0.0478016	0.03292	0.329284	0.255652	7.30426	0.0790743	-0.439891	0.240374
FBgn0051028	CG31028	5.35358	4.679	-0.211751	0.0446804	-0.391805	-0.184077	0.0496839	0.0594361	-0.0218395	0.0361077	-0.0642942	9.4287	-859.348	5.23739	4.39224	0.248382	0.0660109	-0.112067	-0.333733	0.0588153	7.00098	-877.599	2.28183e-07	1.44491e-05	-0.152177	0.882388	4.52298	0.84577	-0.208871	0.228354	0.012565	0.0507012	-0.00635588	0.0992284	0.172902	0.139506	4.75993	0.518267	-0.2231	0.148399
FBgn0051106	CG31106	8.4807	8.3042	0.169038	-0.0504324	-0.0102463	-0.264011	-0.0334417	-0.044502	0.047558	-0.0101716	0.00638934	18.6942	-1257.64	8.44463	8.27934	-0.241788	0.290529	-0.117052	-0.188904	-0.0290671	16.8193	-1274.09	1.24598e-06	6.23609e-05	-0.224259	0.405675	8.43972	0.217798	0.120851	1.12754	0.0461485	0.0931958	-0.0366327	0.0642786	-0.0275564	0.254749	8.14294	0.347719	-0.188929	0.0435765
FBgn0051272	CG31272	8.26684	8.10225	0.0483835	-0.133005	-0.0582707	-0.103803	-0.016234	-0.000251699	0.0582078	-0.0123663	0.00165274	22.6704	-1242.63	8.19461	8.11191	0.135225	0.215007	-0.0599557	-0.0429821	-0.0146407	18.4672	-1256.43	1.49584e-05	0.000499093	0.0655112	0.292731	8.24428	0.115896	-0.0862206	0.0404675	0.26125	0.228131	-0.0560973	0.116728	0.193209	0.0892177	8.16786	0.154642	-0.0829112	0.0642354
FBgn0051437	CG31437	6.012	5.56102	0.150674	0.0537205	-0.279567	-0.34044	-0.0166768	-0.262747	0.0750055	-0.118011	-0.162079	2.81446	-915.237	6.69122	6.04116	-1.38679	0.706979	-0.881408	-1.39391	-0.107441	1.73432	-950.433	1.87628e-14	1.38117e-11	0.11981	0.0586791	5.84613	0.387048	-0.326168	0.048003	0.0824152	0.478349	-0.143424	0.0862351	0.0223908	3.40648	6.19965	0.335728	-1.1712	0.420354
FBgn0051562	CR31562	5.57095	5.48787	-0.107217	-0.674443	-0.402784	-0.159951	-0.0516953	-0.0783904	-0.00394823	0.096002	0.0771381	5.19339	-872.935	5.40206	5.28754	-0.58126	-0.715968	0.188466	0.270831	-0.0223505	3.75724	-890.615	3.91828e-07	2.36664e-05	-0.362125	0.278631	5.49758	0.260198	-0.00291742	0.591909	-0.0283421	0.0394765	0.0958569	0.0791661	-0.718261	0.0699947	5.28385	0.18193	0.228788	0.0773311
FBgn0051664	CG31664	5.15682	5.72592	0.483279	0.0530587	0.152609	-0.212979	-0.0384303	0.0340091	0.0575693	-0.0307721	0.0320893	8.5738	-885.04	5.10876	5.65061	0.707866	0.392713	-0.0948414	-0.074025	-0.0192709	7.04909	-900.565	2.98796e-06	0.000130826	0.17098	0.310526	5.55688	0.626417	-0.00400968	3.55753	0.0535215	0.037835	-0.0100328	0.0480604	0.594847	0.498439	5.14528	0.505273	-0.0905245	0.0325609
FBgn0052073	CG32073	6.19324	5.8097	-0.451585	-0.0788333	-0.409879	0.26205	-0.018199	0.0226859	0.0105964	0.00198593	-0.0866464	47.398	-826.221	6.17091	5.84596	-0.222768	-0.0138503	-0.376117	-0.363233	-0.0196085	25.4885	-869.995	0	0	-0.341792	0.481043	7.08629	1.37006	-0.0512661	0.580271	0.0193757	0.0212669	-0.110134	0.100203	-0.327123	0.399333	5.9142	0.210374	-0.365335	0.0624366
FBgn0052271	CG32271	5.4899	5.40895	-0.330861	-0.0135017	-0.256848	-0.0313975	-0.0264854	0.0865282	-0.00486809	0.0735508	0.0151862	13.526	-854.324	5.47276	5.26058	0.339062	0.0293774	0.195105	0.0869018	-0.00809389	12.1877	-873.641	8.29259e-08	6.2609e-06	-0.12444	0.47846	5.47256	0.107217	-0.198108	0.107829	-0.00449411	0.127832	0.0329448	0.0416368	0.147436	0.279944	5.14141	0.347522	0.165342	0.0862728
FBgn0052412	QC	6.31559	6.39156	-0.208938	0.338948	-0.0444657	-0.0320071	-0.00225376	-0.0211902	-0.0955716	0.0691176	0.00377983	11.3675	-1024.54	6.37465	6.55082	-0.19037	-0.253029	0.546853	0.0211086	-0.02152	7.1326	-1048.83	7.20867e-10	1.03541e-07	-0.0181168	0.593087	6.35184	0.0937444	0.000690006	0.0881047	-0.315474	0.630517	0.0255415	0.039356	-0.236574	0.0625062	6.45238	0.156921	0.1192	0.333406
FBgn0052413	CG32413	5.72665	6.07033	-0.0382638	-0.104397	-0.0834246	-0.070842	-0.000791532	-0.0490182	-0.059642	0.031098	0.0281177	18.7435	-889.184	5.78885	5.98037	-0.366681	-0.447843	0.104609	0.324081	-0.00567687	16.7833	-910.837	8.93406e-09	9.23029e-07	-0.0402904	0.634782	5.85919	0.651338	-0.0769374	0.00941518	-0.0510274	0.0192692	0.0261664	0.00487213	-0.437471	0.0387317	5.71463	0.533032	0.276846	0.234499
FBgn0053109	CG33109	7.01371	6.64025	0.815372	-0.0648072	-0.50041	-0.502512	0.0129597	-0.0955585	-0.10259	0.02833	0.11732	5.09917	-1147.4	7.14709	6.79566	0.198802	-0.830999	-0.347908	0.268484	-0.00227393	4.28455	-1160.55	2.75723e-05	0.000845695	-0.255617	0.715728	6.05259	1.18269	-0.502533	0.0230759	-0.11886	0.0337091	0.0561438	0.0659246	-0.636636	0.938395	6.81141	0.227115	0.143339	0.741372
FBgn0053300	Muc30E	4.25978	5.07729	-0.174513	-0.73593	0.503492	0.188459	0.0572883	0.142978	0.0454487	-0.0588001	0.0630162	2.57489	-938.35	4.07482	4.89453	0.995231	-0.295292	0.265267	0.678294	0.0753	2.88628	-953.649	3.69829e-06	0.000156788	-0.246458	0.516564	5.06419	1.03582	0.471813	0.291305	0.122688	0.103494	-0.0126414	0.110389	-0.0367579	2.47595	4.9731	0.892159	0.464145	0.374908
FBgn0053303	CG33303	8.27786	8.3646	-0.112827	-0.000167368	-0.101993	-0.00670344	-0.00562963	0.0387216	-0.0076678	0.0300165	-0.00202534	48.8853	-1202.88	8.21844	8.24463	0.168597	-0.0376393	0.0770743	0.0112202	0.00912805	45.1014	-1221.77	1.24238e-07	8.55714e-06	0.0875717	0.305215	8.38154	0.196302	-0.0222212	0.11927	0.0265967	0.0764628	-0.00902437	0.133459	0.0271725	0.499099	8.21776	0.0302701	0.049965	0.0548668
FBgn0053664	CG33664	3.96214	6.02064	1.08848	0.202543	0.772427	-0.0551998	-0.0591209	0.0148713	-0.13445	0.126237	0.0600601	5.08797	-866.378	3.78805	5.94521	1.16888	-0.589059	1.73144	0.295211	-0.0441384	3.41027	-892.675	1.03558e-10	2.03284e-08	0.97879	1.75231	5.69138	1.91169	0.643906	0.37263	-0.167332	0.194626	0.201648	0.158615	0.166968	2.18397	5.6775	1.50609	0.105437	2.31333
FBgn0053958	CG33958	6.19956	5.69722	-1.13244	0.142942	0.294407	0.698918	0.0416809	-0.184759	-0.140669	0.0148149	0.0386625	2.78198	-1041.75	6.72619	6.02601	-2.61159	-0.453384	0.448165	1.16911	-0.0182756	2.20884	-1072.12	2.02482e-12	8.22358e-10	0.150676	2.36945	5.96596	0.505074	0.756247	0.278846	-0.11078	0.124772	0.0238162	0.0153142	-0.382717	2.17881	5.96737	0.716443	0.450758	0.620394
FBgn0065110	ppk10	5.37658	5.37581	-0.00964712	-0.231715	0.0931141	-0.00452566	-0.0156401	0.00559406	0.0334257	-0.0185657	0.0113039	57.6396	-751.115	5.36062	5.34239	0.0604812	0.0092728	-0.0186977	0.0916015	-0.012743	51.09	-765.34	1.01102e-05	0.000358669	0.1774	0.773426	5.38572	0.0157885	0.112985	0.21496	0.0161507	0.256668	-0.117012	0.0806087	-0.028137	0.0711139	5.34968	0.0118178	0.0610426	0.078345
FBgn0083946	lobo	7.97493	7.88243	0.195642	-0.0555294	0.022083	0.0318299	-0.00733333	-0.023344	0.0162705	-0.00996693	0.0118721	64.9782	-1135.95	7.93318	7.85038	0.0150421	-0.00454645	-0.0817938	0.055648	0.000136067	55.8607	-1148.98	3.08177e-05	0.000907943	0.00143563	0.400947	7.82547	0.314616	0.0386407	0.0521356	-0.0176859	0.0243662	0.0276258	0.0703678	0.0175349	0.011359	7.10936	1.75955	-0.840199	3.25508
FBgn0085420	DIP-delta	5.92769	5.20438	0.0340131	-0.0461553	-0.62675	-0.0756972	0.0285555	-0.105422	-0.0197751	-0.0425987	-0.0242733	8.59917	-901.071	6.1183	5.48329	-0.652949	-0.336946	-0.88288	-0.282135	-0.00563642	5.92138	-918.752	3.91381e-07	2.36664e-05	0.819509	0.741192	5.03547	1.3282	-0.298641	0.568758	0.0706995	0.178471	-0.0713801	0.0389799	-0.518288	0.249278	5.60635	0.728324	-0.503316	0.421737
FBgn0086532	Spt-I	7.28377	7.33293	-0.128187	-0.000528059	-0.186882	-0.0470979	-0.00942387	0.0346986	-0.0144823	0.0518983	0.0112448	27.7889	-1095.54	7.17391	7.1716	0.135173	0.0120442	0.177123	0.100388	0.00459285	21.2801	-1112.82	5.74714e-07	3.30194e-05	-0.0878125	0.124152	7.27425	0.119443	-0.285023	0.169324	-0.036	0.148411	0.0228228	0.0402923	-0.0732395	0.215561	7.1852	0.0684619	0.0100604	0.228173
FBgn0259113	DNApol-alpha180	4.8551	4.89167	-0.118413	1.3575	-0.295931	-0.31323	-0.00609726	0.00743346	-0.145641	0.201231	0.0268151	2.16633	-920.994	4.87863	4.91945	-0.12164	0.653314	1.39833	-0.00505183	-0.018495	1.67737	-935.558	7.35899e-06	0.000277802	0.048548	1.07828	4.86404	0.0452748	-0.269703	0.0515324	-0.29093	0.334596	0.0573157	0.259844	0.0654471	0.816924	4.91232	0.0504782	0.429136	0.823956
FBgn0259748	CG42397	7.56057	7.70482	-0.0308575	-0.0218155	-0.829544	-0.370552	-0.0455142	-0.00508033	0.0172274	0.116368	-0.0142241	7.73623	-1184.87	7.27283	7.61628	-0.00514356	0.0027482	0.261372	-0.520899	-0.0196665	6.40556	-1200.04	4.14738e-06	0.000174457	0.0580075	0.371194	7.62296	0.0732397	-0.057965	0.713988	-0.0483753	0.0933525	0.100277	0.081616	-0.0252973	0.032756	7.48251	0.8712	-0.392293	0.679799
FBgn0260756	CG42554	7.12837	7.1986	0.0323803	0.228107	0.20515	0.185207	-0.0120193	0.00784611	-0.0259852	-0.0478711	0.00434068	41.1134	-1040.91	7.25285	7.29153	0.0803515	0.0424541	-0.224001	0.20827	-0.0226516	30.3456	-1054.2	2.41975e-05	0.000759994	0.444807	0.345511	7.14327	0.0660281	0.256982	0.0671051	0.00105785	0.0175281	-0.0275106	0.0259807	0.0344789	0.0630831	7.24395	0.0762599	0.363718	0.67523
FBgn0260776	CG42570	7.95426	7.89505	0.0228523	0.0556329	0.040209	0.0118382	-0.0117641	0.0344987	0.0322234	-0.109631	-0.0343744	19.6588	-1208.74	8.06077	8.06511	0.163192	0.255048	-0.609278	-0.170766	-0.0318924	10.5208	-1252.27	0	0	0.0561134	0.0265613	7.92034	0.050577	0.0564565	0.0571176	0.0210659	0.030665	-0.0718369	0.11586	0.295531	0.056214	8.11368	0.0920174	-0.0380813	0.599418
FBgn0260817	gkt	6.31552	6.36414	0.0500143	0.242796	0.0432403	0.0910666	0.00557202	-0.0348163	-0.0587068	-0.0004795	-0.00302813	30.7223	-945.846	6.45564	6.4787	-0.245446	-0.216753	0.0356066	0.0699508	-0.00850008	25.4749	-960.809	5.06729e-06	0.000203695	0.166914	0.544611	6.31475	0.060496	0.0836037	0.620224	-0.0286872	0.0343742	0.00194403	0.0113128	-0.223714	0.0375142	6.46756	0.0273567	0.0250085	0.1315
FBgn0260874	Ir76a	6.10034	5.99227	-0.0238677	-0.39259	-0.146467	-0.00376223	0.00500097	-0.0245113	-0.00210949	0.0388068	0.0511326	40.079	-883.761	6.10664	5.86567	-0.153717	-0.373944	0.061194	0.37708	0.0147306	31.1335	-903.861	3.93351e-08	3.33301e-06	0.115096	0.467695	5.98735	0.364051	-0.118182	0.0776548	-0.145731	0.140264	0.0299608	0.0223938	-0.213935	0.220714	5.80362	0.466669	0.180516	0.278277
FBgn0261429	CR42646	5.55229	5.53207	0.0300067	-0.108492	0.367099	-1.49711	-0.0633803	0.0966855	0.099774	-0.00700272	-0.0792133	5.41574	-881.139	5.66522	5.48619	0.966899	0.718809	0.0981028	-1.85277	-0.0631603	4.32546	-901.954	1.99188e-08	1.86194e-06	-0.195191	0.332229	5.54128	0.021468	-0.0693492	2.40957	0.0871752	0.0366405	-0.12015	0.153857	0.73632	0.0556175	5.5236	0.128317	-0.842709	1.41979
FBgn0261987	Pxt	3.64706	3.64392	0.274606	3.94105	-0.233182	0.194035	0.0528167	-0.0965275	-0.398482	0.392625	0.0454104	0.712699	-878.184	4.66574	4.95074	-0.0122005	1.73046	3.12009	-0.0607827	-0.0824121	0.590529	-904.019	1.61653e-10	2.92916e-08	-0.0825428	1.87574	3.65729	0.0747584	-0.656681	1.62089	-0.364014	0.243738	0.250814	0.222792	0.0439683	1.51284	5.15814	0.402764	-0.41474	2.22598
FBgn0262025	CR42836	6.0216	6.03339	-0.0805081	-0.104052	0.0904535	0.141445	-0.00144991	0.039442	0.0198051	-0.0565531	0.0282147	35.0648	-893.905	5.9704	6.0126	0.276272	0.0776439	-0.301736	0.340702	0.00300991	25.2874	-923.083	6.42331e-12	2.29254e-09	-0.0969045	0.0204821	6.02811	0.0319661	0.104592	0.101068	0.0332294	0.0171644	-0.0845416	0.184563	0.0807382	0.203614	6.03172	0.119684	0.0026197	0.470675
FBgn0262532	CR43086	7.12845	7.01295	0.514604	-1.30917	0.170941	-0.62379	-0.0297821	-0.172854	0.153861	0.0430299	0.0491569	3.49391	-1165.58	6.86048	6.74279	-0.414208	-0.0741246	0.45668	-0.165567	0.00160508	2.90035	-1183.4	3.42066e-07	2.09836e-05	0.206582	1.90768	7.0761	0.173238	-0.0759119	1.49772	-0.10788	0.341391	0.053159	0.0127145	-0.234942	0.526192	6.78379	0.09469	-0.0470177	0.723898
FBgn0262887	CR43242	5.772	5.90139	-0.0362399	0.0995748	-0.130327	0.0627173	0.0251673	-0.0251275	-0.0143404	0.0040527	-0.0302084	59.8233	-839.445	5.84979	6.00287	-0.241587	-0.0547591	-0.169853	-0.184371	0.0167628	50.9277	-854.06	7.01453e-06	0.000268237	0.00357661	0.081138	5.56491	0.257313	-0.0370605	0.188673	-0.02071	0.0204464	0.034743	0.0499141	-0.209479	0.363127	5.97109	0.149094	-0.157597	0.0794872
FBgn0262892	CR43247	5.53148	5.50564	0.109694	0.0863525	0.184068	0.0527647	-0.0363417	0.0110219	0.0269906	-0.0799893	-0.00918837	27.2866	-799.879	5.61925	5.62231	0.258724	0.194921	-0.405715	-0.0840605	-0.0440987	20.2318	-821.791	6.98162e-09	7.685e-07	0.0840552	0.0335821	5.53011	0.0241763	0.154097	0.082647	0.0608106	0.0740922	-0.0108232	0.0663665	0.0906966	0.245926	5.62903	0.0311702	-0.292716	0.360072
FBgn0262971	CR43282	5.04144	5.53559	0.186154	-0.435874	0.261437	-0.0681512	-0.0220809	0.0422207	0.0217562	-0.0891554	0.0219615	20.5221	-788.137	5.01149	5.47243	0.483482	-0.184463	-0.226473	0.191037	-0.0219715	13.0113	-823.598	1.45439e-14	1.14199e-11	-0.309287	0.99937	5.66527	0.560971	0.0112525	0.259403	0.0384168	0.024579	-0.0285353	0.107053	-0.353552	1.11182	5.38713	0.698223	0.134699	0.854822
FBgn0263290	CR43399	4.6407	4.58235	0.0444338	0.0829426	0.232704	-0.0683436	0.034099	-0.0015538	-0.120854	0.00416075	0.0111766	9.17428	-793.011	4.8648	4.59791	0.098214	-0.489005	0.139589	0.12257	0.0182154	7.73163	-806.961	1.3073e-05	0.000446301	0.0830599	0.100617	4.62508	0.0468403	0.138558	0.137538	-0.0221911	0.0968387	0.0592949	0.133335	-0.285072	0.224947	4.7114	0.16321	0.100425	0.0552973
FBgn0263389	CG43441	5.76132	5.71338	0.235797	0.0343535	0.185957	0.082613	-0.0107926	0.00440522	0.016245	-0.0553663	-0.0429193	24.5239	-856.426	5.89931	5.80425	0.173775	0.143372	-0.177847	-0.224417	-0.024009	20.9402	-871.094	6.68049e-06	0.000256296	0.218468	0.150064	5.78545	0.186725	0.109443	0.0544338	0.0749268	0.044956	-0.0414686	0.0253287	0.122106	0.138051	5.80847	0.233221	-0.212123	0.0571013
FBgn0263405	CR43451	4.70003	6.03319	-0.00224023	-1.22583	1.41794	-0.779853	-0.0544765	0.0270081	0.150002	-0.336037	0.168647	1.7904	-916.736	4.50108	5.96748	1.02503	0.116443	-0.0469015	0.487424	-0.0523106	0.998346	-946.857	2.58005e-12	9.80252e-10	-0.208295	0.478191	5.9175	1.63098	-0.014336	1.34036	0.0556009	0.0796298	-0.141452	0.868876	0.306925	0.197865	5.69952	2.07616	0.317896	0.73257
FBgn0263498	CR43487	5.31085	5.5445	-0.121986	0.00672478	-0.0811172	0.109916	0.0249897	0.0355137	0.027684	-0.0728358	-0.0332326	18.7924	-866.435	5.30336	5.58363	0.0521669	0.202821	-0.498506	-0.132918	0.0232307	12.3793	-890.466	9.16361e-10	1.26975e-07	-0.108634	0.141838	5.79524	0.53477	-0.0363211	0.873643	0.0255068	0.011294	-0.0423575	0.0464362	0.130197	0.0872729	5.58504	0.29498	-0.352925	0.359488
FBgn0263587	CR43612	6.44295	6.27149	0.0804875	0.258201	0.0743186	0.068001	0.00384363	-0.0368869	-0.033581	-0.00802415	-0.0681368	28.2597	-941.009	6.65114	6.48151	-0.272266	-0.0209194	-0.0566206	-0.474283	-0.0211252	22.2604	-957.031	1.87372e-06	8.68847e-05	0.440266	0.582867	6.54235	0.211147	0.049703	0.047421	0.00994709	0.0897736	-0.0273101	0.0409238	-0.0733808	0.240209	6.53865	0.157412	-0.185749	0.314762
FBgn0263763	CG43680	7.11731	6.66201	0.0109198	-0.387814	-0.0618172	-0.092568	0.0273064	-0.033101	-0.17481	0.0346537	0.0946077	2.70442	-1202.72	6.95876	6.76477	-0.0619328	-1.49872	0.425247	0.525501	0.0208268	2.38177	-1218.76	1.85205e-06	8.62269e-05	-0.0108769	0.860939	7.17381	0.512411	0.0607491	0.313329	-0.150278	0.231748	0.0117344	0.0951311	-0.826007	0.736143	6.7339	0.176261	0.421391	0.230422
FBgn0263968	nonC	7.48308	7.50277	-0.0909773	0.0240466	-0.00117375	-0.00886476	0.00921203	0.0352799	-0.00998571	0.0253324	-0.00653691	59.7336	-1090.27	7.41481	7.43129	0.134041	-0.0278295	0.164915	-0.0401728	0.0182748	48.1265	-1106.08	2.29297e-06	0.000102687	-0.0349192	0.0434931	7.49722	0.0112622	-0.0413135	0.0801134	-0.248485	0.386299	0.0175845	0.0251622	0.101174	0.122483	7.45063	0.0298447	-0.0682227	0.205342
FBgn0264339	CG43795	5.59731	5.85965	-0.0624499	-0.185245	0.119027	0.0789646	-0.00965431	0.0237544	0.0284785	-0.00402467	-0.0379496	56.8143	-804.162	5.57695	5.87446	0.0390391	-0.024025	0.0948559	-0.154566	-0.00895944	43.4852	-825.921	8.07563e-09	8.41723e-07	-0.000187259	0.150474	5.85648	0.261809	-0.0619192	0.342869	0.0266004	0.0507152	-0.0635603	0.0710412	0.0820386	0.0853117	6.02447	0.447561	-0.149155	0.319279
FBgn0264371	CR43823	4.90914	4.88508	0.0955389	-0.145299	0.105851	0.0958984	0.0170333	-0.0541103	-0.014749	-0.0104514	0.00731893	42.166	-725.565	4.99824	4.98111	-0.21595	-0.248214	0.00600552	0.110634	0.00541107	29.6635	-740.754	4.09759e-06	0.00017298	0.384623	0.650084	4.86168	0.0610347	0.183604	0.232424	-0.0661341	0.0611819	0.00434657	0.0172488	-0.264801	0.0447165	5.05978	0.0879148	-0.17047	0.337839
FBgn0264377	CG43829	4.39895	5.20821	0.0485018	-0.326426	1.21411	-0.177161	-0.0474113	0.11536	0.0536359	-0.0829222	-0.0398222	4.93352	-813.893	4.48984	5.06955	0.663569	0.148966	0.606148	-0.450074	-0.0410292	4.02071	-832.489	1.6458e-07	1.09515e-05	-0.225408	0.628943	4.79999	0.522901	0.715068	1.79398	0.103942	0.173514	-0.0638711	0.0508622	0.707153	0.600455	4.83991	0.376311	0.43947	0.723875
FBgn0264561	Glg1	8.22738	8.23438	-0.202286	-0.0593525	-0.0869877	-0.113813	-0.00653385	0.045552	0.00292039	0.0378369	0.00549002	36.9957	-1230.66	8.12287	8.08066	0.208412	0.0271527	0.0995772	0.0463156	0.0125567	27.4331	-1247.88	6.06418e-07	3.45043e-05	-0.240161	0.202488	8.232	0.0371708	-0.0632414	0.0633207	0.0113062	0.0264156	-0.00368654	0.0540567	0.122123	0.0577095	8.11785	0.0459928	-0.0680964	0.252859
FBgn0264568	CR43940	4.73883	4.94275	0.0420226	0.17044	0.671635	0.0565893	0.00909584	0.0687274	0.0412784	-0.0805593	-0.0531334	14.2328	-804.2	4.76526	4.97272	0.456915	0.424871	0.0639061	-0.440688	0.0144671	10.1285	-830.26	1.30165e-10	2.47272e-08	-0.0503366	0.179862	4.84643	0.0964497	0.30504	0.557576	0.0597512	0.0523518	-0.0676821	0.105566	0.462265	0.079316	4.58801	0.311037	-0.359974	0.889381
FBgn0264721	CR43989	4.83572	4.85287	0.173122	0.152045	0.199641	0.0458456	0.034826	-0.0341608	0.0100575	-0.0603462	0.0298422	20.3329	-789.306	4.83445	4.85651	-0.107083	0.268362	-0.0757955	0.27194	0.0287822	16.3492	-805.34	1.85222e-06	8.62269e-05	0.151789	0.0258848	4.86863	0.0337989	0.967495	0.776637	-0.090562	0.107467	0.152896	0.284267	0.34499	0.258827	4.84533	0.0166898	-0.148424	1.29268
FBgn0264833	CR44041	5.07646	4.71	0.0640594	-0.166785	0.0107719	-0.104264	-0.00441379	-0.000800578	0.0119856	-0.0270451	-0.0630236	20.7777	-737.059	5.17475	4.79738	-0.0271781	0.0216626	-0.158584	-0.453716	-0.0186933	15.1615	-751.932	5.51661e-06	0.00021877	-0.274335	0.564358	4.65525	1.22692	-0.0801086	0.150102	0.107896	0.16802	-0.0465089	0.0207378	0.0571388	0.121398	4.83455	0.315674	-0.360554	0.287539
FBgn0264890	CR44081	4.58228	4.41352	-0.0382077	-0.0641308	-0.601047	-0.200513	0.0477672	-0.0422031	-0.0451952	0.0375887	0.0395028	12.4348	-766.742	4.57372	4.48614	-0.00242339	-0.392785	-0.187417	0.112343	0.038637	8.31271	-782.781	1.84401e-06	8.62269e-05	-0.0609371	0.0521315	4.34329	0.551909	-0.144569	0.21742	-0.0466962	0.0174093	0.034431	0.0139799	-0.482143	0.32558	4.51758	0.117907	0.139738	0.201294
FBgn0265199	CG44259	4.9402	4.92759	0.0754508	-0.419251	-0.166946	-0.126651	-0.0212924	-0.042148	0.03156	-0.0304132	0.00659624	33.9472	-697.932	4.97034	4.94342	-0.198108	-0.167185	-0.352894	-0.0481564	-0.02854	25.3404	-711.906	1.27772e-05	0.000437471	-0.0202713	0.483128	4.94899	0.0251758	-0.161561	0.0682121	0.351057	0.409257	-0.0296813	0.0628478	-0.096027	0.278234	4.97879	0.0764501	-0.0379846	0.673807
FBgn0265368	CR44309	5.48916	5.14591	-0.199495	-0.191469	-0.277741	0.0497761	-0.0368638	0.0104276	-0.0505186	-0.0429059	-0.0337398	14.888	-761.59	5.53275	5.3174	-0.26445	-0.4946	-0.552537	-0.239334	-0.0551982	14.5487	-778.088	1.19661e-06	6.07486e-05	-0.204628	0.0971295	5.14136	0.441969	-0.148746	0.431402	0.12609	0.306112	-0.0455291	0.0145362	-0.326016	0.234576	5.40223	0.127143	-0.266741	0.271134
FBgn0265444	CR44344	6.12693	5.24662	-0.257295	0.133349	0.108147	0.593164	0.0533997	-0.145012	-0.159831	0.0246565	-0.00792677	2.76949	-1043.07	6.53729	5.81265	-1.10261	-0.944298	0.259858	0.415103	-0.00468311	2.22964	-1058.38	3.65951e-06	0.000156734	-0.594833	0.959118	5.54406	0.518239	0.208878	0.457891	-0.144501	0.0195526	0.00689927	0.0813962	-0.501684	0.582189	6.24209	0.788689	0.227606	0.112915
FBgn0265508	CR44370	8.48951	8.87073	0.0885544	-0.248583	0.120031	-0.216301	-0.0234868	0.0531865	0.0324082	-0.0398551	0.0252635	31.0168	-1296.8	8.45485	8.80133	0.583308	0.01939	-0.176978	0.0268294	-0.0175314	22.8346	-1319	5.2978e-09	6.23975e-07	-0.147289	0.233454	8.57236	0.314505	0.00191155	0.137884	0.0477133	0.0278895	-0.0701636	0.12278	0.373678	0.287307	8.55082	0.546165	-0.0237564	0.216531
FBgn0266003	CR44777	4.24884	5.01494	0.520513	-0.0886554	0.415092	0.158303	-0.00384233	0.075967	0.0308899	-0.0514347	0.0347338	18.8466	-762.921	4.12655	4.89038	0.982752	0.182783	0.146987	0.400677	0.0151275	13.0615	-792.567	4.0834e-12	1.50295e-09	0.542112	1.00146	4.87889	0.552073	0.464466	0.335238	-0.0255628	0.196652	0.0217985	0.0481009	0.832506	0.53948	4.21714	0.930301	0.320155	0.347523
FBgn0266408	CR45048	4.8828	4.39045	-0.0314738	-0.00173303	-0.0727311	-0.0168802	0.0445471	-0.0481085	0.0426396	0.022608	-0.039022	14.5032	-781.832	4.93823	4.4793	-0.217909	0.261224	0.0946231	-0.235325	0.0368129	10.4096	-801.707	4.87282e-08	3.98556e-06	-0.0941162	0.143447	4.84914	0.608599	-0.0503697	0.0650699	-0.0103269	0.0375539	0.0737793	0.199948	0.0629868	0.39418	4.7342	0.269579	0.0662558	0.319297
FBgn0266432	CG45062	6.15723	6.0656	-0.251683	-0.300955	0.131085	-0.174849	-0.014327	-0.031029	0.0060319	-0.0336763	0.0372057	24.1679	-894.303	6.24514	6.23563	-0.509688	-0.32754	-0.0680459	0.0100462	-0.0268394	23.6881	-909.232	5.23536e-06	0.000209735	-0.294676	0.0576699	6.21366	0.91116	-0.189622	0.299438	-0.0118318	0.018994	0.0102566	0.123287	-0.549989	0.402629	6.24232	0.0357925	-0.0283128	0.0670549
FBgn0266676	CR45166	4.9041	5.13478	-0.214539	0.082268	-0.09449	0.0802701	-0.00248298	0.0465826	0.0590158	0.00482335	-0.0257988	36.9862	-751.478	4.80581	5.03026	0.173163	0.438085	-0.0643857	-0.129565	0.013004	24.5688	-772.826	1.19705e-08	1.19482e-06	-0.432864	2.27507	5.08286	0.151279	0.0349278	0.0965681	0.0558833	0.0211681	-0.0151577	0.0332106	0.322065	0.172737	4.98285	0.314622	-0.120228	0.134926
FBgn0266800	CR45262	4.50377	4.50744	0.296491	0.0447232	0.134825	0.124883	0.0208328	-0.12767	0.0166887	0.0153923	-0.0203911	12.6886	-746.47	4.72211	4.72626	-0.524932	0.157627	0.210025	-0.0218279	-0.0066737	10.3047	-766.438	4.46169e-08	3.72694e-06	0.321852	1.20949	4.28572	0.345804	0.127971	0.0121448	0.110683	0.321655	-0.0108315	0.0145125	-0.18178	0.793532	4.70162	0.0399651	0.047214	0.174481
FBgn0266856	CR45317	5.29664	4.84755	-0.0289915	-0.110313	-0.472945	-0.00437378	-0.0214587	-0.00176023	0.00416005	0.0406036	-0.0368388	15.1569	-768.225	5.31041	4.81479	-0.0981651	-0.0306442	-0.14753	-0.187378	-0.0257989	13.5608	-781.653	2.12564e-05	0.000676644	-0.0567928	0.0793109	4.98649	0.257971	-0.0393591	0.347979	-0.222574	0.418915	0.103562	0.17394	-0.0276991	0.0891214	5.12501	0.487881	-0.156283	0.101074
FBgn0266933	CR45384	4.90291	4.74237	0.0954268	0.169637	0.219693	0.193018	-0.012944	-0.00147433	0.0126691	-0.0687644	-0.0218042	18.9131	-746.287	4.8861	4.84875	0.1552	0.365703	-0.12029	-0.00196823	-0.0270747	16.1779	-759.304	3.11255e-05	0.000910136	0.052751	0.0977227	4.70146	0.179906	0.128345	0.125391	0.0256518	0.0378662	-0.040692	0.0329753	0.335507	0.111631	4.89508	0.565212	-0.0419203	0.137154
FBgn0267120	CR45560	5.65418	5.44286	0.152424	0.452201	0.112368	0.122311	0.0199218	0.0078086	-0.00863339	-0.0611878	-0.0995643	17.0771	-874.199	5.85756	5.65088	0.22086	0.316237	-0.314617	-0.612764	-0.0058849	12.5819	-901.501	3.93084e-11	9.07794e-09	0.261161	0.583473	5.49594	0.199539	0.138564	0.261746	0.0116677	0.0202898	-0.0708068	0.0352174	0.209412	0.136276	5.71537	0.134591	-0.491963	0.150785
FBgn0267193	CR45633	5.84258	4.6925	0.197468	0.728697	0.0164984	1.39776	-0.00413332	-0.129518	-0.0196164	-0.0406901	-0.32316	2.66051	-915.288	6.24316	5.00726	-0.318473	0.802969	-0.38749	-0.433992	-0.0510183	2.09039	-942.331	5.04545e-11	1.13091e-08	0.612242	0.46479	5.0055	0.694253	-0.239981	1.52812	0.0225126	0.127057	-0.194175	0.220228	0.0259807	0.676439	5.63236	1.01738	-0.401109	0.0631623
FBgn0267400	CR45762	4.51096	4.79607	0.248205	0.158365	0.576265	-0.0911967	-0.0167474	0.0461198	0.0376894	-0.0817492	-0.0252068	19.5259	-729.303	4.52933	4.79709	0.638869	0.437299	0.0629591	-0.219856	-0.0135729	12.068	-766.038	4.21885e-15	4.51724e-12	0.238145	0.154155	5.012	0.439972	-0.0951606	0.639407	0.0678238	0.155845	-0.0225747	0.0400478	0.520692	0.194784	4.68772	0.341811	0.02533	0.41669
FBgn0267408	AOX1	9.67959	9.75708	-0.0679855	-0.0784532	-0.115376	-0.0819168	0.0308602	0.0658864	0.00537474	0.081521	0.00379891	9.01917	-1619.15	9.53387	9.50469	0.335991	-0.0217394	0.345537	-0.091113	0.060169	7.54063	-1633.47	9.28466e-06	0.000338559	0.0113924	0.0695153	9.71801	0.0501092	-0.138911	0.149936	-0.246497	0.723202	0.050808	0.0401821	-0.143244	0.302898	9.48479	0.0421083	0.250259	0.466513
FBgn0267542	CR45882	6.43128	6.41742	-0.222227	-0.164443	-0.274632	-0.0280073	-0.025654	-0.0132013	0.0344202	0.0267558	-0.0365875	23.8498	-934.077	6.41099	6.37544	-0.200921	0.151659	-0.0784032	-0.213188	-0.0202141	21.8732	-948.547	8.0366e-06	0.000301449	-0.19751	0.0362422	6.44478	0.0731631	-0.126927	0.353497	0.031718	0.173291	-0.211695	0.198784	-0.00955788	0.194807	6.37129	0.0387312	-0.195453	0.121356
FBgn0267621	CR45959	4.67815	4.88691	-0.273901	0.13452	0.0652952	0.0683431	-0.000145234	0.105479	0.0326136	-0.0733168	-0.137468	10.8917	-776.333	4.86897	4.92072	0.468969	0.493463	-0.464158	-0.567371	-0.0222716	5.45869	-818.724	0	0	0.236546	1.04197	4.79056	0.150685	0.0846924	0.0386812	0.00758045	0.16391	-0.0918439	0.0980201	0.435126	0.237917	4.86273	0.0923835	-0.494541	0.0982789
FBgn0267643	CR45981	6.78983	6.50849	-0.330895	-0.378173	0.0050208	-0.0282499	-0.0247686	0.0631268	-0.0358587	0.00924765	0.0327563	18.4746	-984.65	6.69519	6.40241	0.216427	-0.600797	0.0742393	0.253472	-0.014741	17.0191	-1001.61	7.71502e-07	4.2264e-05	-0.332212	0.352271	6.68304	0.241048	-0.0298322	0.0197089	-0.116729	0.259403	0.027841	0.0169277	-0.018239	1.05704	6.93984	0.560245	0.212453	0.313926
FBgn0267671	CR46007	5.91433	5.80237	0.0219275	-0.390394	-0.00324789	-0.102945	0.0377396	-0.0823521	-0.0207766	0.0323785	0.0498997	12.7886	-948.913	5.92484	5.74405	-0.598515	-0.514052	0.225127	0.284084	0.0365435	11.1669	-968.613	5.76216e-08	4.61679e-06	-0.209043	0.24895	5.83178	0.123367	-0.025761	0.0885436	-0.0545387	0.0540475	0.0501669	0.0335134	-0.476461	0.109981	5.81145	0.103771	0.598557	0.720195
FBgn0267732	CR46063	5.29101	4.41613	-0.0968475	-0.0582918	-0.287629	-0.316077	0.00520179	-0.182399	-0.0493784	0.00842641	0.0276529	5.22536	-800.522	5.49912	4.67086	-1.0049	-0.2831	-0.0773657	0.0347844	-0.0370211	3.98613	-818.502	2.94696e-07	1.82681e-05	-0.0793186	0.0484911	4.47563	0.769722	-0.264206	0.24014	-0.165141	0.120504	0.0321677	0.0388094	-0.756788	0.85458	5.53067	0.622966	-0.0405012	0.0793148
FBgn0267828	Fatp	9.16717	9.13144	-0.181822	0.036746	-0.249793	-0.0741124	-0.0255388	0.0375774	-0.0105635	0.0528884	-0.00383661	26.3495	-1362.26	9.07616	8.98718	0.120649	0.00595138	0.0527415	-0.00286183	-0.00880395	24.9883	-1376.67	8.44531e-06	0.000312795	-0.129668	0.490673	9.16168	0.0503313	0.0881642	0.303466	0.00826717	0.0310932	-0.0232043	0.0813557	0.0797884	0.120634	8.93866	0.198496	0.0470671	0.102767
FBgn0267972	Der-1	8.45803	8.42639	0.102217	-0.0265786	-0.403374	0.0810962	-0.00731207	-0.0212742	-0.0411102	0.0107312	0.00301474	59.0249	-1201.38	8.49646	8.46378	-0.0683841	-0.26583	-0.297406	0.0951688	-0.0179029	43.7344	-1219.88	1.79464e-07	1.16781e-05	-0.000489198	0.102878	8.47193	0.124526	-0.388678	0.318265	-0.0270006	0.0191992	0.0139651	0.011929	-0.102322	0.139843	8.47411	0.0781051	0.143063	0.387469
FBgn0275434	CR46266	5.21549	5.42358	0.349142	-0.230744	0.447401	0.249875	-0.00608212	-0.0449001	-0.0454638	0.0173571	0.0261309	20.2903	-825.183	5.22995	5.44387	-0.0150762	-0.485864	0.510342	0.418498	-0.00791155	15.1807	-840.481	3.70072e-06	0.000156788	0.302754	1.3758	5.28803	0.689271	0.301801	0.124318	-0.0400441	0.0201202	0.0289722	0.0419189	-0.167619	0.494341	5.24162	0.29767	0.458071	0.0893985
FBgn0278598	CR46268	5.45229	5.36947	-0.10171	-0.0821787	0.048556	-0.546735	-0.0421671	0.106768	0.0939593	0.00952529	0.0288761	9.79667	-860.979	5.17808	4.98114	0.594017	0.691739	0.0348036	-0.292565	0.00194535	7.42833	-877.67	9.97925e-07	5.27065e-05	-0.0703847	0.0566244	5.40896	0.0548544	0.478933	1.75783	0.0785951	0.0549477	-0.0212766	0.0753391	0.71106	0.108528	5.29104	0.537574	-0.10524	0.255379
