# Supplementary material for: Nonlinear expression patterns and multiple shifts in gene network interactions underlie robust phenotypic change in Drosophila melanogaster selected for night sleep duration
Source: PLoS Comput Biol. 2023 Aug 10;19(8):e1011389. doi: 10.1371/journal.pcbi.1011389 (PMC10443883; doi:10.1371/journal.pcbi.1011389)
Supplement: S12 Table — The value is missing if there is an overlap with controls in that condition. (XLSX) [file pcbi.1011389.s020.xlsx]

## Sheet: S12 Table
FlyBase ID one	FlyBase ID two	Gene Symbol One	Gene Symbol Two	GP correlation (female, short)	GP correlation (male, short)	GP correlation (female, long)	GP correlation (male, long)
FBgn0031974	FBgn0040342	CG12560	CG3706		0.0676653
FBgn0031974	FBgn0031141	CG12560	CG1304			-0.333964	-0.48553
FBgn0031974	FBgn0259748	CG12560	CG42397				-0.262729
FBgn0031974	FBgn0040554	CG12560	CR17025			0.761153
FBgn0031974	FBgn0034494	CG12560	CG10444				0.0363162
FBgn0031974	FBgn0260720	CG12560	CR42547	0.631938
FBgn0031974	FBgn0035666	CG12560	Jon65Aii			-0.362472	-0.505867
FBgn0032161	FBgn0031484	CG4594	CG3165	0.579508
FBgn0032161	FBgn0030628	CG4594	CG9114			-0.398124
FBgn0032161	FBgn0030600	CG4594	hiw			0.578148
FBgn0052475	FBgn0004872	mthl8	piwi	0.640982
FBgn0052475	FBgn0031141	mthl8	CG1304			0.782992
FBgn0052475	FBgn0029906	mthl8	xit				0.448768
FBgn0052475	FBgn0260874	mthl8	Ir76a				-0.379814
FBgn0052475	FBgn0035667	mthl8	Jon65Ai				0.563008
FBgn0261563	FBgn0029906	wb	xit			0.841626
FBgn0261563	FBgn0032147	wb	IP3K1	-0.456225
FBgn0261563	FBgn0002869	wb	MtnB	-0.486882
FBgn0261563	FBgn0033205	wb	CG2064		0.515891		0.725798
FBgn0053958	FBgn0032399	CG33958	CG6785		-0.355942		-0.421309
FBgn0053958	FBgn0069973	CG33958	CG40485				-0.641552
FBgn0053958	FBgn0034494	CG33958	CG10444		0.449709
FBgn0264950	FBgn0030629	CR44119	CG9123				-0.716223
FBgn0264950	FBgn0030600	CR44119	hiw				0.873744
FBgn0264950	FBgn0039777	CR44119	Jon99Fii				0.700876
FBgn0264950	FBgn0031141	CR44119	CG1304			0.819917	0.83521
FBgn0264950	FBgn0029906	CR44119	xit			0.361116	0.590989
FBgn0264950	FBgn0035666	CR44119	Jon65Aii			0.686906	0.58681
FBgn0264950	FBgn0032147	CR44119	IP3K1		0.105432
FBgn0031484	FBgn0262887	CG3165	CR43242		-0.500581
FBgn0031484	FBgn0260874	CG3165	Ir76a			0.770528
FBgn0031484	FBgn0040554	CG3165	CR17025	0.599249
FBgn0031484	FBgn0033205	CG3165	CG2064		0.589101
FBgn0023507	FBgn0035496	D2hgdh	CG14990		-0.428943
FBgn0023507	FBgn0037408	D2hgdh	NPFR		-0.218864
FBgn0023507	FBgn0015568	D2hgdh	alpha-Est1				-0.0870803
FBgn0030629	FBgn0053282	CG9123	CG33282				-0.890913
FBgn0030629	FBgn0032399	CG9123	CG6785				-0.708804
FBgn0030629	FBgn0260720	CG9123	CR42547				-0.543163
FBgn0030629	FBgn0038674	CG9123	CG14285				-0.811032
FBgn0052523	FBgn0030628	CG32523	CG9114				-0.577348
FBgn0052523	FBgn0039525	CG32523	CG5646				-0.814631
FBgn0052523	FBgn0261509	CG32523	haf		-0.253477		-0.641444
FBgn0052523	FBgn0034817	CG32523	Art7				-0.75896
FBgn0052523	FBgn0014073	CG32523	Tie				-0.525467
FBgn0052523	FBgn0036550	CG32523	CG17026		0.475675
FBgn0052523	FBgn0038034	CG32523	Cyp9f3				0.641618
FBgn0052523	FBgn0259748	CG32523	CG42397		0.643689
FBgn0052523	FBgn0040554	CG32523	CR17025		0.829035
FBgn0052523	FBgn0260720	CG32523	CR42547				-0.598611
FBgn0035496	FBgn0014073	CG14990	Tie	-0.493601
FBgn0035496	FBgn0035227	CG14990	Iml1		-0.269691
FBgn0035496	FBgn0040554	CG14990	CR17025		0.737252
FBgn0035496	FBgn0036483	CG14990	CG12316			-0.700088
FBgn0035496	FBgn0032147	CG14990	IP3K1	-0.721598
FBgn0085732	FBgn0031141	CR40190	CG1304			0.763903	0.801447
FBgn0004426	FBgn0031141	LysC	CG1304			0.885028
FBgn0053282	FBgn0029906	CG33282	xit			0.680778
FBgn0053282	FBgn0034494	CG33282	CG10444	0.565157
FBgn0053282	FBgn0032147	CG33282	IP3K1	-0.321847
FBgn0053282	FBgn0264721	CG33282	CR43989				-0.865772
FBgn0261429	FBgn0034817	CR42646	Art7			-0.115623
FBgn0261429	FBgn0032399	CR42646	CG6785		0.892063	0.506482
FBgn0261429	FBgn0267828	CR42646	Fatp			0.0725553
FBgn0030628	FBgn0004872	CG9114	piwi			0.734614
FBgn0030628	FBgn0031726	CG9114	Cyp6a16		0.842185
FBgn0030628	FBgn0039612	CG9114	CG14523		0.721577
FBgn0030628	FBgn0022702	CG9114	Cht2				0.891835
FBgn0030628	FBgn0029906	CG9114	xit		0.857445
FBgn0030628	FBgn0034494	CG9114	CG10444				0.706913
FBgn0035767	FBgn0036787	Cln7	CG4306				-0.688426
FBgn0035767	FBgn0037975	Cln7	CG3397				-0.673047
FBgn0030773	FBgn0039525	CG9676	CG5646				-0.741834
FBgn0030773	FBgn0031735	CG9676	CG11029				-0.628113
FBgn0004872	FBgn0022702	piwi	Cht2				0.875005
FBgn0031726	FBgn0034817	Cyp6a16	Art7		0.919669
FBgn0039612	FBgn0261509	CG14523	haf		0.513258
FBgn0039612	FBgn0040342	CG14523	CG3706		-0.215763
FBgn0039612	FBgn0036550	CG14523	CG17026		-0.20312
FBgn0039612	FBgn0035666	CG14523	Jon65Aii		-0.360398
FBgn0039612	FBgn0051664	CG14523	CG31664		-0.0293507
FBgn0263763	FBgn0050428	CG43680	CG30428				-0.812552
FBgn0039886	FBgn0031141	CG2003	CG1304			-0.229274	-0.452549
FBgn0039886	FBgn0259748	CG2003	CG42397				-0.119294
FBgn0039886	FBgn0260720	CG2003	CR42547	0.80195
FBgn0039886	FBgn0035666	CG2003	Jon65Aii			-0.318583	-0.285657
FBgn0039886	FBgn0035667	CG2003	Jon65Ai			0.127088
FBgn0050428	FBgn0031935	CG30428	CG13793			0.146161
FBgn0261509	FBgn0267828	haf	Fatp		0.598913
FBgn0261509	FBgn0031141	haf	CG1304	0.659114		0.527763
FBgn0261509	FBgn0260720	haf	CR42547	0.180372
FBgn0262007	FBgn0027934	CG42825	alpha-Est4aPsi		-0.3962
FBgn0262007	FBgn0037408	CG42825	NPFR		-0.0644402
FBgn0030600	FBgn0038674	hiw	CG14285				0.626899
FBgn0027934	FBgn0040554	alpha-Est4aPsi	CR17025			0.0282084
FBgn0035243	FBgn0034494	CG13926	CG10444				0.683293
FBgn0034817	FBgn0035227	Art7	Iml1	0.765304
FBgn0038173	FBgn0037975	Adgf-C	CG3397				-0.803163
FBgn0038173	FBgn0051664	Adgf-C	CG31664				-0.740673
FBgn0037975	FBgn0031735	CG3397	CG11029				-0.622636
FBgn0032399	FBgn0267828	CG6785	Fatp				0.648923
FBgn0032399	FBgn0031141	CG6785	CG1304			0.653985	0.806288
FBgn0032399	FBgn0029906	CG6785	xit			0.162906	0.41185
FBgn0032399	FBgn0259748	CG6785	CG42397				0.405178
FBgn0032399	FBgn0035666	CG6785	Jon65Aii			0.7155	0.495651
FBgn0032399	FBgn0035667	CG6785	Jon65Ai				0.463391
FBgn0036550	FBgn0031307	CG17026	MFS3				-0.586291
FBgn0036550	FBgn0259748	CG17026	CG42397				0.0714971
FBgn0036550	FBgn0260720	CG17026	CR42547	0.896458
FBgn0036550	FBgn0035667	CG17026	Jon65Ai				0.0280902
FBgn0036550	FBgn0033205	CG17026	CG2064		-0.251628
FBgn0039777	FBgn0260720	Jon99Fii	CR42547				0.731882
FBgn0039777	FBgn0051664	Jon99Fii	CG31664				-0.702831
FBgn0037408	FBgn0069973	NPFR	CG40485		0.499642
FBgn0039494	FBgn0022702	grass	Cht2				-0.0346769
FBgn0015036	FBgn0038034	Cyp4ae1	Cyp9f3				-0.417435
FBgn0038034	FBgn0260720	Cyp9f3	CR42547	0.777037
FBgn0038034	FBgn0035666	Cyp9f3	Jon65Aii				-0.48275
FBgn0022702	FBgn0036483	Cht2	CG12316			0.611861	0.906706
FBgn0032470	FBgn0033205	CG5142	CG2064		-0.45705
FBgn0069973	FBgn0036483	CG40485	CG12316				-0.57137
FBgn0069973	FBgn0032147	CG40485	IP3K1	-0.444434
FBgn0031141	FBgn0034494	CG1304	CG10444			-0.171343
FBgn0031141	FBgn0260720	CG1304	CR42547			0.445567
FBgn0031141	FBgn0032147	CG1304	IP3K1			0.416192
FBgn0013771	FBgn0029906	Cyp6a9	xit				-0.622142
FBgn0013771	FBgn0040554	Cyp6a9	CR17025			0.85719
FBgn0013771	FBgn0260720	Cyp6a9	CR42547		0.474738
FBgn0013771	FBgn0035666	Cyp6a9	Jon65Aii			-0.366096
FBgn0031935	FBgn0029906	CG13793	xit				-0.611887
FBgn0031935	FBgn0260720	CG13793	CR42547	0.800731
FBgn0031935	FBgn0035666	CG13793	Jon65Aii			0.0220059
FBgn0029906	FBgn0260720	xit	CR42547				0.575569
FBgn0029906	FBgn0036483	xit	CG12316		0.360629
FBgn0259748	FBgn0260720	CG42397	CR42547				0.4315
FBgn0259748	FBgn0051664	CG42397	CG31664				-0.468175
FBgn0034494	FBgn0260720	CG10444	CR42547	0.171986
FBgn0034494	FBgn0035666	CG10444	Jon65Aii		-0.437799
FBgn0034494	FBgn0036483	CG10444	CG12316				0.722821
FBgn0260720	FBgn0035666	CR42547	Jon65Aii	0.892602			0.657696
FBgn0260720	FBgn0032147	CR42547	IP3K1	-0.134661	-0.317714
FBgn0035666	FBgn0051664	Jon65Aii	CG31664				-0.649533
FBgn0036483	FBgn0002869	CG12316	MtnB		-0.1107
FBgn0002869	FBgn0051664	MtnB	CG31664		0.649809
FBgn0033451	FBgn0051664	CG1665	CG31664			0.887785
