# Supplementary material for: Nonlinear expression patterns and multiple shifts in gene network interactions underlie robust phenotypic change in Drosophila melanogaster selected for night sleep duration
Source: PLoS Comput Biol. 2023 Aug 10;19(8):e1011389. doi: 10.1371/journal.pcbi.1011389 (PMC10443883; doi:10.1371/journal.pcbi.1011389)
Supplement: S13 Table — For each sex and selection scheme, the table lists the number of genes connected to the gene in the network. NA, not applicable. (XLSX) [file pcbi.1011389.s021.xlsx]

## Sheet: S13 Table
FlyBase ID	Gene Symbol	degree (female, short)	degree (male, short)	degree (female, long)	degree (male, long)
FBgn0002869	MtnB	1	2	NA	NA
FBgn0004426	LysC	NA	NA	1	NA
FBgn0004872	piwi	1	NA	1	1
FBgn0013771	Cyp6a9	NA	1	2	1
FBgn0014073	Tie	1	NA	NA	1
FBgn0015036	Cyp4ae1	NA	NA	NA	1
FBgn0015568	alpha-Est1	NA	NA	NA	1
FBgn0022702	Cht2	NA	NA	1	4
FBgn0023507	D2hgdh	NA	2	NA	1
FBgn0027934	alpha-Est4aPsi	NA	1	1	NA
FBgn0029906	xit	NA	2	4	6
FBgn0030600	hiw	NA	NA	1	2
FBgn0030628	CG9114	NA	3	2	3
FBgn0030629	CG9123	NA	NA	NA	5
FBgn0030773	CG9676	NA	NA	NA	2
FBgn0031141	CG1304	1	NA	11	5
FBgn0031307	MFS3	NA	NA	NA	1
FBgn0031484	CG3165	2	2	1	NA
FBgn0031726	Cyp6a16	NA	2	NA	NA
FBgn0031735	CG11029	NA	NA	NA	2
FBgn0031935	CG13793	1	NA	2	1
FBgn0031974	CG12560	1	1	3	4
FBgn0032147	IP3K1	5	2	1	NA
FBgn0032161	CG4594	1	NA	2	NA
FBgn0032399	CG6785	NA	2	4	8
FBgn0032470	CG5142	NA	1	NA	NA
FBgn0033205	CG2064	NA	4	NA	1
FBgn0033451	CG1665	NA	NA	1	NA
FBgn0034494	CG10444	2	2	1	4
FBgn0034817	Art7	1	1	1	1
FBgn0035227	Iml1	1	1	NA	NA
FBgn0035243	CG13926	NA	NA	NA	1
FBgn0035496	CG14990	2	3	1	NA
FBgn0035666	Jon65Aii	1	2	6	7
FBgn0035667	Jon65Ai	NA	NA	1	3
FBgn0035767	Cln7	NA	NA	NA	2
FBgn0036483	CG12316	NA	2	2	3
FBgn0036550	CG17026	1	3	NA	3
FBgn0036787	CG4306	NA	NA	NA	1
FBgn0037408	NPFR	NA	3	NA	NA
FBgn0037975	CG3397	NA	NA	NA	3
FBgn0038034	Cyp9f3	1	NA	NA	3
FBgn0038173	Adgf-C	NA	NA	NA	2
FBgn0038674	CG14285	NA	NA	NA	2
FBgn0039494	grass	NA	NA	NA	1
FBgn0039525	CG5646	NA	NA	NA	2
FBgn0039612	CG14523	NA	6	NA	NA
FBgn0039777	Jon99Fii	NA	NA	NA	3
FBgn0039886	CG2003	1	NA	3	3
FBgn0040342	CG3706	NA	2	NA	NA
FBgn0040554	CR17025	1	2	3	NA
FBgn0050428	CG30428	NA	NA	1	1
FBgn0051664	CG31664	NA	2	1	4
FBgn0052475	mthl8	1	NA	1	3
FBgn0052523	CG32523	NA	4	NA	7
FBgn0053282	CG33282	2	NA	1	2
FBgn0053958	CG33958	NA	2	NA	2
FBgn0069973	CG40485	1	1	NA	2
FBgn0085732	CR40190	NA	NA	1	1
FBgn0259748	CG42397	NA	1	NA	6
FBgn0260720	CR42547	9	2	1	6
FBgn0260874	Ir76a	NA	NA	1	1
FBgn0261429	CR42646	NA	1	3	NA
FBgn0261509	haf	2	3	1	1
FBgn0261563	wb	2	1	1	1
FBgn0262007	CG42825	NA	2	NA	NA
FBgn0262887	CR43242	NA	1	NA	NA
FBgn0263763	CG43680	NA	NA	NA	1
FBgn0264721	CR43989	NA	NA	NA	1
FBgn0264950	CR44119	NA	1	3	6
FBgn0267828	Fatp	NA	1	1	1
