# Supplementary material for: Nonlinear expression patterns and multiple shifts in gene network interactions underlie robust phenotypic change in Drosophila melanogaster selected for night sleep duration
Source: PLoS Comput Biol. 2023 Aug 10;19(8):e1011389. doi: 10.1371/journal.pcbi.1011389 (PMC10443883; doi:10.1371/journal.pcbi.1011389)
Supplement: S15 Table — For each selection scheme, sex, generation, and population replicate, the number of flies, mean night sleep, and standard deviation (SD) of night sleep are listed. (XLSX) [file pcbi.1011389.s023.xlsx]

## Sheet: S15 Table
Selection scheme	Sex	Generation	Population replicate	Number of flies	Mean night sleep (min.)	SD of night sleep (min.)
control	Female	0	1	78	510.913	141.201
long	Female	0	1	84	425.435	156.12
short	Female	0	1	82	480.692	163.89
control	Female	0	2	95	570.213	120.384
long	Female	0	2	98	567.487	111.698
short	Female	0	2	97	501.874	140.872
control	Female	1	1	97	461.01	168.04
long	Female	1	1	96	544.083	117.106
short	Female	1	1	92	423.53	151.043
control	Female	1	2	92	534.342	113.862
long	Female	1	2	94	561.253	97.0332
short	Female	1	2	94	484.37	148.315
control	Female	2	1	95	491.158	148.114
long	Female	2	1	98	522.916	129.261
short	Female	2	1	91	387.478	131.542
control	Female	2	2	98	567.99	93.0497
long	Female	2	2	96	568.904	100.813
short	Female	2	2	94	383.258	152.211
control	Female	3	1	98	530.589	129.639
long	Female	3	1	99	590.497	73.3994
short	Female	3	1	96	365.997	138.878
control	Female	3	2	99	529.152	130.272
long	Female	3	2	97	603.557	97.037
short	Female	3	2	97	343.876	147.776
control	Female	4	1	99	511.833	147.516
long	Female	4	1	98	606.38	100.993
short	Female	4	1	95	279.939	132.321
control	Female	4	2	97	600.304	78.5091
long	Female	4	2	97	631.729	59.1734
short	Female	4	2	93	365.696	124.667
control	Female	5	1	95	570.105	133.562
long	Female	5	1	95	634.184	78.333
short	Female	5	1	99	256.083	165.654
control	Female	5	2	95	528.792	134.482
long	Female	5	2	97	631.778	62.9454
short	Female	5	2	94	245.205	135.833
control	Female	6	1	91	491.94	148.213
long	Female	6	1	98	617.367	64.1189
short	Female	6	1	96	208.333	119.057
control	Female	6	2	99	503.563	118.144
long	Female	6	2	99	625.46	73.7412
short	Female	6	2	99	284.038	188.569
control	Female	7	1	96	491.812	129.411
long	Female	7	1	94	639.226	46.2072
short	Female	7	1	91	279.522	125.947
control	Female	7	2	94	526.702	99.6271
long	Female	7	2	98	638.806	47.3134
short	Female	7	2	95	233.603	136.827
control	Female	8	1	96	466.32	161.081
long	Female	8	1	95	632.968	59.8528
short	Female	8	1	91	187.308	121.601
control	Female	8	2	96	482.656	107.183
long	Female	8	2	94	619.918	56.6768
short	Female	8	2	95	166.3	91.4497
control	Female	9	1	98	559.173	122.076
long	Female	9	1	99	616.823	66.9374
short	Female	9	1	97	203.253	128.287
control	Female	9	2	97	462.698	139.102
long	Female	9	2	94	634.239	44.1981
short	Female	9	2	100	181.583	111.398
control	Female	10	1	92	528.144	132.598
long	Female	10	1	88	637.034	67.972
short	Female	10	1	86	236.285	134.334
control	Female	10	2	97	497.183	109.918
long	Female	10	2	96	649.13	48.016
short	Female	10	2	98	180.196	113.286
control	Female	11	1	89	541.191	142.23
long	Female	11	1	90	622.719	51.5468
short	Female	11	1	90	201.978	139.337
control	Female	11	2	93	533.957	121.385
long	Female	11	2	95	677.908	25.8983
short	Female	11	2	94	183.29	93.6078
control	Female	12	1	91	595.802	109.274
long	Female	12	1	82	657.186	50.2029
short	Female	12	1	78	118.369	95.8051
control	Female	12	2	76	529.276	135.553
long	Female	12	2	88	654.707	53.9201
short	Female	12	2	80	163.522	101.42
control	Female	13	1	92	569.883	113.434
long	Female	13	1	90	627.397	63.4812
short	Female	13	1	88	120.435	103.825
control	Female	13	2	93	540.411	120.914
long	Female	13	2	90	666.589	38.8434
short	Female	13	2	86	152.869	131.019
control	Male	0	1	80	528.119	124.57
long	Male	0	1	87	508.626	111.835
short	Male	0	1	88	517.733	112.693
control	Male	0	2	94	565.561	87.1946
long	Male	0	2	98	557.23	96.8808
short	Male	0	2	98	561.036	110.847
control	Male	1	1	98	553.872	139.358
long	Male	1	1	100	561.765	93.6657
short	Male	1	1	95	460.318	114.121
control	Male	1	2	94	588.149	99.9997
long	Male	1	2	96	566.365	85.9302
short	Male	1	2	96	499.305	123.552
control	Male	2	1	98	509.574	143.846
long	Male	2	1	100	577.418	82.965
short	Male	2	1	95	382.945	134.395
control	Male	2	2	98	551.495	88.6135
long	Male	2	2	97	594.75	75.321
short	Male	2	2	92	446.212	111.222
control	Male	3	1	96	489.43	126.233
long	Male	3	1	99	589.611	84.7659
short	Male	3	1	97	348.008	134.793
control	Male	3	2	99	549.361	105.755
long	Male	3	2	95	602.955	53.8882
short	Male	3	2	97	352.835	142.34
control	Male	4	1	99	558.013	122.294
long	Male	4	1	98	631.852	53.3872
short	Male	4	1	100	339.07	163.092
control	Male	4	2	97	586.649	76.8315
long	Male	4	2	97	609.611	65.324
short	Male	4	2	96	316.401	137.334
control	Male	5	1	93	595.648	91.0807
long	Male	5	1	90	644.453	52.2664
short	Male	5	1	92	387.342	142.846
control	Male	5	2	94	561.309	90.932
long	Male	5	2	91	627.679	55.7603
short	Male	5	2	96	248.51	117.565
control	Male	6	1	96	539.633	110.365
long	Male	6	1	96	637.638	43.7356
short	Male	6	1	97	253.964	130.982
control	Male	6	2	98	534.778	94.8051
long	Male	6	2	94	606.726	57.5383
short	Male	6	2	97	300.889	188.014
control	Male	7	1	97	559.137	106.263
long	Male	7	1	99	647.333	52.8405
short	Male	7	1	97	267.843	130.577
control	Male	7	2	100	550.835	69.3642
long	Male	7	2	99	629.045	33.7473
short	Male	7	2	99	219.293	123.467
control	Male	8	1	98	540.316	89.0982
long	Male	8	1	100	644.812	71.7219
short	Male	8	1	92	221.516	127.755
control	Male	8	2	100	541.53	81.0031
long	Male	8	2	100	630.788	41.1457
short	Male	8	2	98	166.117	91.1038
control	Male	9	1	100	568.643	71.0736
long	Male	9	1	97	640.237	46.8059
short	Male	9	1	97	201.26	112.815
control	Male	9	2	100	535.433	70.8887
long	Male	9	2	95	629.621	34.0546
short	Male	9	2	96	205.109	116.898
control	Male	10	1	97	569.686	96.593
long	Male	10	1	98	652.161	40.5025
short	Male	10	1	92	221.728	132.344
control	Male	10	2	100	507.27	86.7052
long	Male	10	2	94	630.88	49.845
short	Male	10	2	98	146.582	102.439
control	Male	11	1	91	552.854	92.6494
long	Male	11	1	92	662.84	39.1001
short	Male	11	1	92	167.261	108.837
control	Male	11	2	99	546.275	81.956
long	Male	11	2	94	661.298	24.7169
short	Male	11	2	96	181.865	107.009
control	Male	12	1	97	575.389	85.4459
long	Male	12	1	95	682.755	20.0092
short	Male	12	1	92	118.717	96.2883
control	Male	12	2	91	561.904	86.293
long	Male	12	2	92	663.027	28.8478
short	Male	12	2	98	181.622	117.504
control	Male	13	1	92	556.815	92.4762
long	Male	13	1	98	655.783	34.9776
short	Male	13	1	85	87.6794	65.0885
control	Male	13	2	92	544.19	92.7068
long	Male	13	2	94	668.88	41.8636
short	Male	13	2	97	159.219	106.695
